# Supplementary material for: Demographic, behavioral, and ecological data from a long-term field study of wild baboons in Amboseli, Kenya
Source: Sci Data. 2026 Mar 2;13:311. doi: 10.1038/s41597-026-06741-2 (PMC12953632; doi:10.1038/s41597-026-06741-2)
Supplement: Supplementary file 1 — Descriptions for each column in each data record [file 41597_2026_6741_MOESM1_ESM.xlsx]

## Sheet: social_group_history
Data Type	Variable	Variable Description
Group Metadata	grp_name	unique name for each social group whose data was included in the row
	from_grp_name	the social group the grp_name of the row originated from, if any (NA if none)
	to_grp_name	the social group the grp_name of the row became due to a group fusion, if any (NA if none)
	first_observed_date	the first date (yyyy-mm-dd) the social group was observed
	study_grp_start_date	the first date (yyyy-mm-dd) the social group was considered a study group
	first_study_grp_census_date	the first date (yyyy-mm-dd) the social group was censused as a study group
	permanent_date	the first date (yyyy-mm-dd) the social group was considered a permanent social group (e.g. had completed a fission or fusion event; NA if none)
	impermanent_date	the first date (yyyy-mm-dd) the social group was considered an impermanent social group (e.g. in the process of a fission or fusion event; NA if none)
	cease_to_exist_date	the last date (yyyy-mm-dd) the social group existed with the grp_name in the row (NA if none)
	last_reg_census_date_dropped_grps	the last date (yyyy-mm-dd) the social group was censued as a study group for groups that were dropped as study groups and their daughter groups no longer observed as study groups (NA if none)

## Sheet: weather_station_locations
Data Type	Variable	Variable Description
Weather Station Locations	weather_station	unique code for each weather station
	longitude	the weather station's longitude, expressed in decimal degrees (NA if not recorded)
	latitude	the weather station's latitude, expressed in decimal degrees (NA if not recorded)

## Sheet: monthly_grp_comp_activity_diet
Data Type	Variable	Variable Description
General	grp_name	unique name for each social group whose data was included in the row
	year	year of data included in the row
	month	the month of data included in the row
Social Group Composition	total_grp_size	the total number of individuals who were permanent members of the social group
	n_adult_females	the total number of adult females who were permanent members of the social group
	n_adult_males	the total number of adult males who were permanent members of the social group
	n_immatures	the total number of immatures who were permanent members of the social group
	fission_or_fusion_in_progress	yes or no, whether a fission or fusion event was in progress
	demography_comment	comments on fissions, fusions, and other notes on the social group in that month (NA if none)
Adult Female Activity	adf_num_samples_w_points_insight	the total number of adult female focal samples with at least one point in sight (NA if not collected; see text for reasons data were not collected)
	adf_total_points_insight	the total number of adult female focal points with the focal animal in sight (NA if not collected; see text for reasons data were not collected)
	adf_foraging_n	the number of all in-sight focal points with the focal animal feeding and walking (NA if not collected; see text for reasons data were not collected)
	adf_foraging_percent	the total percent of focal points with the focal animal feeding and walking (NA if not collected; see text for reasons data were not collected)
	adf_feeding_n	the number of all in-sight focal points with the focal animal feeding (NA if not collected; see text for reasons data were not collected)
	adf_feeding_percent	the total percent of focal points with the focal animal feeding (NA if not collected; see text for reasons data were not collected)
	adf_walking_n	the number of all in-sight focal points with the focal animal walking (NA if not collected; see text for reasons data were not collected)
	adf_walking_percent	the total percent of focal points with the focal animal walking (NA if not collected; see text for reasons data were not collected)
	adf_resting_n	the number of all in-sight focal points with the focal animal resting (NA if not collected; see text for reasons data were not collected)
	adf_resting_percent	the total percent of focal points with the focal animal resting (NA if not collected; see text for reasons data were not collected)
	adf_social_n	the total number of focal points with the focal animal engaging in social behavior (grooming, being groomed, and other social) (NA if not collected; see text for reasons data were not collected)
	adf_social_percent	the percent of all in-sight focal points with the focal animal engaging in social behavior (grooming, being groomed, and other social) (NA if not collected; see text for reasons data were not collected)
Immature Activity	imm_num_samples_w_points_insight	the total number of immature focal samples with at least one point in sight (NA if not collected; see text for reasons data were not collected)
	imm_total_points_insight	the total number of immature focal points with the focal animal in sight (NA if not collected; see text for reasons data were not collected)
	imm_foraging_n	the number of all in-sight focal points with the focal animal feeding and walking (NA if not collected; see text for reasons data were not collected)
	imm_foraging_percent	the total percent of focal points with the focal animal feeding and walking (NA if not collected; see text for reasons data were not collected)
	imm_feeding_n	the number of all in-sight focal points with the focal animal feeding (NA if not collected; see text for reasons data were not collected)
	imm_feeding_percent	the total percent of focal points with the focal animal feeding (NA if not collected; see text for reasons data were not collected)
	imm_walking_n	the number of all in-sight focal points with the focal animal walking (NA if not collected; see text for reasons data were not collected)
	imm_walking_percent	the total percent of focal points with the focal animal walking (NA if not collected; see text for reasons data were not collected)
	imm_resting_n	the number of all in-sight focal points with the focal animal resting (NA if not collected; see text for reasons data were not collected)
	imm_resting_percent	the total percent of focal points with the focal animal resting (NA if not collected; see text for reasons data were not collected)
	imm_social_n	the total number of focal points with the focal animal engaging in social behavior (grooming, being groomed, and other social) (NA if not collected; see text for reasons data were not collected)
	imm_social_percent	the percent of all in-sight focal points with the focal animal engaging in social behavior (grooming, being groomed, and other social) (NA if not collected; see text for reasons data were not collected)
	imm_playing_n	the total number of focal points with the focal immature playing (NA if not collected; see text for reasons data were not collected)
	imm_playing_percent	the percent of all in-sight immature focal points with the focal immature playing (NA if not collected; see text for reasons data were not collected)
Diet	num_feeding_points	the total number of feeding points observed (NA if not collected; see text for reasons data were not collected)
	flowers_n	the total number of feeding points observed eating flowers (NA if not collected; see text for reasons data were not collected)
	flowers_percent	the percent of all feeding points observed eating flowers (NA if not collected; see text for reasons data were not collected)
	fruits_n	the total number of feeding points observed eating fruits (NA if not collected; see text for reasons data were not collected)
	fruits_percent	the percent of all feeding points observed eating fruits (NA if not collected; see text for reasons data were not collected)
	grass_blades_n	the total number of feeding points observed eating grass blades (NA if not collected; see text for reasons data were not collected)
	grass_blades_percent	the percent of all feeding points observed eating grass blades (NA if not collected; see text for reasons data were not collected)
	invertebrates_n	the total number of feeding points observed eating invertebrates (NA if not collected; see text for reasons data were not collected)
	invertebrates_percent	the percent of all feeding points observed eating invertebrates (NA if not collected; see text for reasons data were not collected)
	tree_gum_n	the total number of feeding points observed eating tree gum (NA if not collected; see text for reasons data were not collected)
	tree_gum_percent	the percent of all feeding points observed eating tree gum (NA if not collected; see text for reasons data were not collected)
	vachellia_seeds_n	the total number of feeding points observed eating Vachellia spp.seeds (NA if not collected; see text for reasons data were not collected)
	vachellia_seeds_percent	the percent of all feeding points observed eating Vachellia spp. Seeds (NA if not collected; see text for reasons data were not collected)
	bases_heads_n	the total number of feeding points observed eating grass blade bases and seed heads (NA if not collected; see text for reasons data were not collected)
	bases_heads_percent	the percent of all feeding points observed eating grass blade bases and seed heads (NA if not collected; see text for reasons data were not collected)
	corms_n	the total number of feeding points observed eating grass corms (NA if not collected; see text for reasons data were not collected)
	corms_percent	the percent of all feeding points observed eating grass corms (NA if not collected; see text for reasons data were not collected)
	other_n	the total number of feeding points observed eating other food items (NA if not collected; see text for reasons data were not collected)
	other_percent	the percent of all feeding points observed eating other food items (NA if not collected; see text for reasons data were not collected)
	unclassified_n	the total number of feeding points observed eating unclassified food items (only used prior to September 1985; NA after this)
	unclassified_percent	the percent of all feeding points observed eating unclassified food items (only used prior to September 1985; NA after this)
Observers	observer_count	the total number of unique individuals who collected behavioral data from each group during each month; these individuals also conducted group censuses (NA if no behavioral data were collected; see text)

## Sheet: monthly_activity_diet_weather
Data Type	Variable	Variable Description
General	year	year of data included in the row	year of data included in the row	year	year of data included in the row	year	year of data included in the row	year	year of data included in the row	year	year of data included in the row	year	year of data included in the row	year	year of data included in the row	year	year of data included in the row	year	year of data included in the row	year	year of data included in the row	year	year of data included in the row	year	year of data included in the row	year	year of data included in the row	year	year of data included in the row	year	year of data included in the row	year	year of data included in the row	year	year of data included in the row	year	year of data included in the row	year	year of data included in the row	year	year of data included in the row	year	year of data included in the row	year	year of data included in the row	year	year of data included in the row	year	year of data included in the row
	month	the month of data included in the row
Adult Female Activity	adf_num_samples_w_points_insight	the total number of adult female focal samples with at least one point in sight (NA if not collected; see text for reasons data were not collected)
	adf_total_points_insight	the total number of adult female focal points with the focal animal in sight (NA if not collected; see text for reasons data were not collected)
	adf_foraging_n	the number of all in-sight focal points with the focal animal feeding and walking (NA if not collected; see text for reasons data were not collected)
	adf_foraging_percent	the total percent of focal points with the focal animal feeding and walking (NA if not collected; see text for reasons data were not collected)
	adf_feeding_n	the number of all in-sight focal points with the focal animal feeding (NA if not collected; see text for reasons data were not collected)
	adf_feeding_percent	the total percent of focal points with the focal animal feeding (NA if not collected; see text for reasons data were not collected)
	adf_walking_n	the number of all in-sight focal points with the focal animal walking (NA if not collected; see text for reasons data were not collected)
	adf_walking_percent	the total percent of focal points with the focal animal walking (NA if not collected; see text for reasons data were not collected)
	adf_resting_n	the number of all in-sight focal points with the focal animal resting (NA if not collected; see text for reasons data were not collected)
	adf_resting_percent	the total percent of focal points with the focal animal resting (NA if not collected; see text for reasons data were not collected)
	adf_social_n	the total number of focal points with the focal animal engaging in social behavior (grooming, being groomed, and other social) (NA if not collected; see text for reasons data were not collected)
	adf_social_percent	the percent of all in-sight focal points with the focal animal engaging in social behavior (grooming, being groomed, and other social) (NA if not collected; see text for reasons data were not collected)
Immature Activity	imm_num_samples_w_points_insight	the total number of immature focal samples with at least one point in sight (NA if not collected; see text for reasons data were not collected)
	imm_total_points_insight	the total number of immature focal points with the focal animal in sight (NA if not collected; see text for reasons data were not collected)
	imm_foraging_n	the number of all in-sight focal points with the focal animal feeding and walking (NA if not collected; see text for reasons data were not collected)
	imm_foraging_percent	the total percent of focal points with the focal animal feeding and walking (NA if not collected; see text for reasons data were not collected)
	imm_feeding_n	the number of all in-sight focal points with the focal animal feeding (NA if not collected; see text for reasons data were not collected)
	imm_feeding_percent	the total percent of focal points with the focal animal feeding (NA if not collected; see text for reasons data were not collected)
	imm_walking_n	the number of all in-sight focal points with the focal animal walking (NA if not collected; see text for reasons data were not collected)
	imm_walking_percent	the total percent of focal points with the focal animal walking (NA if not collected; see text for reasons data were not collected)
	imm_resting_n	the number of all in-sight focal points with the focal animal resting (NA if not collected; see text for reasons data were not collected)
	imm_resting_percent	the total percent of focal points with the focal animal resting (NA if not collected; see text for reasons data were not collected)
	imm_social_n	the total number of focal points with the focal animal engaging in social behavior (grooming, being groomed, and other social) (NA if not collected; see text for reasons data were not collected)
	imm_social_percent	the percent of all in-sight focal points with the focal animal engaging in social behavior (grooming, being groomed, and other social) (NA if not collected; see text for reasons data were not collected)
	imm_playing_n	the total number of focal points with the focal immature playing (NA if not collected; see text for reasons data were not collected)
	imm_playing_percent	the percent of all in-sight immature focal points with the focal immature playing (NA if not collected; see text for reasons data were not collected)
Diet	num_feeding_points	the total number of feeding points observed (NA if not collected; see text for reasons data were not collected)
	flowers_n	the total number of feeding points observed eating flowers (NA if not collected; see text for reasons data were not collected)
	flowers_percent	the percent of all feeding points observed eating flowers (NA if not collected; see text for reasons data were not collected)
	fruits_n	the total number of feeding points observed eating fruits (NA if not collected; see text for reasons data were not collected)
	fruits_percent	the percent of all feeding points observed eating fruits (NA if not collected; see text for reasons data were not collected)
	grass_blades_n	the total number of feeding points observed eating grass blades (NA if not collected; see text for reasons data were not collected)
	grass_blades_percent	the percent of all feeding points observed eating grass blades (NA if not collected; see text for reasons data were not collected)
	invertebrates_n	the total number of feeding points observed eating invertebrates (NA if not collected; see text for reasons data were not collected)
	invertebrates_percent	the percent of all feeding points observed eating invertebrates (NA if not collected; see text for reasons data were not collected)
	tree_gum_n	the total number of feeding points observed eating tree gum (NA if not collected; see text for reasons data were not collected)
	tree_gum_percent	the percent of all feeding points observed eating tree gum (NA if not collected; see text for reasons data were not collected)
	vachellia_seeds_n	the total number of feeding points observed eating Vachellia spp.seeds (NA if not collected; see text for reasons data were not collected)
	vachellia_seeds_percent	the percent of all feeding points observed eating Vachellia spp. Seeds (NA if not collected; see text for reasons data were not collected)
	bases_heads_n	the total number of feeding points observed eating grass blade bases and seed heads (NA if not collected; see text for reasons data were not collected)
	bases_heads_percent	the percent of all feeding points observed eating grass blade bases and seed heads (NA if not collected; see text for reasons data were not collected)
	corms_n	the total number of feeding points observed eating grass corms (NA if not collected; see text for reasons data were not collected)
	corms_percent	the percent of all feeding points observed eating grass corms (NA if not collected; see text for reasons data were not collected)
	other_n	the total number of feeding points observed eating other food items (NA if not collected; see text for reasons data were not collected)
	other_percent	the percent of all feeding points observed eating other food items (NA if not collected; see text for reasons data were not collected)
	unclassified_n	the total number of feeding points observed eating unclassified food items (only used prior to September 1985; NA after this)
	unclassified_percent	the percent of all feeding points observed eating unclassified food items (only used prior to September 1985; NA after this)
Weather	weather_station	weather station used to measure avg_tempmin, avg_tempmax and sum_rain
	avg_tempmin_degc	minimum daily temperature measured by the rain gauge station and averaged over the month, measured in degrees Celsius (NA if not collected)
	avg_tempmax_degc	maximum daily temperature measured by the rain gauge station and averaged over the month, measured in degrees Celsius (NA if not collected)
	sum_rain_mm	the sum of daily rainfall for a given month, measured in millimeters
[truncated: 5,000 more columns]

## Sheet: hydroyear_grp_comp_activity_die
Data Type	Variable	Variable Description
General	hydroyear	hydrological year (hydrological years run from 1 November to 31 October) of data included in the row
	grp_name	unique name for each social group whose data was included in the row
Social Group Composition	total_grp_size	the total number of individuals who were permanent members of the social group
	n_adult_females	the total number of adult females who were permanent members of the social group
	n_adult_males	the total number of adult males who were permanent members of the social group
	n_immatures	the total number of immatures who were permanent members of the social group
	fission_or_fusion_in_progress	yes or no, whether a fission or fusion event was in progress
	demography_comment	comments on fissions, fusions, and other notes on the social group in that month (NA if none)
Adult Female Activity	adf_num_samples_w_points_insight	the total number of adult female focal samples with at least one point in sight (NA if not collected; see text for reasons data were not collected)
	adf_total_points_insight	the total number of adult female focal points with the focal animal in sight (NA if not collected; see text for reasons data were not collected)
	adf_foraging_n	the number of all in-sight focal points with the focal animal feeding and walking (NA if not collected; see text for reasons data were not collected)
	adf_foraging_percent	the total percent of focal points with the focal animal feeding and walking (NA if not collected; see text for reasons data were not collected)
	adf_feeding_n	the number of all in-sight focal points with the focal animal feeding (NA if not collected; see text for reasons data were not collected)
	adf_feeding_percent	the total percent of focal points with the focal animal feeding (NA if not collected; see text for reasons data were not collected)
	adf_walking_n	the number of all in-sight focal points with the focal animal walking (NA if not collected; see text for reasons data were not collected)
	adf_walking_percent	the total percent of focal points with the focal animal walking (NA if not collected; see text for reasons data were not collected)
	adf_resting_n	the number of all in-sight focal points with the focal animal resting (NA if not collected; see text for reasons data were not collected)
	adf_resting_percent	the total percent of focal points with the focal animal resting (NA if not collected; see text for reasons data were not collected)
	adf_social_n	the total number of focal points with the focal animal engaging in social behavior (grooming, being groomed, and other social) (NA if not collected; see text for reasons data were not collected)
	adf_social_percent	the percent of all in-sight focal points with the focal animal engaging in social behavior (grooming, being groomed, and other social) (NA if not collected; see text for reasons data were not collected)
Immature Activity	imm_num_samples_w_points_insight	the total number of immature focal samples with at least one point in sight (NA if not collected; see text for reasons data were not collected)
	imm_total_points_insight	the total number of immature focal points with the focal animal in sight (NA if not collected; see text for reasons data were not collected)
	imm_foraging_n	the number of all in-sight focal points with the focal animal feeding and walking (NA if not collected; see text for reasons data were not collected)
	imm_foraging_percent	the total percent of focal points with the focal animal feeding and walking (NA if not collected; see text for reasons data were not collected)
	imm_feeding_n	the number of all in-sight focal points with the focal animal feeding (NA if not collected; see text for reasons data were not collected)
	imm_feeding_percent	the total percent of focal points with the focal animal feeding (NA if not collected; see text for reasons data were not collected)
	imm_walking_n	the number of all in-sight focal points with the focal animal walking (NA if not collected; see text for reasons data were not collected)
	imm_walking_percent	the total percent of focal points with the focal animal walking (NA if not collected; see text for reasons data were not collected)
	imm_resting_n	the number of all in-sight focal points with the focal animal resting (NA if not collected; see text for reasons data were not collected)
	imm_resting_percent	the total percent of focal points with the focal animal resting (NA if not collected; see text for reasons data were not collected)
	imm_social_n	the total number of focal points with the focal animal engaging in social behavior (grooming, being groomed, and other social) (NA if not collected; see text for reasons data were not collected)
	imm_social_percent	the percent of all in-sight focal points with the focal animal engaging in social behavior (grooming, being groomed, and other social) (NA if not collected; see text for reasons data were not collected)
	imm_playing_n	the total number of focal points with the focal immature playing (NA if not collected; see text for reasons data were not collected)
	imm_playing_percent	the percent of all in-sight immature focal points with the focal immature playing (NA if not collected; see text for reasons data were not collected)
Diet	num_feeding_points	the total number of feeding points observed (NA if not collected; see text for reasons data were not collected)
	flowers_n	the total number of feeding points observed eating flowers (NA if not collected; see text for reasons data were not collected)
	flowers_percent	the percent of all feeding points observed eating flowers (NA if not collected; see text for reasons data were not collected)
	fruits_n	the total number of feeding points observed eating fruits (NA if not collected; see text for reasons data were not collected)
	fruits_percent	the percent of all feeding points observed eating fruits (NA if not collected; see text for reasons data were not collected)
	grass_blades_n	the total number of feeding points observed eating grass blades (NA if not collected; see text for reasons data were not collected)
	grass_blades_percent	the percent of all feeding points observed eating grass blades (NA if not collected; see text for reasons data were not collected)
	invertebrates_n	the total number of feeding points observed eating invertebrates (NA if not collected; see text for reasons data were not collected)
	invertebrates_percent	the percent of all feeding points observed eating invertebrates (NA if not collected; see text for reasons data were not collected)
	tree_gum_n	the total number of feeding points observed eating tree gum (NA if not collected; see text for reasons data were not collected)
	tree_gum_percent	the percent of all feeding points observed eating tree gum (NA if not collected; see text for reasons data were not collected)
	vachellia_seeds_n	the total number of feeding points observed eating Vachellia spp.seeds (NA if not collected; see text for reasons data were not collected)
	vachellia_seeds_percent	the percent of all feeding points observed eating Vachellia spp. Seeds (NA if not collected; see text for reasons data were not collected)
	bases_heads_n	the total number of feeding points observed eating grass blade bases and seed heads (NA if not collected; see text for reasons data were not collected)
	bases_heads_percent	the percent of all feeding points observed eating grass blade bases and seed heads (NA if not collected; see text for reasons data were not collected)
	corms_n	the total number of feeding points observed eating grass corms (NA if not collected; see text for reasons data were not collected)
	corms_percent	the percent of all feeding points observed eating grass corms (NA if not collected; see text for reasons data were not collected)
	other_n	the total number of feeding points observed eating other food items (NA if not collected; see text for reasons data were not collected)
	other_percent	the percent of all feeding points observed eating other food items (NA if not collected; see text for reasons data were not collected)
	unclassified_n	the total number of feeding points observed eating unclassified food items (only used prior to September 1985; NA after this)
	unclassified_percent	the percent of all feeding points observed eating unclassified food items (only used prior to September 1985; NA after this)

## Sheet: hydroyear_weather_data
Data Type	Variable	Variable Description
Weather	hydroyear	hydrological year (hydrological years run from 1 November to 31 October) of data included in the row
	weather_station	weather station used to measure avg_tempmin_degc, avg_tempmax_degc and sum_rain_mm
	avg_tempmin_degc	minimum daily temperature measured by the rain gauge station and averaged over the hydrological year, measured in degrees Celsius (NA if not collected)
	avg_tempmax_degc	maximum daily temperature measured by the rain gauge station and averaged over the hydrological year, measured in degrees Celsius (NA if not collected)
	sum_rain_mm	sum of daily rainfall for a given hydrological year, measured in millimeters

## Sheet: detailed_diet
Data Type	Variable	Variable Description
General	grp_name	unique name for each social group whose data was included in the row
	year	year of data included in the row
	month	the month of data included in the row
Diet	food_category	food category, as used in other diet data and figures (10 total)
	food	unique three-letter code for each food (73 total)
	food_descr	description of each unique food
	num_points	the total number of feeding points observed eating the item in the food column
