# Supplementary material for: Demographic, behavioral, and ecological data from a long-term field study of wild baboons in Amboseli, Kenya
Source: Sci Data. 2026 Mar 2;13:311. doi: 10.1038/s41597-026-06741-2 (PMC12953632; doi:10.1038/s41597-026-06741-2)
Supplement: Supplementary file 2 — Social group history [file 41597_2026_6741_MOESM2_ESM.csv]

name	from_group_name	to_group_name	first_observed_date	study_grp_start_date	first_study_grp_census_date	permanent_date	impermanent_date	cease_to_exist_date	last_reg_census_date_dropped_grps
Alto's	NA	NA	7/6/71	7/6/71	7/6/71	7/6/71	3/21/90	12/1/90	NA
Nyayo's	Alto's split	NA	7/16/90	7/16/90	9/25/90	6/21/91	10/20/10	4/26/11	NA
Hokey's	Nyayo's	NA	10/20/10	10/20/10	10/21/10	4/27/11	NA	NA	NA
Snap's	Nyayo's	NA	10/20/10	10/20/10	10/21/10	4/27/11	NA	NA	12/28/12
Dotty's	Alto's split	NA	7/16/90	7/16/90	9/25/90	6/21/91	12/9/98	4/13/99	NA
Omo's	Dotty's	Acacia's	12/9/98	12/9/98	1/7/99	4/14/99	6/22/12	6/27/12	NA
Acacia's	NA	NA	6/22/12	6/22/12	6/29/12	6/28/12	NA	NA	NA
Viola's	Dotty's	NA	12/9/98	12/9/98	1/7/99	4/14/99	12/31/12	4/20/14	NA
Dibble's	Viola's	NA	12/31/12	12/31/12	1/1/14	4/21/14	NA	NA	11/28/19
Vogue's	Viola's	NA	12/31/12	12/31/12	1/3/14	4/21/14	11/1/17	11/30/17	NA
Yoda's	Vogue's	NA	11/1/17	11/1/17	11/2/17	12/1/17	NA	NA	NA
Europa's	Vogue's	NA	11/1/17	11/1/17	11/2/17	12/1/17	NA	NA	NA
Proton's	Alto's	NA	3/21/90	3/21/90	3/26/90	12/2/90	NA	NA	2/25/95
Alto's split	Alto's	NA	3/21/90	3/21/90	3/26/90	NA	7/16/90	6/20/91	NA
Hook's	NA	NA	11/1/79	11/1/79	11/1/79	11/1/79	4/27/94	12/17/94	NA
Linda's	Hook's	NA	4/27/94	4/27/94	11/16/94	12/18/94	4/6/11	4/20/11	NA
Narasha's	Linda's	NA	4/6/11	4/6/11	4/21/11	4/21/11	NA	NA	NA
Mica's	Linda's	NA	4/6/11	4/6/11	4/21/11	4/21/11	NA	NA	12/28/12
Weaver's	Hook's	NA	4/27/94	4/27/94	11/16/94	12/18/94	10/3/11	3/27/12	NA
Kelly's	Weaver's	NA	10/3/11	10/3/11	10/4/11	3/28/12	5/14/13	11/1/14	7/28/12
Laza's	Weaver's	Acacia's	10/3/11	10/3/11	10/4/11	3/28/12	6/22/12	6/27/12	NA
