# Supplementary material for: Demographic, behavioral, and ecological data from a long-term field study of wild baboons in Amboseli, Kenya
Source: Sci Data. 2026 Mar 2;13:311. doi: 10.1038/s41597-026-06741-2 (PMC12953632; doi:10.1038/s41597-026-06741-2)
Supplement: Supplementary file 3 — Weather station locations [file 41597_2026_6741_MOESM3_ESM.csv]

weather_station	longitude	latitude
OT	37.28133502	-2.669214252
BC1	37.21707155	-2.685091713
BC2	NA	NA
BC3	NA	NA
BC4	37.21700903	-2.684802254
BC5	37.21669392	-2.685064031
BC6	37.21669392	-2.685064031
