# Supplementary material for: Demographic, behavioral, and ecological data from a long-term field study of wild baboons in Amboseli, Kenya
Source: Sci Data. 2026 Mar 2;13:311. doi: 10.1038/s41597-026-06741-2 (PMC12953632; doi:10.1038/s41597-026-06741-2)
Supplement: Supplementary file 4 — Monthly data for each study group [file 41597_2026_6741_MOESM4_ESM.csv]

grp_name	year	month	total_grp_size	n_adult_females	n_adult_males	n_immatures	fission_or_fusion_in_progress	demography_comment	adf_num_samples_w_points_insight	adf_total_points_insight	adf_foraging_n	adf_foraging_percent	adf_feeding_n	adf_feeding_percent	adf_walking_n	adf_walking_percent	adf_resting_n	adf_resting_percent	adf_social_n	adf_social_percent	immat_num_samples_w_points_insight	immat_total_points_insight	immat_foraging_n	immat_foraging_percent	immat_feeding_n	immat_feeding_percent	immat_walking_n	immat_walking_percent	immat_resting_n	immat_resting_percent	immat_social_n	immat_social_percent	immat_playing_n	immat_playing_percent	num_feeding_points	flowers_n	flowers_percent	fruits_n	fruits_percent	grass_blades_n	grass_blades_percent	invertebrates_n	invertebrates_percent	tree_gum_n	tree_gum_percent	vachellia_seeds_n	vachellia_seeds_percent	bases_heads_n	bases_heads_percent
Alto's	1971	7	40	4	15	25	no	Beginning of observation	NA	NA	NA	NA	NA	NA	NA	NA	NA	NA	NA	NA	NA	NA	NA	NA	NA	NA	NA	NA	NA	NA	NA	NA	NA	NA	NA	NA	NA	NA	NA	NA	NA	NA	NA	NA	NA	NA	NA	NA	NA
Alto's	1971	8	44	7	15	22	no	NA	NA	NA	NA	NA	NA	NA	NA	NA	NA	NA	NA	NA	NA	NA	NA	NA	NA	NA	NA	NA	NA	NA	NA	NA	NA	NA	NA	NA	NA	NA	NA	NA	NA	NA	NA	NA	NA	NA	NA	NA	NA
Alto's	1971	9	41	7	13	21	no	NA	NA	NA	NA	NA	NA	NA	NA	NA	NA	NA	NA	NA	NA	NA	NA	NA	NA	NA	NA	NA	NA	NA	NA	NA	NA	NA	NA	NA	NA	NA	NA	NA	NA	NA	NA	NA	NA	NA	NA	NA	NA
Alto's	1971	10	40	9	12	19	no	NA	NA	NA	NA	NA	NA	NA	NA	NA	NA	NA	NA	NA	NA	NA	NA	NA	NA	NA	NA	NA	NA	NA	NA	NA	NA	NA	NA	NA	NA	NA	NA	NA	NA	NA	NA	NA	NA	NA	NA	NA	NA
Alto's	1971	11	40	9	12	19	no	NA	NA	NA	NA	NA	NA	NA	NA	NA	NA	NA	NA	NA	NA	NA	NA	NA	NA	NA	NA	NA	NA	NA	NA	NA	NA	NA	NA	NA	NA	NA	NA	NA	NA	NA	NA	NA	NA	NA	NA	NA	NA
Alto's	1971	12	39	8	12	19	no	NA	NA	NA	NA	NA	NA	NA	NA	NA	NA	NA	NA	NA	NA	NA	NA	NA	NA	NA	NA	NA	NA	NA	NA	NA	NA	NA	NA	NA	NA	NA	NA	NA	NA	NA	NA	NA	NA	NA	NA	NA	NA
Alto's	1972	1	40	8	12	20	no	NA	NA	NA	NA	NA	NA	NA	NA	NA	NA	NA	NA	NA	NA	NA	NA	NA	NA	NA	NA	NA	NA	NA	NA	NA	NA	NA	NA	NA	NA	NA	NA	NA	NA	NA	NA	NA	NA	NA	NA	NA	NA
Alto's	1972	2	41	8	13	21	no	NA	NA	NA	NA	NA	NA	NA	NA	NA	NA	NA	NA	NA	NA	NA	NA	NA	NA	NA	NA	NA	NA	NA	NA	NA	NA	NA	NA	NA	NA	NA	NA	NA	NA	NA	NA	NA	NA	NA	NA	NA	NA
Alto's	1972	3	40	7	13	20	no	NA	NA	NA	NA	NA	NA	NA	NA	NA	NA	NA	NA	NA	NA	NA	NA	NA	NA	NA	NA	NA	NA	NA	NA	NA	NA	NA	NA	NA	NA	NA	NA	NA	NA	NA	NA	NA	NA	NA	NA	NA	NA
Alto's	1972	4	41	7	13	21	no	NA	NA	NA	NA	NA	NA	NA	NA	NA	NA	NA	NA	NA	NA	NA	NA	NA	NA	NA	NA	NA	NA	NA	NA	NA	NA	NA	NA	NA	NA	NA	NA	NA	NA	NA	NA	NA	NA	NA	NA	NA	NA
Alto's	1972	5	42	8	13	21	no	NA	NA	NA	NA	NA	NA	NA	NA	NA	NA	NA	NA	NA	NA	NA	NA	NA	NA	NA	NA	NA	NA	NA	NA	NA	NA	NA	NA	NA	NA	NA	NA	NA	NA	NA	NA	NA	NA	NA	NA	NA	NA
Alto's	1972	6	44	8	13	22	no	NA	NA	NA	NA	NA	NA	NA	NA	NA	NA	NA	NA	NA	NA	NA	NA	NA	NA	NA	NA	NA	NA	NA	NA	NA	NA	NA	NA	NA	NA	NA	NA	NA	NA	NA	NA	NA	NA	NA	NA	NA	NA
Alto's	1972	7	43	8	13	21	no	NA	NA	NA	NA	NA	NA	NA	NA	NA	NA	NA	NA	NA	NA	NA	NA	NA	NA	NA	NA	NA	NA	NA	NA	NA	NA	NA	NA	NA	NA	NA	NA	NA	NA	NA	NA	NA	NA	NA	NA	NA	NA
Alto's	1972	8	43	8	13	21	no	NA	NA	NA	NA	NA	NA	NA	NA	NA	NA	NA	NA	NA	NA	NA	NA	NA	NA	NA	NA	NA	NA	NA	NA	NA	NA	NA	NA	NA	NA	NA	NA	NA	NA	NA	NA	NA	NA	NA	NA	NA	NA
Alto's	1972	9	43	8	13	21	no	NA	NA	NA	NA	NA	NA	NA	NA	NA	NA	NA	NA	NA	NA	NA	NA	NA	NA	NA	NA	NA	NA	NA	NA	NA	NA	NA	NA	NA	NA	NA	NA	NA	NA	NA	NA	NA	NA	NA	NA	NA	NA
Alto's	1972	10	43	9	13	21	no	NA	NA	NA	NA	NA	NA	NA	NA	NA	NA	NA	NA	NA	NA	NA	NA	NA	NA	NA	NA	NA	NA	NA	NA	NA	NA	NA	NA	NA	NA	NA	NA	NA	NA	NA	NA	NA	NA	NA	NA	NA	NA
Alto's	1972	11	43	9	13	21	no	NA	NA	NA	NA	NA	NA	NA	NA	NA	NA	NA	NA	NA	NA	NA	NA	NA	NA	NA	NA	NA	NA	NA	NA	NA	NA	NA	NA	NA	NA	NA	NA	NA	NA	NA	NA	NA	NA	NA	NA	NA	NA
Alto's	1972	12	43	8	13	21	no	NA	NA	NA	NA	NA	NA	NA	NA	NA	NA	NA	NA	NA	NA	NA	NA	NA	NA	NA	NA	NA	NA	NA	NA	NA	NA	NA	NA	NA	NA	NA	NA	NA	NA	NA	NA	NA	NA	NA	NA	NA	NA
Alto's	1973	1	43	8	13	21	no	NA	NA	NA	NA	NA	NA	NA	NA	NA	NA	NA	NA	NA	NA	NA	NA	NA	NA	NA	NA	NA	NA	NA	NA	NA	NA	NA	NA	NA	NA	NA	NA	NA	NA	NA	NA	NA	NA	NA	NA	NA	NA
Alto's	1973	2	40	8	12	20	no	NA	NA	NA	NA	NA	NA	NA	NA	NA	NA	NA	NA	NA	NA	NA	NA	NA	NA	NA	NA	NA	NA	NA	NA	NA	NA	NA	NA	NA	NA	NA	NA	NA	NA	NA	NA	NA	NA	NA	NA	NA	NA
Alto's	1973	3	40	8	12	20	no	NA	NA	NA	NA	NA	NA	NA	NA	NA	NA	NA	NA	NA	NA	NA	NA	NA	NA	NA	NA	NA	NA	NA	NA	NA	NA	NA	NA	NA	NA	NA	NA	NA	NA	NA	NA	NA	NA	NA	NA	NA	NA
Alto's	1973	4	40	8	12	20	no	NA	NA	NA	NA	NA	NA	NA	NA	NA	NA	NA	NA	NA	NA	NA	NA	NA	NA	NA	NA	NA	NA	NA	NA	NA	NA	NA	NA	NA	NA	NA	NA	NA	NA	NA	NA	NA	NA	NA	NA	NA	NA
Alto's	1973	5	36	8	11	17	no	NA	NA	NA	NA	NA	NA	NA	NA	NA	NA	NA	NA	NA	NA	NA	NA	NA	NA	NA	NA	NA	NA	NA	NA	NA	NA	NA	NA	NA	NA	NA	NA	NA	NA	NA	NA	NA	NA	NA	NA	NA	NA
Alto's	1973	6	39	8	13	20	no	NA	NA	NA	NA	NA	NA	NA	NA	NA	NA	NA	NA	NA	NA	NA	NA	NA	NA	NA	NA	NA	NA	NA	NA	NA	NA	NA	NA	NA	NA	NA	NA	NA	NA	NA	NA	NA	NA	NA	NA	NA	NA
Alto's	1973	7	41	8	13	20	no	NA	NA	NA	NA	NA	NA	NA	NA	NA	NA	NA	NA	NA	NA	NA	NA	NA	NA	NA	NA	NA	NA	NA	NA	NA	NA	NA	NA	NA	NA	NA	NA	NA	NA	NA	NA	NA	NA	NA	NA	NA	NA
Alto's	1973	8	43	9	13	21	no	NA	NA	NA	NA	NA	NA	NA	NA	NA	NA	NA	NA	NA	NA	NA	NA	NA	NA	NA	NA	NA	NA	NA	NA	NA	NA	NA	NA	NA	NA	NA	NA	NA	NA	NA	NA	NA	NA	NA	NA	NA	NA
Alto's	1973	9	43	9	13	21	no	NA	NA	NA	NA	NA	NA	NA	NA	NA	NA	NA	NA	NA	NA	NA	NA	NA	NA	NA	NA	NA	NA	NA	NA	NA	NA	NA	NA	NA	NA	NA	NA	NA	NA	NA	NA	NA	NA	NA	NA	NA	NA
Alto's	1973	10	43	9	14	20	no	NA	NA	NA	NA	NA	NA	NA	NA	NA	NA	NA	NA	NA	NA	NA	NA	NA	NA	NA	NA	NA	NA	NA	NA	NA	NA	NA	NA	NA	NA	NA	NA	NA	NA	NA	NA	NA	NA	NA	NA	NA	NA
Alto's	1973	11	43	9	14	20	no	NA	NA	NA	NA	NA	NA	NA	NA	NA	NA	NA	NA	NA	NA	NA	NA	NA	NA	NA	NA	NA	NA	NA	NA	NA	NA	NA	NA	NA	NA	NA	NA	NA	NA	NA	NA	NA	NA	NA	NA	NA	NA
Alto's	1973	12	43	9	14	20	no	NA	NA	NA	NA	NA	NA	NA	NA	NA	NA	NA	NA	NA	NA	NA	NA	NA	NA	NA	NA	NA	NA	NA	NA	NA	NA	NA	NA	NA	NA	NA	NA	NA	NA	NA	NA	NA	NA	NA	NA	NA	NA
Alto's	1974	1	43	9	14	20	no	NA	NA	NA	NA	NA	NA	NA	NA	NA	NA	NA	NA	NA	NA	NA	NA	NA	NA	NA	NA	NA	NA	NA	NA	NA	NA	NA	NA	NA	NA	NA	NA	NA	NA	NA	NA	NA	NA	NA	NA	NA	NA
Alto's	1974	2	43	9	14	20	no	NA	NA	NA	NA	NA	NA	NA	NA	NA	NA	NA	NA	NA	NA	NA	NA	NA	NA	NA	NA	NA	NA	NA	NA	NA	NA	NA	NA	NA	NA	NA	NA	NA	NA	NA	NA	NA	NA	NA	NA	NA	NA
Alto's	1974	3	43	9	14	20	no	NA	NA	NA	NA	NA	NA	NA	NA	NA	NA	NA	NA	NA	NA	NA	NA	NA	NA	NA	NA	NA	NA	NA	NA	NA	NA	NA	NA	NA	NA	NA	NA	NA	NA	NA	NA	NA	NA	NA	NA	NA	NA
Alto's	1974	4	43	9	14	20	no	NA	NA	NA	NA	NA	NA	NA	NA	NA	NA	NA	NA	NA	NA	NA	NA	NA	NA	NA	NA	NA	NA	NA	NA	NA	NA	NA	NA	NA	NA	NA	NA	NA	NA	NA	NA	NA	NA	NA	NA	NA	NA
Alto's	1974	5	47	10	14	23	no	NA	NA	NA	NA	NA	NA	NA	NA	NA	NA	NA	NA	NA	NA	NA	NA	NA	NA	NA	NA	NA	NA	NA	NA	NA	NA	NA	NA	NA	NA	NA	NA	NA	NA	NA	NA	NA	NA	NA	NA	NA	NA
Alto's	1974	6	47	10	14	23	no	NA	NA	NA	NA	NA	NA	NA	NA	NA	NA	NA	NA	NA	NA	NA	NA	NA	NA	NA	NA	NA	NA	NA	NA	NA	NA	NA	NA	NA	NA	NA	NA	NA	NA	NA	NA	NA	NA	NA	NA	NA	NA
Alto's	1974	7	47	10	15	23	no	NA	NA	NA	NA	NA	NA	NA	NA	NA	NA	NA	NA	NA	NA	NA	NA	NA	NA	NA	NA	NA	NA	NA	NA	NA	NA	NA	NA	NA	NA	NA	NA	NA	NA	NA	NA	NA	NA	NA	NA	NA	NA
Alto's	1974	8	47	10	15	22	no	NA	NA	NA	NA	NA	NA	NA	NA	NA	NA	NA	NA	NA	NA	NA	NA	NA	NA	NA	NA	NA	NA	NA	NA	NA	NA	NA	NA	NA	NA	NA	NA	NA	NA	NA	NA	NA	NA	NA	NA	NA	NA
Alto's	1974	9	47	10	15	22	no	NA	NA	NA	NA	NA	NA	NA	NA	NA	NA	NA	NA	NA	NA	NA	NA	NA	NA	NA	NA	NA	NA	NA	NA	NA	NA	NA	NA	NA	NA	NA	NA	NA	NA	NA	NA	NA	NA	NA	NA	NA	NA
Alto's	1974	10	48	9	16	24	no	NA	NA	NA	NA	NA	NA	NA	NA	NA	NA	NA	NA	NA	NA	NA	NA	NA	NA	NA	NA	NA	NA	NA	NA	NA	NA	NA	NA	NA	NA	NA	NA	NA	NA	NA	NA	NA	NA	NA	NA	NA	NA
Alto's	1974	11	49	10	16	23	no	NA	NA	NA	NA	NA	NA	NA	NA	NA	NA	NA	NA	NA	NA	NA	NA	NA	NA	NA	NA	NA	NA	NA	NA	NA	NA	NA	NA	NA	NA	NA	NA	NA	NA	NA	NA	NA	NA	NA	NA	NA	NA
Alto's	1974	12	50	10	16	24	no	NA	NA	NA	NA	NA	NA	NA	NA	NA	NA	NA	NA	NA	NA	NA	NA	NA	NA	NA	NA	NA	NA	NA	NA	NA	NA	NA	NA	NA	NA	NA	NA	NA	NA	NA	NA	NA	NA	NA	NA	NA	NA
Alto's	1975	1	51	11	18	24	no	NA	NA	NA	NA	NA	NA	NA	NA	NA	NA	NA	NA	NA	NA	NA	NA	NA	NA	NA	NA	NA	NA	NA	NA	NA	NA	NA	NA	NA	NA	NA	NA	NA	NA	NA	NA	NA	NA	NA	NA	NA	NA
Alto's	1975	2	50	11	18	21	no	NA	NA	NA	NA	NA	NA	NA	NA	NA	NA	NA	NA	NA	NA	NA	NA	NA	NA	NA	NA	NA	NA	NA	NA	NA	NA	NA	NA	NA	NA	NA	NA	NA	NA	NA	NA	NA	NA	NA	NA	NA	NA
Alto's	1975	3	50	11	18	21	no	NA	NA	NA	NA	NA	NA	NA	NA	NA	NA	NA	NA	NA	NA	NA	NA	NA	NA	NA	NA	NA	NA	NA	NA	NA	NA	NA	NA	NA	NA	NA	NA	NA	NA	NA	NA	NA	NA	NA	NA	NA	NA
Alto's	1975	4	51	11	18	22	no	NA	NA	NA	NA	NA	NA	NA	NA	NA	NA	NA	NA	NA	NA	NA	NA	NA	NA	NA	NA	NA	NA	NA	NA	NA	NA	NA	NA	NA	NA	NA	NA	NA	NA	NA	NA	NA	NA	NA	NA	NA	NA
Alto's	1975	5	48	10	17	21	no	NA	NA	NA	NA	NA	NA	NA	NA	NA	NA	NA	NA	NA	NA	NA	NA	NA	NA	NA	NA	NA	NA	NA	NA	NA	NA	NA	NA	NA	NA	NA	NA	NA	NA	NA	NA	NA	NA	NA	NA	NA	NA
Alto's	1975	6	49	10	17	22	no	NA	NA	NA	NA	NA	NA	NA	NA	NA	NA	NA	NA	NA	NA	NA	NA	NA	NA	NA	NA	NA	NA	NA	NA	NA	NA	NA	NA	NA	NA	NA	NA	NA	NA	NA	NA	NA	NA	NA	NA	NA	NA
Alto's	1975	7	50	10	17	23	no	NA	NA	NA	NA	NA	NA	NA	NA	NA	NA	NA	NA	NA	NA	NA	NA	NA	NA	NA	NA	NA	NA	NA	NA	NA	NA	NA	NA	NA	NA	NA	NA	NA	NA	NA	NA	NA	NA	NA	NA	NA	NA
Alto's	1975	8	51	11	17	23	no	NA	NA	NA	NA	NA	NA	NA	NA	NA	NA	NA	NA	NA	NA	NA	NA	NA	NA	NA	NA	NA	NA	NA	NA	NA	NA	NA	NA	NA	NA	NA	NA	NA	NA	NA	NA	NA	NA	NA	NA	NA	NA
Alto's	1975	9	50	10	17	23	no	NA	NA	NA	NA	NA	NA	NA	NA	NA	NA	NA	NA	NA	NA	NA	NA	NA	NA	NA	NA	NA	NA	NA	NA	NA	NA	NA	NA	NA	NA	NA	NA	NA	NA	NA	NA	NA	NA	NA	NA	NA	NA
Alto's	1975	10	51	10	17	24	no	NA	NA	NA	NA	NA	NA	NA	NA	NA	NA	NA	NA	NA	NA	NA	NA	NA	NA	NA	NA	NA	NA	NA	NA	NA	NA	NA	NA	NA	NA	NA	NA	NA	NA	NA	NA	NA	NA	NA	NA	NA	NA
Alto's	1975	11	49	10	16	23	no	NA	NA	NA	NA	NA	NA	NA	NA	NA	NA	NA	NA	NA	NA	NA	NA	NA	NA	NA	NA	NA	NA	NA	NA	NA	NA	NA	NA	NA	NA	NA	NA	NA	NA	NA	NA	NA	NA	NA	NA	NA	NA
Alto's	1975	12	48	10	16	22	no	NA	NA	NA	NA	NA	NA	NA	NA	NA	NA	NA	NA	NA	NA	NA	NA	NA	NA	NA	NA	NA	NA	NA	NA	NA	NA	NA	NA	NA	NA	NA	NA	NA	NA	NA	NA	NA	NA	NA	NA	NA	NA
Alto's	1976	1	49	10	16	23	no	NA	NA	NA	NA	NA	NA	NA	NA	NA	NA	NA	NA	NA	NA	NA	NA	NA	NA	NA	NA	NA	NA	NA	NA	NA	NA	NA	NA	NA	NA	NA	NA	NA	NA	NA	NA	NA	NA	NA	NA	NA	NA
Alto's	1976	2	51	10	16	25	no	NA	NA	NA	NA	NA	NA	NA	NA	NA	NA	NA	NA	NA	NA	NA	NA	NA	NA	NA	NA	NA	NA	NA	NA	NA	NA	NA	NA	NA	NA	NA	NA	NA	NA	NA	NA	NA	NA	NA	NA	NA	NA
Alto's	1976	3	51	10	16	25	no	NA	NA	NA	NA	NA	NA	NA	NA	NA	NA	NA	NA	NA	NA	NA	NA	NA	NA	NA	NA	NA	NA	NA	NA	NA	NA	NA	NA	NA	NA	NA	NA	NA	NA	NA	NA	NA	NA	NA	NA	NA	NA
Alto's	1976	4	48	8	16	24	no	NA	NA	NA	NA	NA	NA	NA	NA	NA	NA	NA	NA	NA	NA	NA	NA	NA	NA	NA	NA	NA	NA	NA	NA	NA	NA	NA	NA	NA	NA	NA	NA	NA	NA	NA	NA	NA	NA	NA	NA	NA	NA
Alto's	1976	5	47	7	16	24	no	NA	NA	NA	NA	NA	NA	NA	NA	NA	NA	NA	NA	NA	NA	NA	NA	NA	NA	NA	NA	NA	NA	NA	NA	NA	NA	NA	NA	NA	NA	NA	NA	NA	NA	NA	NA	NA	NA	NA	NA	NA	NA
Alto's	1976	6	43	7	14	22	no	NA	NA	NA	NA	NA	NA	NA	NA	NA	NA	NA	NA	NA	NA	NA	NA	NA	NA	NA	NA	NA	NA	NA	NA	NA	NA	NA	NA	NA	NA	NA	NA	NA	NA	NA	NA	NA	NA	NA	NA	NA	NA
Alto's	1976	7	44	7	14	23	no	NA	NA	NA	NA	NA	NA	NA	NA	NA	NA	NA	NA	NA	NA	NA	NA	NA	NA	NA	NA	NA	NA	NA	NA	NA	NA	NA	NA	NA	NA	NA	NA	NA	NA	NA	NA	NA	NA	NA	NA	NA	NA
Alto's	1976	8	44	7	14	23	no	NA	NA	NA	NA	NA	NA	NA	NA	NA	NA	NA	NA	NA	NA	NA	NA	NA	NA	NA	NA	NA	NA	NA	NA	NA	NA	NA	NA	NA	NA	NA	NA	NA	NA	NA	NA	NA	NA	NA	NA	NA	NA
Alto's	1976	9	43	7	14	22	no	NA	NA	NA	NA	NA	NA	NA	NA	NA	NA	NA	NA	NA	NA	NA	NA	NA	NA	NA	NA	NA	NA	NA	NA	NA	NA	NA	NA	NA	NA	NA	NA	NA	NA	NA	NA	NA	NA	NA	NA	NA	NA
Alto's	1976	10	45	7	14	24	no	NA	NA	NA	NA	NA	NA	NA	NA	NA	NA	NA	NA	NA	NA	NA	NA	NA	NA	NA	NA	NA	NA	NA	NA	NA	NA	NA	NA	NA	NA	NA	NA	NA	NA	NA	NA	NA	NA	NA	NA	NA	NA
Alto's	1976	11	42	6	14	22	no	NA	NA	NA	NA	NA	NA	NA	NA	NA	NA	NA	NA	NA	NA	NA	NA	NA	NA	NA	NA	NA	NA	NA	NA	NA	NA	NA	NA	NA	NA	NA	NA	NA	NA	NA	NA	NA	NA	NA	NA	NA	NA
Alto's	1976	12	42	6	14	22	no	NA	NA	NA	NA	NA	NA	NA	NA	NA	NA	NA	NA	NA	NA	NA	NA	NA	NA	NA	NA	NA	NA	NA	NA	NA	NA	NA	NA	NA	NA	NA	NA	NA	NA	NA	NA	NA	NA	NA	NA	NA	NA
Alto's	1977	1	44	7	14	23	no	NA	NA	NA	NA	NA	NA	NA	NA	NA	NA	NA	NA	NA	NA	NA	NA	NA	NA	NA	NA	NA	NA	NA	NA	NA	NA	NA	NA	NA	NA	NA	NA	NA	NA	NA	NA	NA	NA	NA	NA	NA	NA
Alto's	1977	2	43	7	14	22	no	NA	NA	NA	NA	NA	NA	NA	NA	NA	NA	NA	NA	NA	NA	NA	NA	NA	NA	NA	NA	NA	NA	NA	NA	NA	NA	NA	NA	NA	NA	NA	NA	NA	NA	NA	NA	NA	NA	NA	NA	NA	NA
Alto's	1977	3	44	6	14	24	no	NA	NA	NA	NA	NA	NA	NA	NA	NA	NA	NA	NA	NA	NA	NA	NA	NA	NA	NA	NA	NA	NA	NA	NA	NA	NA	NA	NA	NA	NA	NA	NA	NA	NA	NA	NA	NA	NA	NA	NA	NA	NA
Alto's	1977	4	43	5	14	24	no	NA	NA	NA	NA	NA	NA	NA	NA	NA	NA	NA	NA	NA	NA	NA	NA	NA	NA	NA	NA	NA	NA	NA	NA	NA	NA	NA	NA	NA	NA	NA	NA	NA	NA	NA	NA	NA	NA	NA	NA	NA	NA
Alto's	1977	5	45	6	14	25	no	NA	NA	NA	NA	NA	NA	NA	NA	NA	NA	NA	NA	NA	NA	NA	NA	NA	NA	NA	NA	NA	NA	NA	NA	NA	NA	NA	NA	NA	NA	NA	NA	NA	NA	NA	NA	NA	NA	NA	NA	NA	NA
Alto's	1977	6	46	7	13	26	no	NA	NA	NA	NA	NA	NA	NA	NA	NA	NA	NA	NA	NA	NA	NA	NA	NA	NA	NA	NA	NA	NA	NA	NA	NA	NA	NA	NA	NA	NA	NA	NA	NA	NA	NA	NA	NA	NA	NA	NA	NA	NA
Alto's	1977	7	48	8	13	27	no	NA	NA	NA	NA	NA	NA	NA	NA	NA	NA	NA	NA	NA	NA	NA	NA	NA	NA	NA	NA	NA	NA	NA	NA	NA	NA	NA	NA	NA	NA	NA	NA	NA	NA	NA	NA	NA	NA	NA	NA	NA	NA
Alto's	1977	8	47	8	13	26	no	NA	NA	NA	NA	NA	NA	NA	NA	NA	NA	NA	NA	NA	NA	NA	NA	NA	NA	NA	NA	NA	NA	NA	NA	NA	NA	NA	NA	NA	NA	NA	NA	NA	NA	NA	NA	NA	NA	NA	NA	NA	NA
Alto's	1977	9	47	8	13	26	no	NA	NA	NA	NA	NA	NA	NA	NA	NA	NA	NA	NA	NA	NA	NA	NA	NA	NA	NA	NA	NA	NA	NA	NA	NA	NA	NA	NA	NA	NA	NA	NA	NA	NA	NA	NA	NA	NA	NA	NA	NA	NA
Alto's	1977	10	48	8	13	27	no	NA	NA	NA	NA	NA	NA	NA	NA	NA	NA	NA	NA	NA	NA	NA	NA	NA	NA	NA	NA	NA	NA	NA	NA	NA	NA	NA	NA	NA	NA	NA	NA	NA	NA	NA	NA	NA	NA	NA	NA	NA	NA
Alto's	1977	11	49	8	13	28	no	NA	NA	NA	NA	NA	NA	NA	NA	NA	NA	NA	NA	NA	NA	NA	NA	NA	NA	NA	NA	NA	NA	NA	NA	NA	NA	NA	NA	NA	NA	NA	NA	NA	NA	NA	NA	NA	NA	NA	NA	NA	NA
Alto's	1977	12	49	8	14	28	no	NA	NA	NA	NA	NA	NA	NA	NA	NA	NA	NA	NA	NA	NA	NA	NA	NA	NA	NA	NA	NA	NA	NA	NA	NA	NA	NA	NA	NA	NA	NA	NA	NA	NA	NA	NA	NA	NA	NA	NA	NA	NA
Alto's	1978	1	50	9	17	27	no	NA	NA	NA	NA	NA	NA	NA	NA	NA	NA	NA	NA	NA	NA	NA	NA	NA	NA	NA	NA	NA	NA	NA	NA	NA	NA	NA	NA	NA	NA	NA	NA	NA	NA	NA	NA	NA	NA	NA	NA	NA	NA
Alto's	1978	2	51	8	17	26	no	NA	NA	NA	NA	NA	NA	NA	NA	NA	NA	NA	NA	NA	NA	NA	NA	NA	NA	NA	NA	NA	NA	NA	NA	NA	NA	NA	NA	NA	NA	NA	NA	NA	NA	NA	NA	NA	NA	NA	NA	NA	NA
Alto's	1978	3	52	9	17	26	no	NA	NA	NA	NA	NA	NA	NA	NA	NA	NA	NA	NA	NA	NA	NA	NA	NA	NA	NA	NA	NA	NA	NA	NA	NA	NA	NA	NA	NA	NA	NA	NA	NA	NA	NA	NA	NA	NA	NA	NA	NA	NA
Alto's	1978	4	52	10	16	26	no	NA	NA	NA	NA	NA	NA	NA	NA	NA	NA	NA	NA	NA	NA	NA	NA	NA	NA	NA	NA	NA	NA	NA	NA	NA	NA	NA	NA	NA	NA	NA	NA	NA	NA	NA	NA	NA	NA	NA	NA	NA	NA
Alto's	1978	5	52	11	16	25	no	NA	NA	NA	NA	NA	NA	NA	NA	NA	NA	NA	NA	NA	NA	NA	NA	NA	NA	NA	NA	NA	NA	NA	NA	NA	NA	NA	NA	NA	NA	NA	NA	NA	NA	NA	NA	NA	NA	NA	NA	NA	NA
Alto's	1978	6	52	11	16	25	no	NA	NA	NA	NA	NA	NA	NA	NA	NA	NA	NA	NA	NA	NA	NA	NA	NA	NA	NA	NA	NA	NA	NA	NA	NA	NA	NA	NA	NA	NA	NA	NA	NA	NA	NA	NA	NA	NA	NA	NA	NA	NA
Alto's	1978	7	54	12	16	26	no	NA	NA	NA	NA	NA	NA	NA	NA	NA	NA	NA	NA	NA	NA	NA	NA	NA	NA	NA	NA	NA	NA	NA	NA	NA	NA	NA	NA	NA	NA	NA	NA	NA	NA	NA	NA	NA	NA	NA	NA	NA	NA
Alto's	1978	8	52	10	16	26	no	NA	NA	NA	NA	NA	NA	NA	NA	NA	NA	NA	NA	NA	NA	NA	NA	NA	NA	NA	NA	NA	NA	NA	NA	NA	NA	NA	NA	NA	NA	NA	NA	NA	NA	NA	NA	NA	NA	NA	NA	NA	NA
Alto's	1978	9	52	10	17	26	no	NA	NA	NA	NA	NA	NA	NA	NA	NA	NA	NA	NA	NA	NA	NA	NA	NA	NA	NA	NA	NA	NA	NA	NA	NA	NA	NA	NA	NA	NA	NA	NA	NA	NA	NA	NA	NA	NA	NA	NA	NA	NA
Alto's	1978	10	52	10	17	25	no	NA	NA	NA	NA	NA	NA	NA	NA	NA	NA	NA	NA	NA	NA	NA	NA	NA	NA	NA	NA	NA	NA	NA	NA	NA	NA	NA	NA	NA	NA	NA	NA	NA	NA	NA	NA	NA	NA	NA	NA	NA	NA
Alto's	1978	11	51	9	17	25	no	NA	NA	NA	NA	NA	NA	NA	NA	NA	NA	NA	NA	NA	NA	NA	NA	NA	NA	NA	NA	NA	NA	NA	NA	NA	NA	NA	NA	NA	NA	NA	NA	NA	NA	NA	NA	NA	NA	NA	NA	NA	NA
Alto's	1978	12	42	6	15	22	no	NA	NA	NA	NA	NA	NA	NA	NA	NA	NA	NA	NA	NA	NA	NA	NA	NA	NA	NA	NA	NA	NA	NA	NA	NA	NA	NA	NA	NA	NA	NA	NA	NA	NA	NA	NA	NA	NA	NA	NA	NA	NA
Alto's	1979	1	43	7	15	21	no	NA	NA	NA	NA	NA	NA	NA	NA	NA	NA	NA	NA	NA	NA	NA	NA	NA	NA	NA	NA	NA	NA	NA	NA	NA	NA	NA	NA	NA	NA	NA	NA	NA	NA	NA	NA	NA	NA	NA	NA	NA	NA
Alto's	1979	2	42	6	15	21	no	NA	NA	NA	NA	NA	NA	NA	NA	NA	NA	NA	NA	NA	NA	NA	NA	NA	NA	NA	NA	NA	NA	NA	NA	NA	NA	NA	NA	NA	NA	NA	NA	NA	NA	NA	NA	NA	NA	NA	NA	NA	NA
Alto's	1979	3	42	6	15	21	no	NA	NA	NA	NA	NA	NA	NA	NA	NA	NA	NA	NA	NA	NA	NA	NA	NA	NA	NA	NA	NA	NA	NA	NA	NA	NA	NA	NA	NA	NA	NA	NA	NA	NA	NA	NA	NA	NA	NA	NA	NA	NA
Alto's	1979	4	42	6	15	21	no	NA	NA	NA	NA	NA	NA	NA	NA	NA	NA	NA	NA	NA	NA	NA	NA	NA	NA	NA	NA	NA	NA	NA	NA	NA	NA	NA	NA	NA	NA	NA	NA	NA	NA	NA	NA	NA	NA	NA	NA	NA	NA
Alto's	1979	5	40	5	14	21	no	NA	NA	NA	NA	NA	NA	NA	NA	NA	NA	NA	NA	NA	NA	NA	NA	NA	NA	NA	NA	NA	NA	NA	NA	NA	NA	NA	NA	NA	NA	NA	NA	NA	NA	NA	NA	NA	NA	NA	NA	NA	NA
Alto's	1979	6	39	4	14	21	no	NA	NA	NA	NA	NA	NA	NA	NA	NA	NA	NA	NA	NA	NA	NA	NA	NA	NA	NA	NA	NA	NA	NA	NA	NA	NA	NA	NA	NA	NA	NA	NA	NA	NA	NA	NA	NA	NA	NA	NA	NA	NA
Alto's	1979	7	38	3	14	21	no	NA	NA	NA	NA	NA	NA	NA	NA	NA	NA	NA	NA	NA	NA	NA	NA	NA	NA	NA	NA	NA	NA	NA	NA	NA	NA	NA	NA	NA	NA	NA	NA	NA	NA	NA	NA	NA	NA	NA	NA	NA	NA
Alto's	1979	8	42	3	14	25	no	NA	NA	NA	NA	NA	NA	NA	NA	NA	NA	NA	NA	NA	NA	NA	NA	NA	NA	NA	NA	NA	NA	NA	NA	NA	NA	NA	NA	NA	NA	NA	NA	NA	NA	NA	NA	NA	NA	NA	NA	NA	NA
Alto's	1979	9	43	3	14	26	no	NA	NA	NA	NA	NA	NA	NA	NA	NA	NA	NA	NA	NA	NA	NA	NA	NA	NA	NA	NA	NA	NA	NA	NA	NA	NA	NA	NA	NA	NA	NA	NA	NA	NA	NA	NA	NA	NA	NA	NA	NA	NA
Alto's	1979	10	45	3	14	28	no	NA	NA	NA	NA	NA	NA	NA	NA	NA	NA	NA	NA	NA	NA	NA	NA	NA	NA	NA	NA	NA	NA	NA	NA	NA	NA	NA	NA	NA	NA	NA	NA	NA	NA	NA	NA	NA	NA	NA	NA	NA	NA
Alto's	1979	11	46	3	14	29	no	NA	NA	NA	NA	NA	NA	NA	NA	NA	NA	NA	NA	NA	NA	NA	NA	NA	NA	NA	NA	NA	NA	NA	NA	NA	NA	NA	NA	NA	NA	NA	NA	NA	NA	NA	NA	NA	NA	NA	NA	NA	NA
Alto's	1979	12	46	3	15	29	no	NA	NA	NA	NA	NA	NA	NA	NA	NA	NA	NA	NA	NA	NA	NA	NA	NA	NA	NA	NA	NA	NA	NA	NA	NA	NA	NA	NA	NA	NA	NA	NA	NA	NA	NA	NA	NA	NA	NA	NA	NA	NA
Hook's	1979	11	30	0	9	21	no	NA	NA	NA	NA	NA	NA	NA	NA	NA	NA	NA	NA	NA	NA	NA	NA	NA	NA	NA	NA	NA	NA	NA	NA	NA	NA	NA	NA	NA	NA	NA	NA	NA	NA	NA	NA	NA	NA	NA	NA	NA	NA
Hook's	1979	12	28	0	9	19	no	NA	NA	NA	NA	NA	NA	NA	NA	NA	NA	NA	NA	NA	NA	NA	NA	NA	NA	NA	NA	NA	NA	NA	NA	NA	NA	NA	NA	NA	NA	NA	NA	NA	NA	NA	NA	NA	NA	NA	NA	NA	NA
Alto's	1980	1	46	3	15	28	no	NA	NA	NA	NA	NA	NA	NA	NA	NA	NA	NA	NA	NA	NA	NA	NA	NA	NA	NA	NA	NA	NA	NA	NA	NA	NA	NA	NA	NA	NA	NA	NA	NA	NA	NA	NA	NA	NA	NA	NA	NA	NA
Alto's	1980	2	46	3	17	28	no	NA	NA	NA	NA	NA	NA	NA	NA	NA	NA	NA	NA	NA	NA	NA	NA	NA	NA	NA	NA	NA	NA	NA	NA	NA	NA	NA	NA	NA	NA	NA	NA	NA	NA	NA	NA	NA	NA	NA	NA	NA	NA
Alto's	1980	3	45	3	17	25	no	NA	NA	NA	NA	NA	NA	NA	NA	NA	NA	NA	NA	NA	NA	NA	NA	NA	NA	NA	NA	NA	NA	NA	NA	NA	NA	NA	NA	NA	NA	NA	NA	NA	NA	NA	NA	NA	NA	NA	NA	NA	NA
Alto's	1980	4	45	3	17	25	no	NA	NA	NA	NA	NA	NA	NA	NA	NA	NA	NA	NA	NA	NA	NA	NA	NA	NA	NA	NA	NA	NA	NA	NA	NA	NA	NA	NA	NA	NA	NA	NA	NA	NA	NA	NA	NA	NA	NA	NA	NA	NA
Alto's	1980	5	46	3	18	26	no	NA	NA	NA	NA	NA	NA	NA	NA	NA	NA	NA	NA	NA	NA	NA	NA	NA	NA	NA	NA	NA	NA	NA	NA	NA	NA	NA	NA	NA	NA	NA	NA	NA	NA	NA	NA	NA	NA	NA	NA	NA	NA
Alto's	1980	6	47	3	18	26	no	NA	NA	NA	NA	NA	NA	NA	NA	NA	NA	NA	NA	NA	NA	NA	NA	NA	NA	NA	NA	NA	NA	NA	NA	NA	NA	NA	NA	NA	NA	NA	NA	NA	NA	NA	NA	NA	NA	NA	NA	NA	NA
Alto's	1980	7	45	3	18	24	no	NA	NA	NA	NA	NA	NA	NA	NA	NA	NA	NA	NA	NA	NA	NA	NA	NA	NA	NA	NA	NA	NA	NA	NA	NA	NA	NA	NA	NA	NA	NA	NA	NA	NA	NA	NA	NA	NA	NA	NA	NA	NA
Alto's	1980	8	40	3	18	19	no	NA	NA	NA	NA	NA	NA	NA	NA	NA	NA	NA	NA	NA	NA	NA	NA	NA	NA	NA	NA	NA	NA	NA	NA	NA	NA	NA	NA	NA	NA	NA	NA	NA	NA	NA	NA	NA	NA	NA	NA	NA	NA
Alto's	1980	9	40	4	18	18	no	NA	NA	NA	NA	NA	NA	NA	NA	NA	NA	NA	NA	NA	NA	NA	NA	NA	NA	NA	NA	NA	NA	NA	NA	NA	NA	NA	NA	NA	NA	NA	NA	NA	NA	NA	NA	NA	NA	NA	NA	NA	NA
Alto's	1980	10	42	5	18	19	no	NA	NA	NA	NA	NA	NA	NA	NA	NA	NA	NA	NA	NA	NA	NA	NA	NA	NA	NA	NA	NA	NA	NA	NA	NA	NA	NA	NA	NA	NA	NA	NA	NA	NA	NA	NA	NA	NA	NA	NA	NA	NA
Alto's	1980	11	43	5	18	20	no	NA	NA	NA	NA	NA	NA	NA	NA	NA	NA	NA	NA	NA	NA	NA	NA	NA	NA	NA	NA	NA	NA	NA	NA	NA	NA	NA	NA	NA	NA	NA	NA	NA	NA	NA	NA	NA	NA	NA	NA	NA	NA
Alto's	1980	12	44	6	18	20	no	NA	NA	NA	NA	NA	NA	NA	NA	NA	NA	NA	NA	NA	NA	NA	NA	NA	NA	NA	NA	NA	NA	NA	NA	NA	NA	NA	NA	NA	NA	NA	NA	NA	NA	NA	NA	NA	NA	NA	NA	NA	NA
Hook's	1980	1	31	0	9	22	no	NA	NA	NA	NA	NA	NA	NA	NA	NA	NA	NA	NA	NA	NA	NA	NA	NA	NA	NA	NA	NA	NA	NA	NA	NA	NA	NA	NA	NA	NA	NA	NA	NA	NA	NA	NA	NA	NA	NA	NA	NA	NA
Hook's	1980	2	32	0	9	23	no	NA	NA	NA	NA	NA	NA	NA	NA	NA	NA	NA	NA	NA	NA	NA	NA	NA	NA	NA	NA	NA	NA	NA	NA	NA	NA	NA	NA	NA	NA	NA	NA	NA	NA	NA	NA	NA	NA	NA	NA	NA	NA
Hook's	1980	3	31	0	9	22	no	NA	NA	NA	NA	NA	NA	NA	NA	NA	NA	NA	NA	NA	NA	NA	NA	NA	NA	NA	NA	NA	NA	NA	NA	NA	NA	NA	NA	NA	NA	NA	NA	NA	NA	NA	NA	NA	NA	NA	NA	NA	NA
Hook's	1980	4	31	0	10	22	no	NA	NA	NA	NA	NA	NA	NA	NA	NA	NA	NA	NA	NA	NA	NA	NA	NA	NA	NA	NA	NA	NA	NA	NA	NA	NA	NA	NA	NA	NA	NA	NA	NA	NA	NA	NA	NA	NA	NA	NA	NA	NA
Hook's	1980	5	31	0	11	21	no	NA	NA	NA	NA	NA	NA	NA	NA	NA	NA	NA	NA	NA	NA	NA	NA	NA	NA	NA	NA	NA	NA	NA	NA	NA	NA	NA	NA	NA	NA	NA	NA	NA	NA	NA	NA	NA	NA	NA	NA	NA	NA
Hook's	1980	6	32	2	11	19	no	NA	NA	NA	NA	NA	NA	NA	NA	NA	NA	NA	NA	NA	NA	NA	NA	NA	NA	NA	NA	NA	NA	NA	NA	NA	NA	NA	NA	NA	NA	NA	NA	NA	NA	NA	NA	NA	NA	NA	NA	NA	NA
Hook's	1980	7	31	4	11	16	no	NA	NA	NA	NA	NA	NA	NA	NA	NA	NA	NA	NA	NA	NA	NA	NA	NA	NA	NA	NA	NA	NA	NA	NA	NA	NA	NA	NA	NA	NA	NA	NA	NA	NA	NA	NA	NA	NA	NA	NA	NA	NA
Hook's	1980	8	32	4	11	17	no	NA	NA	NA	NA	NA	NA	NA	NA	NA	NA	NA	NA	NA	NA	NA	NA	NA	NA	NA	NA	NA	NA	NA	NA	NA	NA	NA	NA	NA	NA	NA	NA	NA	NA	NA	NA	NA	NA	NA	NA	NA	NA
Hook's	1980	9	32	5	11	16	no	NA	NA	NA	NA	NA	NA	NA	NA	NA	NA	NA	NA	NA	NA	NA	NA	NA	NA	NA	NA	NA	NA	NA	NA	NA	NA	NA	NA	NA	NA	NA	NA	NA	NA	NA	NA	NA	NA	NA	NA	NA	NA
Hook's	1980	10	30	4	11	15	no	NA	NA	NA	NA	NA	NA	NA	NA	NA	NA	NA	NA	NA	NA	NA	NA	NA	NA	NA	NA	NA	NA	NA	NA	NA	NA	NA	NA	NA	NA	NA	NA	NA	NA	NA	NA	NA	NA	NA	NA	NA	NA
Hook's	1980	11	30	4	12	15	no	NA	NA	NA	NA	NA	NA	NA	NA	NA	NA	NA	NA	NA	NA	NA	NA	NA	NA	NA	NA	NA	NA	NA	NA	NA	NA	NA	NA	NA	NA	NA	NA	NA	NA	NA	NA	NA	NA	NA	NA	NA	NA
Hook's	1980	12	31	4	12	15	no	NA	NA	NA	NA	NA	NA	NA	NA	NA	NA	NA	NA	NA	NA	NA	NA	NA	NA	NA	NA	NA	NA	NA	NA	NA	NA	NA	NA	NA	NA	NA	NA	NA	NA	NA	NA	NA	NA	NA	NA	NA	NA
Alto's	1981	1	44	6	18	20	no	NA	NA	NA	NA	NA	NA	NA	NA	NA	NA	NA	NA	NA	NA	NA	NA	NA	NA	NA	NA	NA	NA	NA	NA	NA	NA	NA	NA	NA	NA	NA	NA	NA	NA	NA	NA	NA	NA	NA	NA	NA	NA
Alto's	1981	2	44	6	18	20	no	NA	NA	NA	NA	NA	NA	NA	NA	NA	NA	NA	NA	NA	NA	NA	NA	NA	NA	NA	NA	NA	NA	NA	NA	NA	NA	NA	NA	NA	NA	NA	NA	NA	NA	NA	NA	NA	NA	NA	NA	NA	NA
Alto's	1981	3	42	6	18	18	no	NA	NA	NA	NA	NA	NA	NA	NA	NA	NA	NA	NA	NA	NA	NA	NA	NA	NA	NA	NA	NA	NA	NA	NA	NA	NA	NA	NA	NA	NA	NA	NA	NA	NA	NA	NA	NA	NA	NA	NA	NA	NA
Alto's	1981	4	42	6	18	18	no	NA	NA	NA	NA	NA	NA	NA	NA	NA	NA	NA	NA	NA	NA	NA	NA	NA	NA	NA	NA	NA	NA	NA	NA	NA	NA	NA	NA	NA	NA	NA	NA	NA	NA	NA	NA	NA	NA	NA	NA	NA	NA
Alto's	1981	5	42	6	18	18	no	NA	NA	NA	NA	NA	NA	NA	NA	NA	NA	NA	NA	NA	NA	NA	NA	NA	NA	NA	NA	NA	NA	NA	NA	NA	NA	NA	NA	NA	NA	NA	NA	NA	NA	NA	NA	NA	NA	NA	NA	NA	NA
Alto's	1981	6	42	6	18	18	no	NA	NA	NA	NA	NA	NA	NA	NA	NA	NA	NA	NA	NA	NA	NA	NA	NA	NA	NA	NA	NA	NA	NA	NA	NA	NA	NA	NA	NA	NA	NA	NA	NA	NA	NA	NA	NA	NA	NA	NA	NA	NA
Alto's	1981	7	44	6	18	20	no	NA	NA	NA	NA	NA	NA	NA	NA	NA	NA	NA	NA	NA	NA	NA	NA	NA	NA	NA	NA	NA	NA	NA	NA	NA	NA	NA	NA	NA	NA	NA	NA	NA	NA	NA	NA	NA	NA	NA	NA	NA	NA
Alto's	1981	8	47	6	18	23	no	NA	NA	NA	NA	NA	NA	NA	NA	NA	NA	NA	NA	NA	NA	NA	NA	NA	NA	NA	NA	NA	NA	NA	NA	NA	NA	NA	NA	NA	NA	NA	NA	NA	NA	NA	NA	NA	NA	NA	NA	NA	NA
Alto's	1981	9	50	6	18	26	no	NA	NA	NA	NA	NA	NA	NA	NA	NA	NA	NA	NA	NA	NA	NA	NA	NA	NA	NA	NA	NA	NA	NA	NA	NA	NA	NA	NA	NA	NA	NA	NA	NA	NA	NA	NA	NA	NA	NA	NA	NA	NA
Alto's	1981	10	52	6	18	28	no	NA	NA	NA	NA	NA	NA	NA	NA	NA	NA	NA	NA	NA	NA	NA	NA	NA	NA	NA	NA	NA	NA	NA	NA	NA	NA	NA	NA	NA	NA	NA	NA	NA	NA	NA	NA	NA	NA	NA	NA	NA	NA
Alto's	1981	11	53	6	18	29	no	NA	NA	NA	NA	NA	NA	NA	NA	NA	NA	NA	NA	NA	NA	NA	NA	NA	NA	NA	NA	NA	NA	NA	NA	NA	NA	NA	NA	NA	NA	NA	NA	NA	NA	NA	NA	NA	NA	NA	NA	NA	NA
Alto's	1981	12	54	6	18	30	no	NA	NA	NA	NA	NA	NA	NA	NA	NA	NA	NA	NA	NA	NA	NA	NA	NA	NA	NA	NA	NA	NA	NA	NA	NA	NA	NA	NA	NA	NA	NA	NA	NA	NA	NA	NA	NA	NA	NA	NA	NA	NA
Hook's	1981	1	31	4	12	15	no	NA	NA	NA	NA	NA	NA	NA	NA	NA	NA	NA	NA	NA	NA	NA	NA	NA	NA	NA	NA	NA	NA	NA	NA	NA	NA	NA	NA	NA	NA	NA	NA	NA	NA	NA	NA	NA	NA	NA	NA	NA	NA
Hook's	1981	2	31	4	13	15	no	NA	NA	NA	NA	NA	NA	NA	NA	NA	NA	NA	NA	NA	NA	NA	NA	NA	NA	NA	NA	NA	NA	NA	NA	NA	NA	NA	NA	NA	NA	NA	NA	NA	NA	NA	NA	NA	NA	NA	NA	NA	NA
Hook's	1981	3	31	4	12	15	no	NA	NA	NA	NA	NA	NA	NA	NA	NA	NA	NA	NA	NA	NA	NA	NA	NA	NA	NA	NA	NA	NA	NA	NA	NA	NA	NA	NA	NA	NA	NA	NA	NA	NA	NA	NA	NA	NA	NA	NA	NA	NA
Hook's	1981	4	32	5	13	15	no	NA	NA	NA	NA	NA	NA	NA	NA	NA	NA	NA	NA	NA	NA	NA	NA	NA	NA	NA	NA	NA	NA	NA	NA	NA	NA	NA	NA	NA	NA	NA	NA	NA	NA	NA	NA	NA	NA	NA	NA	NA	NA
Hook's	1981	5	33	5	13	15	no	NA	NA	NA	NA	NA	NA	NA	NA	NA	NA	NA	NA	NA	NA	NA	NA	NA	NA	NA	NA	NA	NA	NA	NA	NA	NA	NA	NA	NA	NA	NA	NA	NA	NA	NA	NA	NA	NA	NA	NA	NA	NA
Hook's	1981	6	33	5	13	15	no	NA	NA	NA	NA	NA	NA	NA	NA	NA	NA	NA	NA	NA	NA	NA	NA	NA	NA	NA	NA	NA	NA	NA	NA	NA	NA	NA	NA	NA	NA	NA	NA	NA	NA	NA	NA	NA	NA	NA	NA	NA	NA
Hook's	1981	7	33	5	13	15	no	NA	NA	NA	NA	NA	NA	NA	NA	NA	NA	NA	NA	NA	NA	NA	NA	NA	NA	NA	NA	NA	NA	NA	NA	NA	NA	NA	NA	NA	NA	NA	NA	NA	NA	NA	NA	NA	NA	NA	NA	NA	NA
Hook's	1981	8	32	5	13	14	no	NA	NA	NA	NA	NA	NA	NA	NA	NA	NA	NA	NA	NA	NA	NA	NA	NA	NA	NA	NA	NA	NA	NA	NA	NA	NA	NA	NA	NA	NA	NA	NA	NA	NA	NA	NA	NA	NA	NA	NA	NA	NA
Hook's	1981	9	33	6	13	14	no	NA	NA	NA	NA	NA	NA	NA	NA	NA	NA	NA	NA	NA	NA	NA	NA	NA	NA	NA	NA	NA	NA	NA	NA	NA	NA	NA	NA	NA	NA	NA	NA	NA	NA	NA	NA	NA	NA	NA	NA	NA	NA
Hook's	1981	10	33	6	13	14	no	NA	NA	NA	NA	NA	NA	NA	NA	NA	NA	NA	NA	NA	NA	NA	NA	NA	NA	NA	NA	NA	NA	NA	NA	NA	NA	NA	NA	NA	NA	NA	NA	NA	NA	NA	NA	NA	NA	NA	NA	NA	NA
Hook's	1981	11	33	6	14	14	no	NA	NA	NA	NA	NA	NA	NA	NA	NA	NA	NA	NA	NA	NA	NA	NA	NA	NA	NA	NA	NA	NA	NA	NA	NA	NA	NA	NA	NA	NA	NA	NA	NA	NA	NA	NA	NA	NA	NA	NA	NA	NA
Hook's	1981	12	34	6	14	14	no	NA	NA	NA	NA	NA	NA	NA	NA	NA	NA	NA	NA	NA	NA	NA	NA	NA	NA	NA	NA	NA	NA	NA	NA	NA	NA	NA	NA	NA	NA	NA	NA	NA	NA	NA	NA	NA	NA	NA	NA	NA	NA
Alto's	1982	1	55	7	18	30	no	NA	NA	NA	NA	NA	NA	NA	NA	NA	NA	NA	NA	NA	NA	NA	NA	NA	NA	NA	NA	NA	NA	NA	NA	NA	NA	NA	NA	NA	NA	NA	NA	NA	NA	NA	NA	NA	NA	NA	NA	NA	NA
Alto's	1982	2	55	7	19	30	no	NA	NA	NA	NA	NA	NA	NA	NA	NA	NA	NA	NA	NA	NA	NA	NA	NA	NA	NA	NA	NA	NA	NA	NA	NA	NA	NA	NA	NA	NA	NA	NA	NA	NA	NA	NA	NA	NA	NA	NA	NA	NA
Alto's	1982	3	57	6	19	32	no	NA	NA	NA	NA	NA	NA	NA	NA	NA	NA	NA	NA	NA	NA	NA	NA	NA	NA	NA	NA	NA	NA	NA	NA	NA	NA	NA	NA	NA	NA	NA	NA	NA	NA	NA	NA	NA	NA	NA	NA	NA	NA
Alto's	1982	4	54	6	18	30	no	NA	NA	NA	NA	NA	NA	NA	NA	NA	NA	NA	NA	NA	NA	NA	NA	NA	NA	NA	NA	NA	NA	NA	NA	NA	NA	NA	NA	NA	NA	NA	NA	NA	NA	NA	NA	NA	NA	NA	NA	NA	NA
Alto's	1982	5	54	6	18	30	no	NA	NA	NA	NA	NA	NA	NA	NA	NA	NA	NA	NA	NA	NA	NA	NA	NA	NA	NA	NA	NA	NA	NA	NA	NA	NA	NA	NA	NA	NA	NA	NA	NA	NA	NA	NA	NA	NA	NA	NA	NA	NA
Alto's	1982	6	55	7	18	30	no	NA	NA	NA	NA	NA	NA	NA	NA	NA	NA	NA	NA	NA	NA	NA	NA	NA	NA	NA	NA	NA	NA	NA	NA	NA	NA	NA	NA	NA	NA	NA	NA	NA	NA	NA	NA	NA	NA	NA	NA	NA	NA
Alto's	1982	7	55	8	19	29	no	NA	NA	NA	NA	NA	NA	NA	NA	NA	NA	NA	NA	NA	NA	NA	NA	NA	NA	NA	NA	NA	NA	NA	NA	NA	NA	NA	NA	NA	NA	NA	NA	NA	NA	NA	NA	NA	NA	NA	NA	NA	NA
Alto's	1982	8	55	8	19	28	no	NA	NA	NA	NA	NA	NA	NA	NA	NA	NA	NA	NA	NA	NA	NA	NA	NA	NA	NA	NA	NA	NA	NA	NA	NA	NA	NA	NA	NA	NA	NA	NA	NA	NA	NA	NA	NA	NA	NA	NA	NA	NA
Alto's	1982	9	54	8	19	27	no	NA	NA	NA	NA	NA	NA	NA	NA	NA	NA	NA	NA	NA	NA	NA	NA	NA	NA	NA	NA	NA	NA	NA	NA	NA	NA	NA	NA	NA	NA	NA	NA	NA	NA	NA	NA	NA	NA	NA	NA	NA	NA
Alto's	1982	10	51	9	19	23	no	NA	NA	NA	NA	NA	NA	NA	NA	NA	NA	NA	NA	NA	NA	NA	NA	NA	NA	NA	NA	NA	NA	NA	NA	NA	NA	NA	NA	NA	NA	NA	NA	NA	NA	NA	NA	NA	NA	NA	NA	NA	NA
Alto's	1982	11	54	10	19	25	no	NA	NA	NA	NA	NA	NA	NA	NA	NA	NA	NA	NA	NA	NA	NA	NA	NA	NA	NA	NA	NA	NA	NA	NA	NA	NA	NA	NA	NA	NA	NA	NA	NA	NA	NA	NA	NA	NA	NA	NA	NA	NA
Alto's	1982	12	54	10	19	25	no	NA	NA	NA	NA	NA	NA	NA	NA	NA	NA	NA	NA	NA	NA	NA	NA	NA	NA	NA	NA	NA	NA	NA	NA	NA	NA	NA	NA	NA	NA	NA	NA	NA	NA	NA	NA	NA	NA	NA	NA	NA	NA
Hook's	1982	1	38	6	14	18	no	NA	NA	NA	NA	NA	NA	NA	NA	NA	NA	NA	NA	NA	NA	NA	NA	NA	NA	NA	NA	NA	NA	NA	NA	NA	NA	NA	NA	NA	NA	NA	NA	NA	NA	NA	NA	NA	NA	NA	NA	NA	NA
Hook's	1982	2	38	7	16	17	no	NA	NA	NA	NA	NA	NA	NA	NA	NA	NA	NA	NA	NA	NA	NA	NA	NA	NA	NA	NA	NA	NA	NA	NA	NA	NA	NA	NA	NA	NA	NA	NA	NA	NA	NA	NA	NA	NA	NA	NA	NA	NA
Hook's	1982	3	38	7	16	15	no	NA	NA	NA	NA	NA	NA	NA	NA	NA	NA	NA	NA	NA	NA	NA	NA	NA	NA	NA	NA	NA	NA	NA	NA	NA	NA	NA	NA	NA	NA	NA	NA	NA	NA	NA	NA	NA	NA	NA	NA	NA	NA
Hook's	1982	4	41	7	16	18	no	NA	NA	NA	NA	NA	NA	NA	NA	NA	NA	NA	NA	NA	NA	NA	NA	NA	NA	NA	NA	NA	NA	NA	NA	NA	NA	NA	NA	NA	NA	NA	NA	NA	NA	NA	NA	NA	NA	NA	NA	NA	NA
Hook's	1982	5	39	6	16	17	no	NA	NA	NA	NA	NA	NA	NA	NA	NA	NA	NA	NA	NA	NA	NA	NA	NA	NA	NA	NA	NA	NA	NA	NA	NA	NA	NA	NA	NA	NA	NA	NA	NA	NA	NA	NA	NA	NA	NA	NA	NA	NA
Hook's	1982	6	40	7	16	17	no	NA	NA	NA	NA	NA	NA	NA	NA	NA	NA	NA	NA	NA	NA	NA	NA	NA	NA	NA	NA	NA	NA	NA	NA	NA	NA	NA	NA	NA	NA	NA	NA	NA	NA	NA	NA	NA	NA	NA	NA	NA	NA
Hook's	1982	7	40	7	16	17	no	NA	NA	NA	NA	NA	NA	NA	NA	NA	NA	NA	NA	NA	NA	NA	NA	NA	NA	NA	NA	NA	NA	NA	NA	NA	NA	NA	NA	NA	NA	NA	NA	NA	NA	NA	NA	NA	NA	NA	NA	NA	NA
Hook's	1982	8	41	7	16	18	no	NA	NA	NA	NA	NA	NA	NA	NA	NA	NA	NA	NA	NA	NA	NA	NA	NA	NA	NA	NA	NA	NA	NA	NA	NA	NA	NA	NA	NA	NA	NA	NA	NA	NA	NA	NA	NA	NA	NA	NA	NA	NA
Hook's	1982	9	41	7	16	18	no	NA	NA	NA	NA	NA	NA	NA	NA	NA	NA	NA	NA	NA	NA	NA	NA	NA	NA	NA	NA	NA	NA	NA	NA	NA	NA	NA	NA	NA	NA	NA	NA	NA	NA	NA	NA	NA	NA	NA	NA	NA	NA
Hook's	1982	10	41	7	16	18	no	NA	NA	NA	NA	NA	NA	NA	NA	NA	NA	NA	NA	NA	NA	NA	NA	NA	NA	NA	NA	NA	NA	NA	NA	NA	NA	NA	NA	NA	NA	NA	NA	NA	NA	NA	NA	NA	NA	NA	NA	NA	NA
Hook's	1982	11	41	7	16	18	no	NA	NA	NA	NA	NA	NA	NA	NA	NA	NA	NA	NA	NA	NA	NA	NA	NA	NA	NA	NA	NA	NA	NA	NA	NA	NA	NA	NA	NA	NA	NA	NA	NA	NA	NA	NA	NA	NA	NA	NA	NA	NA
Hook's	1982	12	43	8	16	19	no	NA	NA	NA	NA	NA	NA	NA	NA	NA	NA	NA	NA	NA	NA	NA	NA	NA	NA	NA	NA	NA	NA	NA	NA	NA	NA	NA	NA	NA	NA	NA	NA	NA	NA	NA	NA	NA	NA	NA	NA	NA	NA
Alto's	1983	1	54	11	19	24	no	NA	NA	NA	NA	NA	NA	NA	NA	NA	NA	NA	NA	NA	NA	NA	NA	NA	NA	NA	NA	NA	NA	NA	NA	NA	NA	NA	NA	NA	NA	NA	NA	NA	NA	NA	NA	NA	NA	NA	NA	NA	NA
Alto's	1983	2	55	11	19	25	no	NA	NA	NA	NA	NA	NA	NA	NA	NA	NA	NA	NA	NA	NA	NA	NA	NA	NA	NA	NA	NA	NA	NA	NA	NA	NA	NA	NA	NA	NA	NA	NA	NA	NA	NA	NA	NA	NA	NA	NA	NA	NA
Alto's	1983	3	55	11	19	25	no	NA	NA	NA	NA	NA	NA	NA	NA	NA	NA	NA	NA	NA	NA	NA	NA	NA	NA	NA	NA	NA	NA	NA	NA	NA	NA	NA	NA	NA	NA	NA	NA	NA	NA	NA	NA	NA	NA	NA	NA	NA	NA
Alto's	1983	4	55	11	19	25	no	NA	NA	NA	NA	NA	NA	NA	NA	NA	NA	NA	NA	NA	NA	NA	NA	NA	NA	NA	NA	NA	NA	NA	NA	NA	NA	NA	NA	NA	NA	NA	NA	NA	NA	NA	NA	NA	NA	NA	NA	NA	NA
Alto's	1983	5	56	11	19	26	no	NA	NA	NA	NA	NA	NA	NA	NA	NA	NA	NA	NA	NA	NA	NA	NA	NA	NA	NA	NA	NA	NA	NA	NA	NA	NA	NA	NA	NA	NA	NA	NA	NA	NA	NA	NA	NA	NA	NA	NA	NA	NA
Alto's	1983	6	56	11	19	26	no	NA	NA	NA	NA	NA	NA	NA	NA	NA	NA	NA	NA	NA	NA	NA	NA	NA	NA	NA	NA	NA	NA	NA	NA	NA	NA	NA	NA	NA	NA	NA	NA	NA	NA	NA	NA	NA	NA	NA	NA	NA	NA
Alto's	1983	7	60	11	19	30	no	NA	NA	NA	NA	NA	NA	NA	NA	NA	NA	NA	NA	NA	NA	NA	NA	NA	NA	NA	NA	NA	NA	NA	NA	NA	NA	NA	NA	NA	NA	NA	NA	NA	NA	NA	NA	NA	NA	NA	NA	NA	NA
Alto's	1983	8	59	11	19	29	no	NA	NA	NA	NA	NA	NA	NA	NA	NA	NA	NA	NA	NA	NA	NA	NA	NA	NA	NA	NA	NA	NA	NA	NA	NA	NA	NA	NA	NA	NA	NA	NA	NA	NA	NA	NA	NA	NA	NA	NA	NA	NA
Alto's	1983	9	63	12	19	32	no	NA	NA	NA	NA	NA	NA	NA	NA	NA	NA	NA	NA	NA	NA	NA	NA	NA	NA	NA	NA	NA	NA	NA	NA	NA	NA	NA	NA	NA	NA	NA	NA	NA	NA	NA	NA	NA	NA	NA	NA	NA	NA
Alto's	1983	10	64	12	20	33	no	NA	NA	NA	NA	NA	NA	NA	NA	NA	NA	NA	NA	NA	NA	NA	NA	NA	NA	NA	NA	NA	NA	NA	NA	NA	NA	NA	NA	NA	NA	NA	NA	NA	NA	NA	NA	NA	NA	NA	NA	NA	NA
Alto's	1983	11	64	13	20	31	no	NA	NA	NA	NA	NA	NA	NA	NA	NA	NA	NA	NA	NA	NA	NA	NA	NA	NA	NA	NA	NA	NA	NA	NA	NA	NA	NA	NA	NA	NA	NA	NA	NA	NA	NA	NA	NA	NA	NA	NA	NA	NA
Alto's	1983	12	66	13	20	33	no	NA	NA	NA	NA	NA	NA	NA	NA	NA	NA	NA	NA	NA	NA	NA	NA	NA	NA	NA	NA	NA	NA	NA	NA	NA	NA	NA	NA	NA	NA	NA	NA	NA	NA	NA	NA	NA	NA	NA	NA	NA	NA
Hook's	1983	1	42	8	14	20	no	NA	NA	NA	NA	NA	NA	NA	NA	NA	NA	NA	NA	NA	NA	NA	NA	NA	NA	NA	NA	NA	NA	NA	NA	NA	NA	NA	NA	NA	NA	NA	NA	NA	NA	NA	NA	NA	NA	NA	NA	NA	NA
Hook's	1983	2	42	8	14	20	no	NA	NA	NA	NA	NA	NA	NA	NA	NA	NA	NA	NA	NA	NA	NA	NA	NA	NA	NA	NA	NA	NA	NA	NA	NA	NA	NA	NA	NA	NA	NA	NA	NA	NA	NA	NA	NA	NA	NA	NA	NA	NA
Hook's	1983	3	43	8	14	21	no	NA	NA	NA	NA	NA	NA	NA	NA	NA	NA	NA	NA	NA	NA	NA	NA	NA	NA	NA	NA	NA	NA	NA	NA	NA	NA	NA	NA	NA	NA	NA	NA	NA	NA	NA	NA	NA	NA	NA	NA	NA	NA
Hook's	1983	4	42	8	13	21	no	NA	NA	NA	NA	NA	NA	NA	NA	NA	NA	NA	NA	NA	NA	NA	NA	NA	NA	NA	NA	NA	NA	NA	NA	NA	NA	NA	NA	NA	NA	NA	NA	NA	NA	NA	NA	NA	NA	NA	NA	NA	NA
Hook's	1983	5	43	8	13	22	no	NA	NA	NA	NA	NA	NA	NA	NA	NA	NA	NA	NA	NA	NA	NA	NA	NA	NA	NA	NA	NA	NA	NA	NA	NA	NA	NA	NA	NA	NA	NA	NA	NA	NA	NA	NA	NA	NA	NA	NA	NA	NA
Hook's	1983	6	44	9	13	22	no	NA	NA	NA	NA	NA	NA	NA	NA	NA	NA	NA	NA	NA	NA	NA	NA	NA	NA	NA	NA	NA	NA	NA	NA	NA	NA	NA	NA	NA	NA	NA	NA	NA	NA	NA	NA	NA	NA	NA	NA	NA	NA
Hook's	1983	7	45	9	13	23	no	NA	NA	NA	NA	NA	NA	NA	NA	NA	NA	NA	NA	NA	NA	NA	NA	NA	NA	NA	NA	NA	NA	NA	NA	NA	NA	NA	NA	NA	NA	NA	NA	NA	NA	NA	NA	NA	NA	NA	NA	NA	NA
Hook's	1983	8	45	9	13	23	no	NA	NA	NA	NA	NA	NA	NA	NA	NA	NA	NA	NA	NA	NA	NA	NA	NA	NA	NA	NA	NA	NA	NA	NA	NA	NA	NA	NA	NA	NA	NA	NA	NA	NA	NA	NA	NA	NA	NA	NA	NA	NA
Hook's	1983	9	44	8	13	23	no	NA	NA	NA	NA	NA	NA	NA	NA	NA	NA	NA	NA	NA	NA	NA	NA	NA	NA	NA	NA	NA	NA	NA	NA	NA	NA	NA	NA	NA	NA	NA	NA	NA	NA	NA	NA	NA	NA	NA	NA	NA	NA
Hook's	1983	10	46	8	13	25	no	NA	NA	NA	NA	NA	NA	NA	NA	NA	NA	NA	NA	NA	NA	NA	NA	NA	NA	NA	NA	NA	NA	NA	NA	NA	NA	NA	NA	NA	NA	NA	NA	NA	NA	NA	NA	NA	NA	NA	NA	NA	NA
Hook's	1983	11	47	8	13	26	no	NA	NA	NA	NA	NA	NA	NA	NA	NA	NA	NA	NA	NA	NA	NA	NA	NA	NA	NA	NA	NA	NA	NA	NA	NA	NA	NA	NA	NA	NA	NA	NA	NA	NA	NA	NA	NA	NA	NA	NA	NA	NA
Hook's	1983	12	47	8	14	26	no	NA	NA	NA	NA	NA	NA	NA	NA	NA	NA	NA	NA	NA	NA	NA	NA	NA	NA	NA	NA	NA	NA	NA	NA	NA	NA	NA	NA	NA	NA	NA	NA	NA	NA	NA	NA	NA	NA	NA	NA	NA	NA
Alto's	1984	1	66	13	20	33	no	NA	112	1121	836	74.576	667	59.5	169	15.076	244	21.766	41	3.657	NA	NA	NA	NA	NA	NA	NA	NA	NA	NA	NA	NA	NA	NA	667	0	0	0	0	0	0	0	0	0	0	0	0	0	0
Alto's	1984	2	69	16	20	33	no	NA	98	981	742	75.637	601	61.264	141	14.373	182	18.552	57	5.81	NA	NA	NA	NA	NA	NA	NA	NA	NA	NA	NA	NA	NA	NA	601	0	0	0	0	0	0	0	0	0	0	0	0	0	0
Alto's	1984	3	64	14	18	32	no	NA	108	1080	877	81.204	725	67.13	152	14.074	112	10.37	91	8.426	NA	NA	NA	NA	NA	NA	NA	NA	NA	NA	NA	NA	NA	NA	725	0	0	0	0	0	0	0	0	0	0	0	0	0	0
Alto's	1984	4	65	14	18	33	no	NA	108	1080	839	77.685	689	63.796	150	13.889	172	15.926	69	6.389	4	78	53	67.949	25	32.051	28	35.897	15	19.231	10	12.821	0	0	714	0	0	0	0	0	0	0	0	0	0	0	0	0	0
Alto's	1984	5	63	13	18	32	no	NA	195	1944	1489	76.595	1315	67.644	174	8.951	330	16.975	125	6.43	9	176	125	71.023	88	50	37	21.023	43	24.432	7	3.977	1	0.568	1403	0	0	0	0	0	0	0	0	0	0	0	0	0	0
Alto's	1984	6	63	13	18	32	no	NA	176	1753	1199	68.397	965	55.048	234	13.349	421	24.016	133	7.587	4	75	27	36	9	12	18	24	29	38.667	19	25.333	0	0	974	0	0	0	0	0	0	0	0	0	0	0	0	0	0
Alto's	1984	7	64	13	18	33	no	NA	91	910	710	78.022	589	64.725	121	13.297	97	10.659	103	11.319	NA	NA	NA	NA	NA	NA	NA	NA	NA	NA	NA	NA	NA	NA	589	0	0	0	0	0	0	0	0	0	0	0	0	0	0
Alto's	1984	8	63	12	18	33	no	NA	69	688	597	86.773	421	61.192	176	25.581	64	9.302	27	3.924	8	159	126	79.245	102	64.151	24	15.094	22	13.836	11	6.918	0	0	523	0	0	0	0	0	0	0	0	0	0	0	0	0	0
Alto's	1984	9	61	10	18	33	no	NA	193	1930	1577	81.71	1310	67.876	267	13.834	272	14.093	81	4.197	5	88	63	71.591	40	45.455	23	26.136	24	27.273	1	1.136	0	0	1350	0	0	0	0	0	0	0	0	0	0	0	0	0	0
Alto's	1984	10	61	9	18	34	no	NA	170	1700	1544	90.824	1318	77.529	226	13.294	113	6.647	43	2.529	9	178	101	56.742	62	34.831	39	21.91	62	34.831	15	8.427	0	0	1380	0	0	0	0	0	0	0	0	0	0	0	0	0	0
Alto's	1984	11	61	10	18	33	no	NA	93	930	838	90.108	671	72.151	167	17.957	61	6.559	31	3.333	5	98	84	85.714	36	36.735	48	48.98	13	13.265	1	1.02	0	0	707	0	0	0	0	0	0	0	0	0	0	0	0	0	0
Alto's	1984	12	63	11	20	34	no	NA	72	720	466	64.722	278	38.611	188	26.111	194	26.944	60	8.333	5	99	62	62.626	46	46.465	16	16.162	35	35.354	1	1.01	1	1.01	324	0	0	0	0	0	0	0	0	0	0	0	0	0	0
Hook's	1984	1	47	8	14	25	no	NA	133	1332	900	67.568	700	52.553	200	15.015	370	27.778	62	4.655	NA	NA	NA	NA	NA	NA	NA	NA	NA	NA	NA	NA	NA	NA	700	0	0	0	0	0	0	0	0	0	0	0	0	0	0
Hook's	1984	2	47	8	14	25	no	NA	54	540	420	77.778	324	60	96	17.778	91	16.852	29	5.37	NA	NA	NA	NA	NA	NA	NA	NA	NA	NA	NA	NA	NA	NA	324	0	0	0	0	0	0	0	0	0	0	0	0	0	0
Hook's	1984	3	46	8	14	24	no	NA	50	500	333	66.6	277	55.4	56	11.2	109	21.8	58	11.6	4	78	37	47.436	22	28.205	15	19.231	40	51.282	1	1.282	0	0	299	0	0	0	0	0	0	0	0	0	0	0	0	0	0
Hook's	1984	4	47	8	14	25	no	NA	72	721	499	69.209	386	53.537	113	15.673	182	25.243	40	5.548	NA	NA	NA	NA	NA	NA	NA	NA	NA	NA	NA	NA	NA	NA	386	0	0	0	0	0	0	0	0	0	0	0	0	0	0
Hook's	1984	5	48	8	14	26	no	NA	98	963	631	65.524	500	51.921	131	13.603	251	26.064	81	8.411	5	100	77	77	55	55	22	22	13	13	7	7	3	3	555	0	0	0	0	0	0	0	0	0	0	0	0	0	0
Hook's	1984	6	48	8	13	27	no	NA	115	1149	803	69.887	575	50.044	228	19.843	201	17.493	145	12.62	3	59	50	84.746	36	61.017	14	23.729	8	13.559	1	1.695	0	0	611	0	0	0	0	0	0	0	0	0	0	0	0	0	0
Hook's	1984	7	48	8	13	27	no	NA	78	780	556	71.282	455	58.333	101	12.949	142	18.205	82	10.513	NA	NA	NA	NA	NA	NA	NA	NA	NA	NA	NA	NA	NA	NA	455	0	0	0	0	0	0	0	0	0	0	0	0	0	0
Hook's	1984	8	48	8	13	27	no	NA	52	520	431	82.885	323	62.115	108	20.769	61	11.731	28	5.385	6	117	95	81.197	55	47.009	40	34.188	15	12.821	3	2.564	4	3.419	378	0	0	0	0	0	0	0	0	0	0	0	0	0	0
Hook's	1984	9	48	8	13	27	no	NA	86	860	719	83.605	476	55.349	243	28.256	82	9.535	59	6.86	NA	NA	NA	NA	NA	NA	NA	NA	NA	NA	NA	NA	NA	NA	476	0	0	0	0	0	0	0	0	0	0	0	0	0	0
Hook's	1984	10	48	8	13	27	no	NA	87	868	696	80.184	560	64.516	136	15.668	105	12.097	67	7.719	6	120	110	91.667	84	70	26	21.667	8	6.667	2	1.667	0	0	644	0	0	0	0	0	0	0	0	0	0	0	0	0	0
Hook's	1984	11	45	6	13	26	no	NA	78	780	601	77.051	469	60.128	132	16.923	133	17.051	46	5.897	8	160	112	70	70	43.75	42	26.25	48	30	0	0	0	0	539	0	0	0	0	0	0	0	0	0	0	0	0	0	0
Hook's	1984	12	47	6	13	28	no	NA	78	780	631	80.897	483	61.923	148	18.974	113	14.487	36	4.615	8	160	94	58.75	63	39.375	31	19.375	63	39.375	1	0.625	2	1.25	546	0	0	0	0	0	0	0	0	0	0	0	0	0	0
Alto's	1985	1	63	11	20	32	no	NA	81	810	532	65.679	363	44.815	169	20.864	184	22.716	94	11.605	4	77	43	55.844	32	41.558	11	14.286	32	41.558	2	2.597	0	0	395	0	0	0	0	0	0	0	0	0	0	0	0	0	0
Alto's	1985	2	63	11	20	32	no	NA	70	700	538	76.857	394	56.286	144	20.571	95	13.571	67	9.571	4	80	51	63.75	20	25	31	38.75	24	30	0	0	5	6.25	414	0	0	0	0	0	0	0	0	0	0	0	0	0	0
Alto's	1985	3	63	11	20	32	no	NA	187	1870	1536	82.139	1107	59.198	429	22.941	260	13.904	74	3.957	8	159	116	72.956	92	57.862	24	15.094	33	20.755	6	3.774	4	2.516	1199	0	0	0	0	0	0	0	0	0	0	0	0	0	0
Alto's	1985	4	63	11	20	32	no	NA	99	989	828	83.721	679	68.655	149	15.066	100	10.111	61	6.168	6	120	58	48.333	38	31.667	20	16.667	48	40	14	11.667	0	0	717	0	0	0	0	0	0	0	0	0	0	0	0	0	0
Alto's	1985	5	64	11	20	33	no	NA	173	1730	1498	86.59	1122	64.855	376	21.734	105	6.069	127	7.341	8	156	134	85.897	69	44.231	65	41.667	21	13.462	1	0.641	0	0	1191	0	0	0	0	0	0	0	0	0	0	0	0	0	0
Alto's	1985	6	65	13	20	32	no	NA	201	2010	1843	91.692	1490	74.129	353	17.562	83	4.129	84	4.179	9	177	147	83.051	119	67.232	28	15.819	28	15.819	2	1.13	0	0	1609	0	0	0	0	0	0	0	0	0	0	0	0	0	0
Alto's	1985	7	66	14	20	32	no	NA	182	1820	1616	88.791	1323	72.692	293	16.099	129	7.088	75	4.121	5	100	52	52	39	39	13	13	39	39	8	8	1	1	1362	0	0	0	0	0	0	0	0	0	0	0	0	0	0
Alto's	1985	8	70	14	20	36	no	NA	156	1550	1393	89.871	1100	70.968	293	18.903	101	6.516	56	3.613	NA	NA	NA	NA	NA	NA	NA	NA	NA	NA	NA	NA	NA	NA	1100	0	0	0	0	0	0	0	0	0	0	0	0	0	0
Alto's	1985	9	73	14	20	39	no	NA	144	1439	1019	70.813	750	52.12	269	18.694	196	13.621	224	15.566	NA	NA	NA	NA	NA	NA	NA	NA	NA	NA	NA	NA	NA	NA	750	4	0.533	129	17.2	119	15.867	0	0	11	1.467	130	17.333	28	3.733
Alto's	1985	10	68	14	17	37	no	NA	108	1080	810	75	568	52.593	242	22.407	159	14.722	111	10.278	NA	NA	NA	NA	NA	NA	NA	NA	NA	NA	NA	NA	NA	NA	568	0	0	78	13.732	65	11.444	0	0	73	12.852	45	7.923	33	5.81
Alto's	1985	11	69	14	17	38	no	NA	60	600	421	70.167	307	51.167	114	19	101	16.833	78	13	NA	NA	NA	NA	NA	NA	NA	NA	NA	NA	NA	NA	NA	NA	307	0	0	7	2.28	48	15.635	0	0	31	10.098	17	5.537	37	12.052
Alto's	1985	12	69	15	17	37	no	NA	162	1620	1155	71.296	805	49.691	350	21.605	238	14.691	227	14.012	NA	NA	NA	NA	NA	NA	NA	NA	NA	NA	NA	NA	NA	NA	805	8	0.994	375	46.584	213	26.46	0	0	22	2.733	6	0.745	34	4.224
Hook's	1985	1	46	6	12	28	no	NA	64	640	418	65.313	273	42.656	145	22.656	162	25.313	60	9.375	NA	NA	NA	NA	NA	NA	NA	NA	NA	NA	NA	NA	NA	NA	273	0	0	0	0	0	0	0	0	0	0	0	0	0	0
Hook's	1985	2	47	6	12	29	no	NA	44	440	273	62.045	204	46.364	69	15.682	89	20.227	78	17.727	NA	NA	NA	NA	NA	NA	NA	NA	NA	NA	NA	NA	NA	NA	204	0	0	0	0	0	0	0	0	0	0	0	0	0	0
Hook's	1985	3	49	6	12	31	no	NA	64	640	477	74.531	299	46.719	178	27.813	114	17.813	49	7.656	NA	NA	NA	NA	NA	NA	NA	NA	NA	NA	NA	NA	NA	NA	299	0	0	0	0	0	0	0	0	0	0	0	0	0	0
Hook's	1985	4	49	7	12	30	no	NA	81	810	720	88.889	554	68.395	166	20.494	72	8.889	18	2.222	NA	NA	NA	NA	NA	NA	NA	NA	NA	NA	NA	NA	NA	NA	554	0	0	0	0	0	0	0	0	0	0	0	0	0	0
Hook's	1985	5	49	6	12	31	no	NA	149	1490	1118	75.034	776	52.081	342	22.953	189	12.685	183	12.282	NA	NA	NA	NA	NA	NA	NA	NA	NA	NA	NA	NA	NA	NA	776	0	0	0	0	0	0	0	0	0	0	0	0	0	0
Hook's	1985	6	49	6	12	31	no	NA	55	550	480	87.273	355	64.545	125	22.727	64	11.636	6	1.091	NA	NA	NA	NA	NA	NA	NA	NA	NA	NA	NA	NA	NA	NA	355	0	0	0	0	0	0	0	0	0	0	0	0	0	0
Hook's	1985	7	49	6	14	31	no	NA	46	459	425	92.593	332	72.331	93	20.261	21	4.575	13	2.832	NA	NA	NA	NA	NA	NA	NA	NA	NA	NA	NA	NA	NA	NA	332	0	0	0	0	0	0	0	0	0	0	0	0	0	0
Hook's	1985	8	50	7	14	29	no	NA	104	1040	790	75.962	613	58.942	177	17.019	136	13.077	114	10.962	NA	NA	NA	NA	NA	NA	NA	NA	NA	NA	NA	NA	NA	NA	613	0	0	0	0	0	0	0	0	0	0	0	0	0	0
Hook's	1985	9	50	7	14	29	no	NA	101	1010	869	86.04	749	74.158	120	11.881	47	4.653	94	9.307	NA	NA	NA	NA	NA	NA	NA	NA	NA	NA	NA	NA	NA	NA	749	17	2.27	138	18.425	72	9.613	0	0	91	12.15	26	3.471	7	0.935
Hook's	1985	10	52	7	14	31	no	NA	98	980	771	78.673	614	62.653	157	16.02	79	8.061	130	13.265	NA	NA	NA	NA	NA	NA	NA	NA	NA	NA	NA	NA	NA	NA	614	67	10.912	100	16.287	198	32.248	0	0	110	17.915	5	0.814	2	0.326
Hook's	1985	11	52	7	14	31	no	NA	77	770	567	73.636	377	48.961	190	24.675	91	11.818	112	14.545	NA	NA	NA	NA	NA	NA	NA	NA	NA	NA	NA	NA	NA	NA	377	1	0.265	57	15.119	143	37.931	0	0	129	34.218	7	1.857	5	1.326
Hook's	1985	12	52	7	14	31	no	NA	21	210	193	91.905	103	49.048	90	42.857	17	8.095	0	0	NA	NA	NA	NA	NA	NA	NA	NA	NA	NA	NA	NA	NA	NA	103	0	0	17	16.505	30	29.126	0	0	17	16.505	1	0.971	23	22.33
Alto's	1986	1	68	14	19	37	no	NA	53	531	329	61.959	239	45.009	90	16.949	72	13.559	130	24.482	NA	NA	NA	NA	NA	NA	NA	NA	NA	NA	NA	NA	NA	NA	239	13	5.439	57	23.849	19	7.95	0	0	3	1.255	0	0	12	5.021
Alto's	1986	2	68	14	19	35	no	NA	125	1249	881	70.536	594	47.558	287	22.978	287	22.978	81	6.485	NA	NA	NA	NA	NA	NA	NA	NA	NA	NA	NA	NA	NA	NA	594	69	11.616	168	28.283	24	4.04	0	0	82	13.805	6	1.01	31	5.219
Alto's	1986	3	69	14	19	36	no	NA	90	900	679	75.444	514	57.111	165	18.333	118	13.111	103	11.444	NA	NA	NA	NA	NA	NA	NA	NA	NA	NA	NA	NA	NA	NA	514	126	24.514	1	0.195	6	1.167	0	0	30	5.837	2	0.389	101	19.65
Alto's	1986	4	69	14	19	36	no	NA	47	470	348	74.043	228	48.511	120	25.532	79	16.809	43	9.149	NA	NA	NA	NA	NA	NA	NA	NA	NA	NA	NA	NA	NA	NA	228	2	0.877	13	5.702	72	31.579	0	0	37	16.228	0	0	0	0
Alto's	1986	5	68	13	19	36	no	NA	99	990	633	63.939	450	45.455	183	18.485	140	14.141	217	21.919	NA	NA	NA	NA	NA	NA	NA	NA	NA	NA	NA	NA	NA	NA	450	61	13.556	14	3.111	117	26	1	0.222	32	7.111	0	0	164	36.444
Alto's	1986	6	67	12	19	36	no	NA	103	1030	809	78.544	529	51.359	280	27.184	105	10.194	116	11.262	NA	NA	NA	NA	NA	NA	NA	NA	NA	NA	NA	NA	NA	NA	529	8	1.512	131	24.764	46	8.696	0	0	135	25.52	0	0	23	4.348
Alto's	1986	7	65	10	21	36	no	NA	93	930	761	81.828	541	58.172	220	23.656	72	7.742	97	10.43	NA	NA	NA	NA	NA	NA	NA	NA	NA	NA	NA	NA	NA	NA	541	0	0	43	7.948	7	1.294	0	0	47	8.688	172	31.793	8	1.479
Alto's	1986	8	68	11	21	36	no	NA	131	1303	1053	80.814	826	63.392	227	17.421	136	10.437	114	8.749	NA	NA	NA	NA	NA	NA	NA	NA	NA	NA	NA	NA	NA	NA	826	0	0	56	6.78	12	1.453	0	0	42	5.085	445	53.874	9	1.09
Alto's	1986	9	68	11	20	37	no	NA	NA	NA	NA	NA	NA	NA	NA	NA	NA	NA	NA	NA	NA	NA	NA	NA	NA	NA	NA	NA	NA	NA	NA	NA	NA	NA	NA	NA	NA	NA	NA	NA	NA	NA	NA	NA	NA	NA	NA	NA	NA
Alto's	1986	10	68	11	20	37	no	NA	52	520	489	94.038	354	68.077	135	25.962	8	1.538	23	4.423	NA	NA	NA	NA	NA	NA	NA	NA	NA	NA	NA	NA	NA	NA	354	26	7.345	34	9.605	17	4.802	0	0	4	1.13	18	5.085	19	5.367
Alto's	1986	11	68	11	21	37	no	NA	11	110	85	77.273	43	39.091	42	38.182	8	7.273	17	15.455	NA	NA	NA	NA	NA	NA	NA	NA	NA	NA	NA	NA	NA	NA	43	0	0	9	20.93	3	6.977	4	9.302	4	9.302	6	13.953	0	0
Alto's	1986	12	69	12	22	36	no	NA	106	1060	676	63.774	369	34.811	307	28.962	241	22.736	143	13.491	NA	NA	NA	NA	NA	NA	NA	NA	NA	NA	NA	NA	NA	NA	369	25	6.775	97	26.287	85	23.035	0	0	48	13.008	0	0	42	11.382
Hook's	1986	1	53	7	15	32	no	NA	75	746	551	73.861	409	54.826	142	19.035	92	12.332	103	13.807	NA	NA	NA	NA	NA	NA	NA	NA	NA	NA	NA	NA	NA	NA	409	37	9.046	127	31.051	50	12.225	0	0	55	13.447	73	17.848	32	7.824
Hook's	1986	2	55	7	15	33	no	NA	37	370	258	69.73	180	48.649	78	21.081	88	23.784	24	6.486	NA	NA	NA	NA	NA	NA	NA	NA	NA	NA	NA	NA	NA	NA	180	23	12.778	6	3.333	20	11.111	0	0	72	40	0	0	8	4.444
Hook's	1986	3	55	7	15	33	no	NA	70	696	471	67.672	286	41.092	185	26.58	161	23.132	64	9.195	NA	NA	NA	NA	NA	NA	NA	NA	NA	NA	NA	NA	NA	NA	286	14	4.895	35	12.238	74	25.874	3	1.049	53	18.531	14	4.895	29	10.14
Hook's	1986	4	55	7	15	33	no	NA	45	450	341	75.778	221	49.111	120	26.667	51	11.333	58	12.889	NA	NA	NA	NA	NA	NA	NA	NA	NA	NA	NA	NA	NA	NA	221	5	2.262	55	24.887	69	31.222	2	0.905	63	28.507	1	0.452	15	6.787
Hook's	1986	5	55	7	16	33	no	NA	70	694	408	58.79	243	35.014	165	23.775	134	19.308	152	21.902	NA	NA	NA	NA	NA	NA	NA	NA	NA	NA	NA	NA	NA	NA	243	11	4.527	78	32.099	60	24.691	1	0.412	47	19.342	0	0	10	4.115
Hook's	1986	6	56	8	18	32	no	NA	33	329	282	85.714	159	48.328	123	37.386	35	10.638	12	3.647	NA	NA	NA	NA	NA	NA	NA	NA	NA	NA	NA	NA	NA	NA	159	0	0	84	52.83	24	15.094	1	0.629	11	6.918	0	0	4	2.516
Hook's	1986	7	57	8	18	31	no	NA	67	668	562	84.132	360	53.892	202	30.24	85	12.725	21	3.144	NA	NA	NA	NA	NA	NA	NA	NA	NA	NA	NA	NA	NA	NA	360	0	0	108	30	13	3.611	1	0.278	13	3.611	57	15.833	2	0.556
Hook's	1986	8	56	8	17	31	no	NA	51	510	434	85.098	245	48.039	189	37.059	54	10.588	22	4.314	NA	NA	NA	NA	NA	NA	NA	NA	NA	NA	NA	NA	NA	NA	245	0	0	38	15.51	26	10.612	0	0	28	11.429	27	11.02	1	0.408
Hook's	1986	9	56	8	18	31	no	NA	100	975	806	82.667	606	62.154	200	20.513	115	11.795	54	5.538	NA	NA	NA	NA	NA	NA	NA	NA	NA	NA	NA	NA	NA	NA	606	2	0.33	161	26.568	27	4.455	0	0	50	8.251	55	9.076	0	0
Hook's	1986	10	57	9	18	30	no	NA	104	1040	842	80.962	672	64.615	170	16.346	105	10.096	93	8.942	NA	NA	NA	NA	NA	NA	NA	NA	NA	NA	NA	NA	NA	NA	672	19	2.827	48	7.143	147	21.875	0	0	112	16.667	117	17.411	2	0.298
Hook's	1986	11	60	10	18	32	no	NA	144	1428	1059	74.16	747	52.311	312	21.849	256	17.927	113	7.913	NA	NA	NA	NA	NA	NA	NA	NA	NA	NA	NA	NA	NA	NA	747	2	0.268	95	12.718	332	44.444	0	0	191	25.569	42	5.622	17	2.276
Hook's	1986	12	61	11	18	32	no	NA	169	1690	1001	59.231	620	36.686	381	22.544	455	26.923	234	13.846	NA	NA	NA	NA	NA	NA	NA	NA	NA	NA	NA	NA	NA	NA	620	46	7.419	44	7.097	220	35.484	0	0	103	16.613	30	4.839	107	17.258
Alto's	1987	1	67	13	20	34	no	NA	146	1460	866	59.315	424	29.041	442	30.274	425	29.11	169	11.575	NA	NA	NA	NA	NA	NA	NA	NA	NA	NA	NA	NA	NA	NA	424	11	2.594	177	41.745	22	5.189	107	25.236	0	0	0	0	29	6.84
Alto's	1987	2	66	13	19	34	no	NA	127	1270	854	67.244	487	38.346	367	28.898	309	24.331	107	8.425	NA	NA	NA	NA	NA	NA	NA	NA	NA	NA	NA	NA	NA	NA	487	20	4.107	102	20.945	5	1.027	34	6.982	61	12.526	2	0.411	72	14.784
Alto's	1987	3	67	13	19	35	no	NA	147	1466	949	64.734	562	38.336	387	26.398	410	27.967	107	7.299	NA	NA	NA	NA	NA	NA	NA	NA	NA	NA	NA	NA	NA	NA	562	197	35.053	64	11.388	44	7.829	2	0.356	51	9.075	2	0.356	20	3.559
Alto's	1987	4	70	14	19	37	no	NA	74	740	470	63.514	286	38.649	184	24.865	224	30.27	46	6.216	NA	NA	NA	NA	NA	NA	NA	NA	NA	NA	NA	NA	NA	NA	286	18	6.294	10	3.497	62	21.678	1	0.35	83	29.021	31	10.839	7	2.448
Alto's	1987	5	68	14	18	36	no	NA	80	800	595	74.375	352	44	243	30.375	114	14.25	91	11.375	NA	NA	NA	NA	NA	NA	NA	NA	NA	NA	NA	NA	NA	NA	352	1	0.284	38	10.795	31	8.807	1	0.284	44	12.5	9	2.557	65	18.466
Alto's	1987	6	68	14	18	36	no	NA	64	640	497	77.656	312	48.75	185	28.906	74	11.563	69	10.781	NA	NA	NA	NA	NA	NA	NA	NA	NA	NA	NA	NA	NA	NA	312	0	0	50	16.026	17	5.449	0	0	37	11.859	13	4.167	2	0.641
Alto's	1987	7	66	14	17	35	no	NA	86	854	716	83.841	445	52.108	271	31.733	69	8.08	69	8.08	NA	NA	NA	NA	NA	NA	NA	NA	NA	NA	NA	NA	NA	NA	445	0	0	63	14.157	1	0.225	0	0	25	5.618	65	14.607	22	4.944
Alto's	1987	8	66	14	17	35	no	NA	104	1040	819	78.75	549	52.788	270	25.962	105	10.096	116	11.154	NA	NA	NA	NA	NA	NA	NA	NA	NA	NA	NA	NA	NA	NA	549	0	0	102	18.579	2	0.364	1	0.182	28	5.1	198	36.066	22	4.007
Alto's	1987	9	62	12	18	33	no	NA	18	180	143	79.444	115	63.889	28	15.556	19	10.556	18	10	NA	NA	NA	NA	NA	NA	NA	NA	NA	NA	NA	NA	NA	NA	115	0	0	17	14.783	0	0	0	0	16	13.913	3	2.609	1	0.87
Alto's	1987	10	64	11	18	35	no	NA	35	350	244	69.714	161	46	83	23.714	64	18.286	42	12	NA	NA	NA	NA	NA	NA	NA	NA	NA	NA	NA	NA	NA	NA	161	2	1.242	51	31.677	2	1.242	1	0.621	21	13.043	14	8.696	14	8.696
Alto's	1987	11	64	11	18	35	no	NA	40	400	261	65.25	170	42.5	91	22.75	88	22	51	12.75	NA	NA	NA	NA	NA	NA	NA	NA	NA	NA	NA	NA	NA	NA	170	3	1.765	35	20.588	56	32.941	0	0	49	28.824	0	0	2	1.176
Alto's	1987	12	65	12	18	35	no	NA	79	785	421	53.631	180	22.93	241	30.701	265	33.758	99	12.611	NA	NA	NA	NA	NA	NA	NA	NA	NA	NA	NA	NA	NA	NA	180	2	1.111	78	43.333	15	8.333	6	3.333	27	15	1	0.556	8	4.444
Hook's	1987	1	60	10	18	32	no	NA	206	2035	1355	66.585	714	35.086	641	31.499	472	23.194	208	10.221	NA	NA	NA	NA	NA	NA	NA	NA	NA	NA	NA	NA	NA	NA	714	5	0.7	211	29.552	84	11.765	86	12.045	26	3.641	23	3.221	127	17.787
Hook's	1987	2	59	10	18	31	no	NA	221	2209	1575	71.299	1070	48.438	505	22.861	452	20.462	182	8.239	NA	NA	NA	NA	NA	NA	NA	NA	NA	NA	NA	NA	NA	NA	1070	28	2.617	170	15.888	97	9.065	18	1.682	102	9.533	61	5.701	136	12.71
Hook's	1987	3	59	10	18	31	no	NA	200	1998	1337	66.917	791	39.59	546	27.327	461	23.073	200	10.01	NA	NA	NA	NA	NA	NA	NA	NA	NA	NA	NA	NA	NA	NA	791	100	12.642	189	23.894	144	18.205	9	1.138	90	11.378	48	6.068	53	6.7
Hook's	1987	4	58	9	18	31	no	NA	78	780	583	74.744	411	52.692	172	22.051	128	16.41	69	8.846	NA	NA	NA	NA	NA	NA	NA	NA	NA	NA	NA	NA	NA	NA	411	0	0	93	22.628	109	26.521	3	0.73	25	6.083	0	0	74	18.005
Hook's	1987	5	57	8	18	31	no	NA	37	370	352	95.135	127	34.324	225	60.811	16	4.324	2	0.541	NA	NA	NA	NA	NA	NA	NA	NA	NA	NA	NA	NA	NA	NA	127	0	0	42	33.071	14	11.024	6	4.724	0	0	0	0	33	25.984
Hook's	1987	6	58	9	19	31	no	NA	173	1702	1473	86.545	1062	62.397	411	24.148	112	6.58	117	6.874	NA	NA	NA	NA	NA	NA	NA	NA	NA	NA	NA	NA	NA	NA	1062	0	0	220	20.716	37	3.484	18	1.695	71	6.685	54	5.085	10	0.942
Hook's	1987	7	58	9	19	30	no	NA	154	1513	1307	86.385	926	61.203	381	25.182	76	5.023	130	8.592	NA	NA	NA	NA	NA	NA	NA	NA	NA	NA	NA	NA	NA	NA	926	0	0	71	7.667	64	6.911	5	0.54	106	11.447	109	11.771	20	2.16
Hook's	1987	8	60	9	19	32	no	NA	39	379	358	94.459	225	59.367	133	35.092	7	1.847	14	3.694	NA	NA	NA	NA	NA	NA	NA	NA	NA	NA	NA	NA	NA	NA	225	0	0	36	16	3	1.333	4	1.778	23	10.222	17	7.556	1	0.444
Hook's	1987	9	62	9	20	34	no	NA	40	398	258	64.824	145	36.432	113	28.392	80	20.101	60	15.075	NA	NA	NA	NA	NA	NA	NA	NA	NA	NA	NA	NA	NA	NA	145	0	0	85	58.621	3	2.069	2	1.379	5	3.448	20	13.793	8	5.517
Hook's	1987	10	63	9	20	34	no	NA	36	360	289	80.278	191	53.056	98	27.222	60	16.667	11	3.056	NA	NA	NA	NA	NA	NA	NA	NA	NA	NA	NA	NA	NA	NA	191	0	0	12	6.283	33	17.277	0	0	38	19.895	23	12.042	0	0
Hook's	1987	11	62	8	20	34	no	NA	43	428	322	75.234	197	46.028	125	29.206	69	16.121	37	8.645	NA	NA	NA	NA	NA	NA	NA	NA	NA	NA	NA	NA	NA	NA	197	0	0	22	11.168	65	32.995	5	2.538	33	16.751	17	8.629	3	1.523
Hook's	1987	12	61	7	19	35	no	NA	81	803	660	82.192	442	55.044	218	27.148	120	14.944	23	2.864	NA	NA	NA	NA	NA	NA	NA	NA	NA	NA	NA	NA	NA	NA	442	0	0	48	10.86	64	14.48	1	0.226	117	26.471	75	16.968	93	21.041
Alto's	1988	1	64	12	18	34	no	NA	77	765	534	69.804	278	36.34	256	33.464	150	19.608	81	10.588	NA	NA	NA	NA	NA	NA	NA	NA	NA	NA	NA	NA	NA	NA	278	8	2.878	82	29.496	23	8.273	5	1.799	69	24.82	3	1.079	13	4.676
Alto's	1988	2	65	12	18	35	no	NA	37	361	224	62.05	131	36.288	93	25.762	78	21.607	59	16.343	NA	NA	NA	NA	NA	NA	NA	NA	NA	NA	NA	NA	NA	NA	131	1	0.763	14	10.687	2	1.527	0	0	41	31.298	15	11.45	3	2.29
Alto's	1988	3	67	13	20	36	no	NA	NA	NA	NA	NA	NA	NA	NA	NA	NA	NA	NA	NA	NA	NA	NA	NA	NA	NA	NA	NA	NA	NA	NA	NA	NA	NA	NA	NA	NA	NA	NA	NA	NA	NA	NA	NA	NA	NA	NA	NA	NA
Alto's	1988	4	67	13	21	34	no	NA	NA	NA	NA	NA	NA	NA	NA	NA	NA	NA	NA	NA	NA	NA	NA	NA	NA	NA	NA	NA	NA	NA	NA	NA	NA	NA	NA	NA	NA	NA	NA	NA	NA	NA	NA	NA	NA	NA	NA	NA	NA
Alto's	1988	5	67	13	21	33	no	NA	77	770	490	63.636	264	34.286	226	29.351	171	22.208	109	14.156	NA	NA	NA	NA	NA	NA	NA	NA	NA	NA	NA	NA	NA	NA	264	6	2.273	32	12.121	6	2.273	147	55.682	32	12.121	0	0	15	5.682
Alto's	1988	6	63	11	20	32	no	NA	100	1000	621	62.1	352	35.2	269	26.9	228	22.8	151	15.1	NA	NA	NA	NA	NA	NA	NA	NA	NA	NA	NA	NA	NA	NA	352	0	0	30	8.523	7	1.989	7	1.989	99	28.125	0	0	85	24.148
Alto's	1988	7	62	11	21	31	no	NA	124	1240	802	64.677	484	39.032	318	25.645	255	20.565	183	14.758	NA	NA	NA	NA	NA	NA	NA	NA	NA	NA	NA	NA	NA	NA	484	0	0	78	16.116	0	0	5	1.033	108	22.314	44	9.091	30	6.198
Alto's	1988	8	64	11	21	32	no	NA	115	1150	813	70.696	497	43.217	316	27.478	246	21.391	91	7.913	NA	NA	NA	NA	NA	NA	NA	NA	NA	NA	NA	NA	NA	NA	497	11	2.213	102	20.523	0	0	3	0.604	81	16.298	27	5.433	15	3.018
Alto's	1988	9	65	10	21	34	no	NA	43	430	258	60	183	42.558	75	17.442	117	27.209	55	12.791	NA	NA	NA	NA	NA	NA	NA	NA	NA	NA	NA	NA	NA	NA	183	10	5.464	38	20.765	1	0.546	2	1.093	43	23.497	0	0	4	2.186
Alto's	1988	10	62	10	22	31	no	NA	61	610	363	59.508	220	36.066	143	23.443	155	25.41	92	15.082	NA	NA	NA	NA	NA	NA	NA	NA	NA	NA	NA	NA	NA	NA	220	26	11.818	80	36.364	0	0	0	0	35	15.909	6	2.727	0	0
Alto's	1988	11	64	10	24	32	no	NA	22	220	142	64.545	91	41.364	51	23.182	47	21.364	31	14.091	NA	NA	NA	NA	NA	NA	NA	NA	NA	NA	NA	NA	NA	NA	91	0	0	37	40.659	12	13.187	1	1.099	12	13.187	0	0	1	1.099
Alto's	1988	12	64	10	24	30	no	NA	13	129	54	41.86	12	9.302	42	32.558	56	43.411	19	14.729	NA	NA	NA	NA	NA	NA	NA	NA	NA	NA	NA	NA	NA	NA	12	0	0	11	91.667	0	0	0	0	0	0	0	0	0	0
Hook's	1988	1	63	7	19	37	no	NA	57	568	315	55.458	186	32.746	129	22.711	155	27.289	98	17.254	NA	NA	NA	NA	NA	NA	NA	NA	NA	NA	NA	NA	NA	NA	186	2	1.075	13	6.989	72	38.71	0	0	36	19.355	15	8.065	20	10.753
Hook's	1988	2	63	7	19	37	no	NA	9	90	71	78.889	58	64.444	13	14.444	17	18.889	2	2.222	NA	NA	NA	NA	NA	NA	NA	NA	NA	NA	NA	NA	NA	NA	58	0	0	39	67.241	0	0	0	0	8	13.793	8	13.793	0	0
Hook's	1988	3	63	7	19	38	no	NA	NA	NA	NA	NA	NA	NA	NA	NA	NA	NA	NA	NA	NA	NA	NA	NA	NA	NA	NA	NA	NA	NA	NA	NA	NA	NA	NA	NA	NA	NA	NA	NA	NA	NA	NA	NA	NA	NA	NA	NA	NA
Hook's	1988	4	63	7	21	37	no	NA	NA	NA	NA	NA	NA	NA	NA	NA	NA	NA	NA	NA	NA	NA	NA	NA	NA	NA	NA	NA	NA	NA	NA	NA	NA	NA	NA	NA	NA	NA	NA	NA	NA	NA	NA	NA	NA	NA	NA	NA	NA
Hook's	1988	5	63	7	22	35	no	NA	93	929	623	67.061	323	34.769	300	32.293	250	26.911	56	6.028	NA	NA	NA	NA	NA	NA	NA	NA	NA	NA	NA	NA	NA	NA	323	0	0	69	21.362	17	5.263	27	8.359	41	12.693	0	0	120	37.152
Hook's	1988	6	63	8	22	33	no	NA	89	890	660	74.157	360	40.449	300	33.708	149	16.742	81	9.101	NA	NA	NA	NA	NA	NA	NA	NA	NA	NA	NA	NA	NA	NA	360	0	0	108	30	12	3.333	20	5.556	48	13.333	7	1.944	61	16.944
Hook's	1988	7	64	9	22	33	no	NA	53	528	387	73.295	244	46.212	143	27.083	95	17.992	46	8.712	NA	NA	NA	NA	NA	NA	NA	NA	NA	NA	NA	NA	NA	NA	244	0	0	41	16.803	5	2.049	6	2.459	12	4.918	93	38.115	52	21.311
Hook's	1988	8	67	11	22	34	no	NA	164	1638	1354	82.662	947	57.814	407	24.847	135	8.242	149	9.096	NA	NA	NA	NA	NA	NA	NA	NA	NA	NA	NA	NA	NA	NA	947	10	1.056	135	14.256	47	4.963	12	1.267	83	8.765	134	14.15	47	4.963
Hook's	1988	9	66	10	22	34	no	NA	17	170	138	81.176	97	57.059	41	24.118	21	12.353	11	6.471	NA	NA	NA	NA	NA	NA	NA	NA	NA	NA	NA	NA	NA	NA	97	3	3.093	5	5.155	4	4.124	0	0	16	16.495	0	0	0	0
Hook's	1988	10	65	9	22	34	no	NA	43	430	367	85.349	288	66.977	79	18.372	38	8.837	25	5.814	NA	NA	NA	NA	NA	NA	NA	NA	NA	NA	NA	NA	NA	NA	288	0	0	26	9.028	11	3.819	5	1.736	36	12.5	4	1.389	62	21.528
Hook's	1988	11	65	9	23	34	no	NA	48	475	341	71.789	201	42.316	140	29.474	59	12.421	75	15.789	NA	NA	NA	NA	NA	NA	NA	NA	NA	NA	NA	NA	NA	NA	201	0	0	8	3.98	60	29.851	1	0.498	33	16.418	50	24.876	1	0.498
Hook's	1988	12	63	9	23	31	no	NA	16	157	108	68.79	48	30.573	60	38.217	33	21.019	16	10.191	NA	NA	NA	NA	NA	NA	NA	NA	NA	NA	NA	NA	NA	NA	48	0	0	31	64.583	1	2.083	1	2.083	8	16.667	2	4.167	0	0
Alto's	1989	1	65	10	24	31	no	NA	60	598	337	56.355	182	30.435	155	25.92	188	31.438	73	12.207	NA	NA	NA	NA	NA	NA	NA	NA	NA	NA	NA	NA	NA	NA	182	9	4.945	47	25.824	31	17.033	10	5.495	40	21.978	0	0	13	7.143
Alto's	1989	2	65	10	24	31	no	NA	109	1089	751	68.962	339	31.129	412	37.833	295	27.089	43	3.949	NA	NA	NA	NA	NA	NA	NA	NA	NA	NA	NA	NA	NA	NA	339	3	0.885	48	14.159	42	12.389	62	18.289	36	10.619	13	3.835	21	6.195
Alto's	1989	3	67	10	24	33	no	NA	82	814	471	57.862	244	29.975	227	27.887	272	33.415	71	8.722	NA	NA	NA	NA	NA	NA	NA	NA	NA	NA	NA	NA	NA	NA	244	81	33.197	14	5.738	5	2.049	1	0.41	23	9.426	29	11.885	24	9.836
Alto's	1989	4	67	10	24	33	no	NA	86	859	594	69.15	380	44.237	214	24.913	195	22.701	70	8.149	NA	NA	NA	NA	NA	NA	NA	NA	NA	NA	NA	NA	NA	NA	380	53	13.947	32	8.421	103	27.105	3	0.789	91	23.947	39	10.263	9	2.368
Alto's	1989	5	68	10	24	34	no	NA	83	830	544	65.542	325	39.157	219	26.386	204	24.578	82	9.88	NA	NA	NA	NA	NA	NA	NA	NA	NA	NA	NA	NA	NA	NA	325	14	4.308	52	16	63	19.385	4	1.231	75	23.077	40	12.308	53	16.308
Alto's	1989	6	68	10	24	34	no	NA	83	827	622	75.212	339	40.992	283	34.22	119	14.389	86	10.399	NA	NA	NA	NA	NA	NA	NA	NA	NA	NA	NA	NA	NA	NA	339	0	0	38	11.209	14	4.13	6	1.77	38	11.209	45	13.274	31	9.145
Alto's	1989	7	68	9	24	35	no	NA	87	868	595	68.548	370	42.627	225	25.922	169	19.47	104	11.982	NA	NA	NA	NA	NA	NA	NA	NA	NA	NA	NA	NA	NA	NA	370	0	0	9	2.432	0	0	0	0	15	4.054	217	58.649	1	0.27
Alto's	1989	8	73	9	24	40	no	NA	45	449	323	71.938	213	47.439	110	24.499	79	17.595	47	10.468	NA	NA	NA	NA	NA	NA	NA	NA	NA	NA	NA	NA	NA	NA	213	0	0	8	3.756	1	0.469	0	0	19	8.92	140	65.728	3	1.408
Alto's	1989	9	75	9	24	42	no	NA	31	310	132	42.581	65	20.968	67	21.613	165	53.226	13	4.194	NA	NA	NA	NA	NA	NA	NA	NA	NA	NA	NA	NA	NA	NA	65	24	36.923	18	27.692	1	1.538	0	0	13	20	0	0	1	1.538
Alto's	1989	10	77	9	24	44	no	NA	134	1283	812	63.289	452	35.23	360	28.059	318	24.786	153	11.925	NA	NA	NA	NA	NA	NA	NA	NA	NA	NA	NA	NA	NA	NA	452	34	7.522	54	11.947	12	2.655	6	1.327	70	15.487	45	9.956	27	5.973
Alto's	1989	11	77	9	24	44	no	NA	213	2107	1395	66.208	841	39.915	554	26.293	511	24.252	201	9.54	NA	NA	NA	NA	NA	NA	NA	NA	NA	NA	NA	NA	NA	NA	841	10	1.189	120	14.269	325	38.644	11	1.308	175	20.809	72	8.561	23	2.735
Alto's	1989	12	76	9	24	43	no	NA	143	1430	920	64.336	564	39.441	356	24.895	367	25.664	143	10	NA	NA	NA	NA	NA	NA	NA	NA	NA	NA	NA	NA	NA	NA	564	59	10.461	54	9.574	234	41.489	3	0.532	50	8.865	0	0	87	15.426
Hook's	1989	1	62	9	23	31	no	NA	44	439	260	59.226	127	28.929	133	30.296	123	28.018	56	12.756	NA	NA	NA	NA	NA	NA	NA	NA	NA	NA	NA	NA	NA	NA	127	5	3.937	21	16.535	47	37.008	0	0	0	0	1	0.787	3	2.362
Hook's	1989	2	63	9	24	31	no	NA	43	430	297	69.07	149	34.651	148	34.419	105	24.419	28	6.512	NA	NA	NA	NA	NA	NA	NA	NA	NA	NA	NA	NA	NA	NA	149	0	0	34	22.819	50	33.557	4	2.685	3	2.013	0	0	16	10.738
Hook's	1989	3	63	10	24	29	no	NA	54	538	384	71.375	189	35.13	195	36.245	113	21.004	41	7.621	NA	NA	NA	NA	NA	NA	NA	NA	NA	NA	NA	NA	NA	NA	189	0	0	59	31.217	21	11.111	8	4.233	0	0	7	3.704	60	31.746
Hook's	1989	4	61	9	23	29	no	NA	58	580	359	61.897	264	45.517	95	16.379	133	22.931	88	15.172	NA	NA	NA	NA	NA	NA	NA	NA	NA	NA	NA	NA	NA	NA	264	0	0	13	4.924	176	66.667	0	0	7	2.652	0	0	17	6.439
Hook's	1989	5	61	9	23	29	no	NA	13	130	95	73.077	56	43.077	39	30	16	12.308	19	14.615	NA	NA	NA	NA	NA	NA	NA	NA	NA	NA	NA	NA	NA	NA	56	0	0	19	33.929	10	17.857	1	1.786	0	0	0	0	17	30.357
Hook's	1989	6	61	9	23	29	no	NA	74	739	593	80.244	324	43.843	269	36.401	81	10.961	65	8.796	NA	NA	NA	NA	NA	NA	NA	NA	NA	NA	NA	NA	NA	NA	324	0	0	45	13.889	23	7.099	21	6.481	8	2.469	7	2.16	34	10.494
Hook's	1989	7	63	9	23	31	no	NA	107	1060	901	85	577	54.434	324	30.566	87	8.208	72	6.792	NA	NA	NA	NA	NA	NA	NA	NA	NA	NA	NA	NA	NA	NA	577	0	0	87	15.078	16	2.773	10	1.733	12	2.08	48	8.319	23	3.986
Hook's	1989	8	64	9	23	32	no	NA	77	770	683	88.701	464	60.26	219	28.442	52	6.753	35	4.545	NA	NA	NA	NA	NA	NA	NA	NA	NA	NA	NA	NA	NA	NA	464	0	0	42	9.052	37	7.974	8	1.724	1	0.216	85	18.319	4	0.862
Hook's	1989	9	70	11	23	36	no	NA	35	416	371	89.183	252	60.577	119	28.606	36	8.654	9	2.163	NA	NA	NA	NA	NA	NA	NA	NA	NA	NA	NA	NA	NA	NA	252	0	0	29	11.508	42	16.667	3	1.19	6	2.381	64	25.397	11	4.365
Hook's	1989	10	68	10	23	35	no	NA	77	769	638	82.965	403	52.406	235	30.559	99	12.874	32	4.161	NA	NA	NA	NA	NA	NA	NA	NA	NA	NA	NA	NA	NA	NA	403	8	1.985	37	9.181	42	10.422	4	0.993	21	5.211	36	8.933	19	4.715
Hook's	1989	11	70	11	23	36	no	NA	145	1442	1287	89.251	845	58.599	442	30.652	88	6.103	67	4.646	NA	NA	NA	NA	NA	NA	NA	NA	NA	NA	NA	NA	NA	NA	845	4	0.473	163	19.29	350	41.42	13	1.538	24	2.84	47	5.562	11	1.302
Hook's	1989	12	70	12	22	36	no	NA	69	689	496	71.988	277	40.203	219	31.785	111	16.11	82	11.901	NA	NA	NA	NA	NA	NA	NA	NA	NA	NA	NA	NA	NA	NA	277	0	0	9	3.249	197	71.119	9	3.249	1	0.361	7	2.527	22	7.942
Alto's	1990	3	80	10	27	43	yes	Fissioning	118	1165	669	57.425	350	30.043	319	27.382	346	29.7	150	12.876	NA	NA	NA	NA	NA	NA	NA	NA	NA	NA	NA	NA	NA	NA	350	0	0	27	7.714	75	21.429	8	2.286	90	25.714	29	8.286	53	15.143
Alto's	1990	4	81	10	27	44	yes	Fissioning	83	804	509	63.308	319	39.677	190	23.632	216	26.866	79	9.826	NA	NA	NA	NA	NA	NA	NA	NA	NA	NA	NA	NA	NA	NA	319	13	4.075	55	17.241	43	13.48	5	1.567	114	35.737	35	10.972	42	13.166
Alto's	1990	5	80	10	26	44	yes	Fissioning	76	752	560	74.468	344	45.745	216	28.723	100	13.298	92	12.234	NA	NA	NA	NA	NA	NA	NA	NA	NA	NA	NA	NA	NA	NA	344	0	0	15	4.36	3	0.872	5	1.453	29	8.43	0	0	13	3.779
Alto's	1990	6	80	10	27	44	yes	Fissioning	80	795	549	69.057	362	45.535	187	23.522	151	18.994	95	11.95	NA	NA	NA	NA	NA	NA	NA	NA	NA	NA	NA	NA	NA	NA	362	0	0	29	8.011	4	1.105	2	0.552	75	20.718	0	0	10	2.762
Alto's	1990	7	77	9	27	41	yes	Fissioning	36	351	209	59.544	113	32.194	96	27.35	121	34.473	21	5.983	NA	NA	NA	NA	NA	NA	NA	NA	NA	NA	NA	NA	NA	NA	113	0	0	4	3.54	0	0	5	4.425	38	33.628	4	3.54	3	2.655
Alto's	1990	8	74	8	26	40	yes	Fissioning	NA	NA	NA	NA	NA	NA	NA	NA	NA	NA	NA	NA	NA	NA	NA	NA	NA	NA	NA	NA	NA	NA	NA	NA	NA	NA	NA	NA	NA	NA	NA	NA	NA	NA	NA	NA	NA	NA	NA	NA	NA
Alto's	1990	10	75	9	26	40	yes	Fissioning	NA	NA	NA	NA	NA	NA	NA	NA	NA	NA	NA	NA	NA	NA	NA	NA	NA	NA	NA	NA	NA	NA	NA	NA	NA	NA	NA	NA	NA	NA	NA	NA	NA	NA	NA	NA	NA	NA	NA	NA	NA
Alto's	1990	11	76	9	26	41	yes	Fissioning	NA	NA	NA	NA	NA	NA	NA	NA	NA	NA	NA	NA	NA	NA	NA	NA	NA	NA	NA	NA	NA	NA	NA	NA	NA	NA	NA	NA	NA	NA	NA	NA	NA	NA	NA	NA	NA	NA	NA	NA	NA
Alto's	1990	12	76	9	26	41	yes	Fissioning	NA	NA	NA	NA	NA	NA	NA	NA	NA	NA	NA	NA	NA	NA	NA	NA	NA	NA	NA	NA	NA	NA	NA	NA	NA	NA	NA	NA	NA	NA	NA	NA	NA	NA	NA	NA	NA	NA	NA	NA	NA
Alto's split	1990	7	63	7	20	36	yes	Fissioning	52	517	408	78.917	263	50.87	145	28.046	77	14.894	32	6.19	NA	NA	NA	NA	NA	NA	NA	NA	NA	NA	NA	NA	NA	NA	263	0	0	51	19.392	0	0	11	4.183	54	20.532	2	0.76	9	3.422
Alto's split	1990	8	56	5	19	32	yes	Fissioning	29	281	197	70.107	139	49.466	58	20.641	48	17.082	36	12.811	6	60	28	46.667	18	30	10	16.667	28	46.667	4	6.667	0	0	157	0	0	19	12.102	2	1.274	4	2.548	17	10.828	0	0	0	0
Alto's split	1990	9	51	5	20	27	yes	Fissioning	NA	NA	NA	NA	NA	NA	NA	NA	NA	NA	NA	NA	NA	NA	NA	NA	NA	NA	NA	NA	NA	NA	NA	NA	NA	NA	NA	NA	NA	NA	NA	NA	NA	NA	NA	NA	NA	NA	NA	NA	NA
Alto's split	1990	10	50	6	19	25	yes	Fissioning	NA	NA	NA	NA	NA	NA	NA	NA	NA	NA	NA	NA	NA	NA	NA	NA	NA	NA	NA	NA	NA	NA	NA	NA	NA	NA	NA	NA	NA	NA	NA	NA	NA	NA	NA	NA	NA	NA	NA	NA	NA
Alto's split	1990	12	56	7	20	30	yes	Fissioning	NA	NA	NA	NA	NA	NA	NA	NA	NA	NA	NA	NA	NA	NA	NA	NA	NA	NA	NA	NA	NA	NA	NA	NA	NA	NA	NA	NA	NA	NA	NA	NA	NA	NA	NA	NA	NA	NA	NA	NA	NA
Dotty's	1990	9	29	3	11	15	no	Forming	NA	NA	NA	NA	NA	NA	NA	NA	NA	NA	NA	NA	NA	NA	NA	NA	NA	NA	NA	NA	NA	NA	NA	NA	NA	NA	NA	NA	NA	NA	NA	NA	NA	NA	NA	NA	NA	NA	NA	NA	NA
Dotty's	1990	10	29	4	11	14	no	Forming	NA	NA	NA	NA	NA	NA	NA	NA	NA	NA	NA	NA	NA	NA	NA	NA	NA	NA	NA	NA	NA	NA	NA	NA	NA	NA	NA	NA	NA	NA	NA	NA	NA	NA	NA	NA	NA	NA	NA	NA	NA
Nyayo's	1990	9	24	2	9	13	no	Forming	NA	NA	NA	NA	NA	NA	NA	NA	NA	NA	NA	NA	NA	NA	NA	NA	NA	NA	NA	NA	NA	NA	NA	NA	NA	NA	NA	NA	NA	NA	NA	NA	NA	NA	NA	NA	NA	NA	NA	NA	NA
Nyayo's	1990	10	24	2	9	13	no	Forming	NA	NA	NA	NA	NA	NA	NA	NA	NA	NA	NA	NA	NA	NA	NA	NA	NA	NA	NA	NA	NA	NA	NA	NA	NA	NA	NA	NA	NA	NA	NA	NA	NA	NA	NA	NA	NA	NA	NA	NA	NA
Proton's	1990	3	38	6	11	21	no	Forming	NA	NA	NA	NA	NA	NA	NA	NA	NA	NA	NA	NA	NA	NA	NA	NA	NA	NA	NA	NA	NA	NA	NA	NA	NA	NA	NA	NA	NA	NA	NA	NA	NA	NA	NA	NA	NA	NA	NA	NA	NA
Proton's	1990	4	42	6	14	22	no	Forming	12	120	67	55.833	44	36.667	23	19.167	32	26.667	21	17.5	NA	NA	NA	NA	NA	NA	NA	NA	NA	NA	NA	NA	NA	NA	44	2	4.545	0	0	8	18.182	0	0	27	61.364	1	2.273	5	11.364
Proton's	1990	5	27	3	8	16	no	Forming	NA	NA	NA	NA	NA	NA	NA	NA	NA	NA	NA	NA	NA	NA	NA	NA	NA	NA	NA	NA	NA	NA	NA	NA	NA	NA	NA	NA	NA	NA	NA	NA	NA	NA	NA	NA	NA	NA	NA	NA	NA
Proton's	1990	6	29	4	8	17	no	Forming	4	40	19	47.5	17	42.5	2	5	11	27.5	10	25	NA	NA	NA	NA	NA	NA	NA	NA	NA	NA	NA	NA	NA	NA	17	0	0	0	0	0	0	0	0	16	94.118	1	5.882	0	0
Proton's	1990	7	35	6	9	20	no	Forming	18	176	149	84.659	86	48.864	63	35.795	22	12.5	5	2.841	NA	NA	NA	NA	NA	NA	NA	NA	NA	NA	NA	NA	NA	NA	86	0	0	3	3.488	0	0	0	0	34	39.535	0	0	4	4.651
Proton's	1990	8	27	4	8	15	no	Forming	1	10	10	100	7	70	3	30	0	0	0	0	NA	NA	NA	NA	NA	NA	NA	NA	NA	NA	NA	NA	NA	NA	7	0	0	0	0	0	0	0	0	0	0	0	0	0	0
Proton's	1990	9	26	3	8	15	no	Forming	NA	NA	NA	NA	NA	NA	NA	NA	NA	NA	NA	NA	NA	NA	NA	NA	NA	NA	NA	NA	NA	NA	NA	NA	NA	NA	NA	NA	NA	NA	NA	NA	NA	NA	NA	NA	NA	NA	NA	NA	NA
Proton's	1990	10	25	3	7	15	no	Forming	NA	NA	NA	NA	NA	NA	NA	NA	NA	NA	NA	NA	NA	NA	NA	NA	NA	NA	NA	NA	NA	NA	NA	NA	NA	NA	NA	NA	NA	NA	NA	NA	NA	NA	NA	NA	NA	NA	NA	NA	NA
Proton's	1990	12	22	1	7	14	no	Forming	NA	NA	NA	NA	NA	NA	NA	NA	NA	NA	NA	NA	NA	NA	NA	NA	NA	NA	NA	NA	NA	NA	NA	NA	NA	NA	NA	NA	NA	NA	NA	NA	NA	NA	NA	NA	NA	NA	NA	NA	NA
Alto's	1990	1	76	9	26	43	no	NA	98	954	708	74.214	339	35.535	369	38.679	203	21.279	43	4.507	NA	NA	NA	NA	NA	NA	NA	NA	NA	NA	NA	NA	NA	NA	339	4	1.18	101	29.794	66	19.469	20	5.9	45	13.274	13	3.835	66	19.469
Alto's	1990	2	78	9	27	43	no	NA	200	1987	1176	59.185	646	32.511	530	26.673	659	33.166	152	7.65	NA	NA	NA	NA	NA	NA	NA	NA	NA	NA	NA	NA	NA	NA	646	15	2.322	78	12.074	91	14.087	11	1.703	140	21.672	9	1.393	162	25.077
Alto's split	1990	3	57	8	19	30	no	NA	27	269	136	50.558	64	23.792	72	26.766	62	23.048	71	26.394	NA	NA	NA	NA	NA	NA	NA	NA	NA	NA	NA	NA	NA	NA	64	0	0	5	7.813	12	18.75	1	1.563	13	20.313	5	7.813	16	25
Alto's split	1990	4	77	10	24	43	no	NA	78	774	538	69.509	325	41.99	213	27.519	175	22.61	61	7.881	NA	NA	NA	NA	NA	NA	NA	NA	NA	NA	NA	NA	NA	NA	325	2	0.615	40	12.308	93	28.615	6	1.846	128	39.385	6	1.846	24	7.385
Alto's split	1990	5	77	10	25	42	no	NA	26	260	206	79.231	120	46.154	86	33.077	44	16.923	10	3.846	NA	NA	NA	NA	NA	NA	NA	NA	NA	NA	NA	NA	NA	NA	120	0	0	0	0	17	14.167	2	1.667	15	12.5	0	0	13	10.833
Alto's split	1990	6	61	7	20	34	no	NA	55	549	347	63.206	263	47.905	84	15.301	170	30.965	32	5.829	NA	NA	NA	NA	NA	NA	NA	NA	NA	NA	NA	NA	NA	NA	263	0	0	8	3.042	0	0	2	0.76	39	14.829	0	0	7	2.662
Hook's	1990	1	67	11	21	36	no	NA	96	960	648	67.5	343	35.729	305	31.771	237	24.688	75	7.813	NA	NA	NA	NA	NA	NA	NA	NA	NA	NA	NA	NA	NA	NA	343	0	0	5	1.458	64	18.659	35	10.204	2	0.583	11	3.207	101	29.446
Hook's	1990	2	67	12	21	34	no	NA	55	548	477	87.044	181	33.029	296	54.015	57	10.401	14	2.555	NA	NA	NA	NA	NA	NA	NA	NA	NA	NA	NA	NA	NA	NA	181	2	1.105	28	15.47	21	11.602	6	3.315	25	13.812	9	4.972	12	6.63
Hook's	1990	3	64	11	21	32	no	NA	164	1639	1157	70.592	646	39.414	511	31.178	351	21.415	131	7.993	NA	NA	NA	NA	NA	NA	NA	NA	NA	NA	NA	NA	NA	NA	646	1	0.155	30	4.644	240	37.152	30	4.644	5	0.774	21	3.251	274	42.415
Hook's	1990	4	64	11	21	32	no	NA	115	1141	960	84.137	468	41.017	492	43.12	119	10.429	62	5.434	NA	NA	NA	NA	NA	NA	NA	NA	NA	NA	NA	NA	NA	NA	468	0	0	28	5.983	90	19.231	97	20.726	47	10.043	11	2.35	117	25
Hook's	1990	5	62	9	21	32	no	NA	144	1439	1198	83.252	565	39.263	633	43.989	132	9.173	109	7.575	NA	NA	NA	NA	NA	NA	NA	NA	NA	NA	NA	NA	NA	NA	565	0	0	38	6.726	19	3.363	24	4.248	3	0.531	11	1.947	51	9.027
Hook's	1990	6	60	9	21	30	no	NA	128	1280	1119	87.422	782	61.094	337	26.328	99	7.734	62	4.844	NA	NA	NA	NA	NA	NA	NA	NA	NA	NA	NA	NA	NA	NA	782	1	0.128	60	7.673	23	2.941	9	1.151	2	0.256	6	0.767	5	0.639
Hook's	1990	7	60	9	21	30	no	NA	42	420	386	91.905	295	70.238	91	21.667	17	4.048	17	4.048	NA	NA	NA	NA	NA	NA	NA	NA	NA	NA	NA	NA	NA	NA	295	0	0	85	28.814	1	0.339	5	1.695	8	2.712	52	17.627	7	2.373
Hook's	1990	8	62	9	20	33	no	NA	16	160	107	66.875	63	39.375	44	27.5	31	19.375	22	13.75	3	30	20	66.667	13	43.333	7	23.333	10	33.333	0	0	0	0	76	0	0	21	27.632	0	0	1	1.316	0	0	35	46.053	7	9.211
Hook's	1990	9	62	9	21	33	no	NA	32	317	219	69.085	121	38.17	98	30.915	54	17.035	44	13.88	22	218	173	79.358	108	49.541	65	29.817	45	20.642	0	0	0	0	229	0	0	38	16.594	9	3.93	0	0	17	7.424	21	9.17	0	0
Hook's	1990	10	63	9	21	33	no	NA	31	310	243	78.387	152	49.032	91	29.355	26	8.387	41	13.226	27	260	200	76.923	145	55.769	55	21.154	50	19.231	8	3.077	2	0.769	297	10	3.367	76	25.589	36	12.121	4	1.347	52	17.508	8	2.694	1	0.337
Hook's	1990	11	65	9	21	35	no	NA	46	460	342	74.348	224	48.696	118	25.652	78	16.957	40	8.696	18	180	126	70	86	47.778	40	22.222	52	28.889	1	0.556	1	0.556	310	0	0	82	26.452	95	30.645	2	0.645	32	10.323	15	4.839	11	3.548
Hook's	1990	12	64	8	22	35	no	NA	4	40	37	92.5	23	57.5	14	35	3	7.5	0	0	NA	NA	NA	NA	NA	NA	NA	NA	NA	NA	NA	NA	NA	NA	23	0	0	10	43.478	7	30.435	1	4.348	0	0	1	4.348	4	17.391
Alto's split	1991	1	57	8	21	29	yes	Fissioning	NA	NA	NA	NA	NA	NA	NA	NA	NA	NA	NA	NA	NA	NA	NA	NA	NA	NA	NA	NA	NA	NA	NA	NA	NA	NA	NA	NA	NA	NA	NA	NA	NA	NA	NA	NA	NA	NA	NA	NA	NA
Alto's split	1991	2	57	8	21	28	yes	Fissioning	NA	NA	NA	NA	NA	NA	NA	NA	NA	NA	NA	NA	NA	NA	NA	NA	NA	NA	NA	NA	NA	NA	NA	NA	NA	NA	NA	NA	NA	NA	NA	NA	NA	NA	NA	NA	NA	NA	NA	NA	NA
Alto's split	1991	3	55	8	20	27	yes	Fissioning	NA	NA	NA	NA	NA	NA	NA	NA	NA	NA	NA	NA	NA	NA	NA	NA	NA	NA	NA	NA	NA	NA	NA	NA	NA	NA	NA	NA	NA	NA	NA	NA	NA	NA	NA	NA	NA	NA	NA	NA	NA
Alto's split	1991	4	56	9	20	27	yes	Fissioning	NA	NA	NA	NA	NA	NA	NA	NA	NA	NA	NA	NA	NA	NA	NA	NA	NA	NA	NA	NA	NA	NA	NA	NA	NA	NA	NA	NA	NA	NA	NA	NA	NA	NA	NA	NA	NA	NA	NA	NA	NA
Alto's split	1991	5	56	9	20	27	yes	Fissioning	NA	NA	NA	NA	NA	NA	NA	NA	NA	NA	NA	NA	NA	NA	NA	NA	NA	NA	NA	NA	NA	NA	NA	NA	NA	NA	NA	NA	NA	NA	NA	NA	NA	NA	NA	NA	NA	NA	NA	NA	NA
Alto's split	1991	6	54	10	19	25	yes	Fissioning	NA	NA	NA	NA	NA	NA	NA	NA	NA	NA	NA	NA	NA	NA	NA	NA	NA	NA	NA	NA	NA	NA	NA	NA	NA	NA	NA	NA	NA	NA	NA	NA	NA	NA	NA	NA	NA	NA	NA	NA	NA
Dotty's	1991	2	29	4	12	13	no	Forming	NA	NA	NA	NA	NA	NA	NA	NA	NA	NA	NA	NA	NA	NA	NA	NA	NA	NA	NA	NA	NA	NA	NA	NA	NA	NA	NA	NA	NA	NA	NA	NA	NA	NA	NA	NA	NA	NA	NA	NA	NA
Dotty's	1991	3	29	4	12	13	no	Forming	NA	NA	NA	NA	NA	NA	NA	NA	NA	NA	NA	NA	NA	NA	NA	NA	NA	NA	NA	NA	NA	NA	NA	NA	NA	NA	NA	NA	NA	NA	NA	NA	NA	NA	NA	NA	NA	NA	NA	NA	NA
Dotty's	1991	6	27	4	9	14	no	Forming	NA	NA	NA	NA	NA	NA	NA	NA	NA	NA	NA	NA	NA	NA	NA	NA	NA	NA	NA	NA	NA	NA	NA	NA	NA	NA	NA	NA	NA	NA	NA	NA	NA	NA	NA	NA	NA	NA	NA	NA	NA
Nyayo's	1991	2	27	4	8	15	no	Forming	NA	NA	NA	NA	NA	NA	NA	NA	NA	NA	NA	NA	NA	NA	NA	NA	NA	NA	NA	NA	NA	NA	NA	NA	NA	NA	NA	NA	NA	NA	NA	NA	NA	NA	NA	NA	NA	NA	NA	NA	NA
Nyayo's	1991	3	37	5	12	20	no	Forming	NA	NA	NA	NA	NA	NA	NA	NA	NA	NA	NA	NA	NA	NA	NA	NA	NA	NA	NA	NA	NA	NA	NA	NA	NA	NA	NA	NA	NA	NA	NA	NA	NA	NA	NA	NA	NA	NA	NA	NA	NA
Nyayo's	1991	6	26	5	10	11	no	Forming	NA	NA	NA	NA	NA	NA	NA	NA	NA	NA	NA	NA	NA	NA	NA	NA	NA	NA	NA	NA	NA	NA	NA	NA	NA	NA	NA	NA	NA	NA	NA	NA	NA	NA	NA	NA	NA	NA	NA	NA	NA
Dotty's	1991	7	31	4	9	18	no	NA	NA	NA	NA	NA	NA	NA	NA	NA	NA	NA	NA	NA	NA	NA	NA	NA	NA	NA	NA	NA	NA	NA	NA	NA	NA	NA	NA	NA	NA	NA	NA	NA	NA	NA	NA	NA	NA	NA	NA	NA	NA
Dotty's	1991	8	28	4	8	16	no	NA	NA	NA	NA	NA	NA	NA	NA	NA	NA	NA	NA	NA	NA	NA	NA	NA	NA	NA	NA	NA	NA	NA	NA	NA	NA	NA	NA	NA	NA	NA	NA	NA	NA	NA	NA	NA	NA	NA	NA	NA	NA
Dotty's	1991	9	26	4	9	14	no	NA	NA	NA	NA	NA	NA	NA	NA	NA	NA	NA	NA	NA	NA	NA	NA	NA	NA	NA	NA	NA	NA	NA	NA	NA	NA	NA	NA	NA	NA	NA	NA	NA	NA	NA	NA	NA	NA	NA	NA	NA	NA
Dotty's	1991	10	26	4	9	13	no	NA	8	80	51	63.75	28	35	23	28.75	22	27.5	7	8.75	NA	NA	NA	NA	NA	NA	NA	NA	NA	NA	NA	NA	NA	NA	28	12	42.857	0	0	0	0	4	14.286	0	0	0	0	0	0
Dotty's	1991	11	26	4	9	13	no	NA	NA	NA	NA	NA	NA	NA	NA	NA	NA	NA	NA	NA	NA	NA	NA	NA	NA	NA	NA	NA	NA	NA	NA	NA	NA	NA	NA	NA	NA	NA	NA	NA	NA	NA	NA	NA	NA	NA	NA	NA	NA
Dotty's	1991	12	26	4	9	13	no	NA	NA	NA	NA	NA	NA	NA	NA	NA	NA	NA	NA	NA	NA	NA	NA	NA	NA	NA	NA	NA	NA	NA	NA	NA	NA	NA	NA	NA	NA	NA	NA	NA	NA	NA	NA	NA	NA	NA	NA	NA	NA
Hook's	1991	1	64	8	22	34	no	NA	17	168	120	71.429	73	43.452	47	27.976	14	8.333	34	20.238	NA	NA	NA	NA	NA	NA	NA	NA	NA	NA	NA	NA	NA	NA	73	0	0	43	58.904	10	13.699	0	0	3	4.11	0	0	6	8.219
Hook's	1991	2	64	9	22	33	no	NA	14	140	79	56.429	49	35	30	21.429	61	43.571	0	0	1	10	9	90	7	70	2	20	1	10	0	0	0	0	56	14	25	5	8.929	2	3.571	2	3.571	3	5.357	2	3.571	3	5.357
Hook's	1991	3	63	9	22	32	no	NA	11	110	74	67.273	48	43.636	26	23.636	30	27.273	6	5.455	NA	NA	NA	NA	NA	NA	NA	NA	NA	NA	NA	NA	NA	NA	48	26	54.167	3	6.25	2	4.167	0	0	6	12.5	8	16.667	0	0
Hook's	1991	4	63	10	22	31	no	NA	6	80	66	82.5	26	32.5	40	50	14	17.5	0	0	NA	NA	NA	NA	NA	NA	NA	NA	NA	NA	NA	NA	NA	NA	26	0	0	2	7.692	21	80.769	0	0	0	0	0	0	2	7.692
Hook's	1991	5	60	10	22	29	no	NA	NA	NA	NA	NA	NA	NA	NA	NA	NA	NA	NA	NA	NA	NA	NA	NA	NA	NA	NA	NA	NA	NA	NA	NA	NA	NA	NA	NA	NA	NA	NA	NA	NA	NA	NA	NA	NA	NA	NA	NA	NA
Hook's	1991	6	58	11	22	25	no	NA	31	304	289	95.066	183	60.197	106	34.868	15	4.934	0	0	NA	NA	NA	NA	NA	NA	NA	NA	NA	NA	NA	NA	NA	NA	183	0	0	43	23.497	5	2.732	3	1.639	7	3.825	30	16.393	79	43.169
Hook's	1991	7	55	12	20	23	no	NA	27	268	214	79.851	88	32.836	126	47.015	41	15.299	13	4.851	NA	NA	NA	NA	NA	NA	NA	NA	NA	NA	NA	NA	NA	NA	88	0	0	5	5.682	0	0	6	6.818	0	0	27	30.682	0	0
Hook's	1991	8	55	13	19	23	no	NA	NA	NA	NA	NA	NA	NA	NA	NA	NA	NA	NA	NA	NA	NA	NA	NA	NA	NA	NA	NA	NA	NA	NA	NA	NA	NA	NA	NA	NA	NA	NA	NA	NA	NA	NA	NA	NA	NA	NA	NA	NA
Hook's	1991	9	54	11	19	24	no	NA	86	854	618	72.365	338	39.578	280	32.787	180	21.077	56	6.557	NA	NA	NA	NA	NA	NA	NA	NA	NA	NA	NA	NA	NA	NA	338	0	0	59	17.456	0	0	2	0.592	42	12.426	27	7.988	3	0.888
Hook's	1991	10	54	10	20	25	no	NA	91	902	712	78.936	429	47.561	283	31.375	145	16.075	45	4.989	NA	NA	NA	NA	NA	NA	NA	NA	NA	NA	NA	NA	NA	NA	429	5	1.166	195	45.455	33	7.692	3	0.699	3	0.699	0	0	21	4.895
Hook's	1991	11	54	10	20	24	no	NA	104	1017	679	66.765	293	28.81	386	37.955	236	23.206	102	10.029	NA	NA	NA	NA	NA	NA	NA	NA	NA	NA	NA	NA	NA	NA	293	0	0	105	35.836	37	12.628	3	1.024	34	11.604	14	4.778	10	3.413
Hook's	1991	12	55	12	20	23	no	NA	65	685	523	76.35	232	33.869	291	42.482	106	15.474	56	8.175	NA	NA	NA	NA	NA	NA	NA	NA	NA	NA	NA	NA	NA	NA	232	0	0	80	34.483	63	27.155	1	0.431	0	0	28	12.069	2	0.862
Nyayo's	1991	7	33	5	11	17	no	NA	NA	NA	NA	NA	NA	NA	NA	NA	NA	NA	NA	NA	NA	NA	NA	NA	NA	NA	NA	NA	NA	NA	NA	NA	NA	NA	NA	NA	NA	NA	NA	NA	NA	NA	NA	NA	NA	NA	NA	NA	NA
Nyayo's	1991	8	35	6	11	18	no	NA	NA	NA	NA	NA	NA	NA	NA	NA	NA	NA	NA	NA	NA	NA	NA	NA	NA	NA	NA	NA	NA	NA	NA	NA	NA	NA	NA	NA	NA	NA	NA	NA	NA	NA	NA	NA	NA	NA	NA	NA	NA
Nyayo's	1991	9	36	5	11	20	no	NA	1	30	25	83.333	15	50	10	33.333	5	16.667	0	0	NA	NA	NA	NA	NA	NA	NA	NA	NA	NA	NA	NA	NA	NA	15	0	0	4	26.667	0	0	0	0	11	73.333	0	0	0	0
Nyayo's	1991	10	36	5	11	20	no	NA	5	50	36	72	7	14	29	58	14	28	0	0	NA	NA	NA	NA	NA	NA	NA	NA	NA	NA	NA	NA	NA	NA	7	0	0	1	14.286	0	0	0	0	0	0	1	14.286	2	28.571
Nyayo's	1991	11	34	4	11	19	no	NA	NA	NA	NA	NA	NA	NA	NA	NA	NA	NA	NA	NA	NA	NA	NA	NA	NA	NA	NA	NA	NA	NA	NA	NA	NA	NA	NA	NA	NA	NA	NA	NA	NA	NA	NA	NA	NA	NA	NA	NA	NA
Nyayo's	1991	12	35	3	11	21	no	NA	NA	NA	NA	NA	NA	NA	NA	NA	NA	NA	NA	NA	NA	NA	NA	NA	NA	NA	NA	NA	NA	NA	NA	NA	NA	NA	NA	NA	NA	NA	NA	NA	NA	NA	NA	NA	NA	NA	NA	NA	NA
Proton's	1991	1	24	3	7	14	no	NA	NA	NA	NA	NA	NA	NA	NA	NA	NA	NA	NA	NA	NA	NA	NA	NA	NA	NA	NA	NA	NA	NA	NA	NA	NA	NA	NA	NA	NA	NA	NA	NA	NA	NA	NA	NA	NA	NA	NA	NA	NA
Proton's	1991	2	24	3	7	14	no	NA	NA	NA	NA	NA	NA	NA	NA	NA	NA	NA	NA	NA	NA	NA	NA	NA	NA	NA	NA	NA	NA	NA	NA	NA	NA	NA	NA	NA	NA	NA	NA	NA	NA	NA	NA	NA	NA	NA	NA	NA	NA
Proton's	1991	3	25	3	7	15	no	NA	NA	NA	NA	NA	NA	NA	NA	NA	NA	NA	NA	NA	NA	NA	NA	NA	NA	NA	NA	NA	NA	NA	NA	NA	NA	NA	NA	NA	NA	NA	NA	NA	NA	NA	NA	NA	NA	NA	NA	NA	NA
Proton's	1991	4	25	3	8	15	no	NA	NA	NA	NA	NA	NA	NA	NA	NA	NA	NA	NA	NA	NA	NA	NA	NA	NA	NA	NA	NA	NA	NA	NA	NA	NA	NA	NA	NA	NA	NA	NA	NA	NA	NA	NA	NA	NA	NA	NA	NA	NA
Proton's	1991	5	26	3	8	15	no	NA	NA	NA	NA	NA	NA	NA	NA	NA	NA	NA	NA	NA	NA	NA	NA	NA	NA	NA	NA	NA	NA	NA	NA	NA	NA	NA	NA	NA	NA	NA	NA	NA	NA	NA	NA	NA	NA	NA	NA	NA	NA
Proton's	1991	6	25	3	7	15	no	NA	NA	NA	NA	NA	NA	NA	NA	NA	NA	NA	NA	NA	NA	NA	NA	NA	NA	NA	NA	NA	NA	NA	NA	NA	NA	NA	NA	NA	NA	NA	NA	NA	NA	NA	NA	NA	NA	NA	NA	NA	NA
Proton's	1991	7	26	4	7	15	no	NA	NA	NA	NA	NA	NA	NA	NA	NA	NA	NA	NA	NA	NA	NA	NA	NA	NA	NA	NA	NA	NA	NA	NA	NA	NA	NA	NA	NA	NA	NA	NA	NA	NA	NA	NA	NA	NA	NA	NA	NA	NA
Proton's	1991	8	26	5	7	14	no	NA	NA	NA	NA	NA	NA	NA	NA	NA	NA	NA	NA	NA	NA	NA	NA	NA	NA	NA	NA	NA	NA	NA	NA	NA	NA	NA	NA	NA	NA	NA	NA	NA	NA	NA	NA	NA	NA	NA	NA	NA	NA
Proton's	1991	9	28	4	8	17	no	NA	2	55	47	85.455	32	58.182	15	27.273	2	3.636	6	10.909	NA	NA	NA	NA	NA	NA	NA	NA	NA	NA	NA	NA	NA	NA	32	0	0	4	12.5	0	0	0	0	10	31.25	0	0	0	0
Proton's	1991	10	29	5	8	16	no	NA	NA	NA	NA	NA	NA	NA	NA	NA	NA	NA	NA	NA	NA	NA	NA	NA	NA	NA	NA	NA	NA	NA	NA	NA	NA	NA	NA	NA	NA	NA	NA	NA	NA	NA	NA	NA	NA	NA	NA	NA	NA
Proton's	1991	11	29	5	8	16	no	NA	NA	NA	NA	NA	NA	NA	NA	NA	NA	NA	NA	NA	NA	NA	NA	NA	NA	NA	NA	NA	NA	NA	NA	NA	NA	NA	NA	NA	NA	NA	NA	NA	NA	NA	NA	NA	NA	NA	NA	NA	NA
Proton's	1991	12	29	5	8	16	no	NA	NA	NA	NA	NA	NA	NA	NA	NA	NA	NA	NA	NA	NA	NA	NA	NA	NA	NA	NA	NA	NA	NA	NA	NA	NA	NA	NA	NA	NA	NA	NA	NA	NA	NA	NA	NA	NA	NA	NA	NA	NA
Dotty's	1992	1	25	4	9	12	no	NA	NA	NA	NA	NA	NA	NA	NA	NA	NA	NA	NA	NA	NA	NA	NA	NA	NA	NA	NA	NA	NA	NA	NA	NA	NA	NA	NA	NA	NA	NA	NA	NA	NA	NA	NA	NA	NA	NA	NA	NA	NA
Dotty's	1992	2	28	4	9	15	no	NA	NA	NA	NA	NA	NA	NA	NA	NA	NA	NA	NA	NA	NA	NA	NA	NA	NA	NA	NA	NA	NA	NA	NA	NA	NA	NA	NA	NA	NA	NA	NA	NA	NA	NA	NA	NA	NA	NA	NA	NA	NA
Dotty's	1992	3	28	4	9	15	no	NA	NA	NA	NA	NA	NA	NA	NA	NA	NA	NA	NA	NA	NA	NA	NA	NA	NA	NA	NA	NA	NA	NA	NA	NA	NA	NA	NA	NA	NA	NA	NA	NA	NA	NA	NA	NA	NA	NA	NA	NA	NA
Dotty's	1992	4	27	3	9	15	no	NA	NA	NA	NA	NA	NA	NA	NA	NA	NA	NA	NA	NA	NA	NA	NA	NA	NA	NA	NA	NA	NA	NA	NA	NA	NA	NA	NA	NA	NA	NA	NA	NA	NA	NA	NA	NA	NA	NA	NA	NA	NA
Dotty's	1992	5	27	3	9	15	no	NA	NA	NA	NA	NA	NA	NA	NA	NA	NA	NA	NA	NA	NA	NA	NA	NA	NA	NA	NA	NA	NA	NA	NA	NA	NA	NA	NA	NA	NA	NA	NA	NA	NA	NA	NA	NA	NA	NA	NA	NA	NA
Dotty's	1992	6	27	2	9	16	no	NA	NA	NA	NA	NA	NA	NA	NA	NA	NA	NA	NA	NA	NA	NA	NA	NA	NA	NA	NA	NA	NA	NA	NA	NA	NA	NA	NA	NA	NA	NA	NA	NA	NA	NA	NA	NA	NA	NA	NA	NA	NA
Dotty's	1992	7	27	3	9	15	no	NA	NA	NA	NA	NA	NA	NA	NA	NA	NA	NA	NA	NA	NA	NA	NA	NA	NA	NA	NA	NA	NA	NA	NA	NA	NA	NA	NA	NA	NA	NA	NA	NA	NA	NA	NA	NA	NA	NA	NA	NA	NA
Dotty's	1992	8	28	3	9	16	no	NA	NA	NA	NA	NA	NA	NA	NA	NA	NA	NA	NA	NA	NA	NA	NA	NA	NA	NA	NA	NA	NA	NA	NA	NA	NA	NA	NA	NA	NA	NA	NA	NA	NA	NA	NA	NA	NA	NA	NA	NA	NA
Dotty's	1992	9	29	3	9	17	no	NA	NA	NA	NA	NA	NA	NA	NA	NA	NA	NA	NA	NA	NA	NA	NA	NA	NA	NA	NA	NA	NA	NA	NA	NA	NA	NA	NA	NA	NA	NA	NA	NA	NA	NA	NA	NA	NA	NA	NA	NA	NA
Dotty's	1992	10	29	3	9	17	no	NA	NA	NA	NA	NA	NA	NA	NA	NA	NA	NA	NA	NA	NA	NA	NA	NA	NA	NA	NA	NA	NA	NA	NA	NA	NA	NA	NA	NA	NA	NA	NA	NA	NA	NA	NA	NA	NA	NA	NA	NA	NA
Dotty's	1992	11	27	2	9	16	no	NA	NA	NA	NA	NA	NA	NA	NA	NA	NA	NA	NA	NA	NA	NA	NA	NA	NA	NA	NA	NA	NA	NA	NA	NA	NA	NA	NA	NA	NA	NA	NA	NA	NA	NA	NA	NA	NA	NA	NA	NA	NA
Dotty's	1992	12	26	2	9	15	no	NA	NA	NA	NA	NA	NA	NA	NA	NA	NA	NA	NA	NA	NA	NA	NA	NA	NA	NA	NA	NA	NA	NA	NA	NA	NA	NA	NA	NA	NA	NA	NA	NA	NA	NA	NA	NA	NA	NA	NA	NA	NA
Hook's	1992	1	59	12	21	27	no	NA	11	110	79	71.818	48	43.636	31	28.182	16	14.545	15	13.636	NA	NA	NA	NA	NA	NA	NA	NA	NA	NA	NA	NA	NA	NA	48	0	0	34	70.833	5	10.417	0	0	0	0	0	0	0	0
Hook's	1992	2	59	12	21	26	no	NA	173	1714	1245	72.637	657	38.331	588	34.306	328	19.137	141	8.226	NA	NA	NA	NA	NA	NA	NA	NA	NA	NA	NA	NA	NA	NA	657	155	23.592	253	38.508	50	7.61	11	1.674	6	0.913	9	1.37	17	2.588
Hook's	1992	3	61	12	22	28	no	NA	108	1093	696	63.678	304	27.813	392	35.865	334	30.558	63	5.764	NA	NA	NA	NA	NA	NA	NA	NA	NA	NA	NA	NA	NA	NA	304	15	4.934	63	20.724	29	9.539	1	0.329	33	10.855	28	9.211	11	3.618
Hook's	1992	4	60	12	22	26	no	NA	151	1510	868	57.483	640	42.384	228	15.099	471	31.192	171	11.325	NA	NA	NA	NA	NA	NA	NA	NA	NA	NA	NA	NA	NA	NA	640	0	0	36	5.625	171	26.719	2	0.313	83	12.969	225	35.156	5	0.781
Hook's	1992	5	61	12	23	27	no	NA	190	1884	1233	65.446	660	35.032	573	30.414	410	21.762	241	12.792	NA	NA	NA	NA	NA	NA	NA	NA	NA	NA	NA	NA	NA	NA	660	2	0.303	114	17.273	270	40.909	4	0.606	16	2.424	10	1.515	145	21.97
Hook's	1992	6	62	11	23	28	no	NA	125	1280	755	58.984	344	26.875	411	32.109	341	26.641	184	14.375	NA	NA	NA	NA	NA	NA	NA	NA	NA	NA	NA	NA	NA	NA	344	0	0	56	16.279	35	10.174	5	1.453	45	13.081	0	0	31	9.012
Hook's	1992	7	60	12	23	25	no	NA	85	850	545	64.118	277	32.588	268	31.529	236	27.765	69	8.118	NA	NA	NA	NA	NA	NA	NA	NA	NA	NA	NA	NA	NA	NA	277	0	0	80	28.881	6	2.166	15	5.415	23	8.303	37	13.357	1	0.361
Hook's	1992	8	60	11	23	26	no	NA	146	1456	906	62.225	605	41.552	301	20.673	418	28.709	132	9.066	NA	NA	NA	NA	NA	NA	NA	NA	NA	NA	NA	NA	NA	NA	605	0	0	35	5.785	2	0.331	2	0.331	20	3.306	289	47.769	10	1.653
Hook's	1992	9	61	10	23	28	no	NA	121	1239	730	58.918	463	37.369	267	21.55	396	31.961	113	9.12	NA	NA	NA	NA	NA	NA	NA	NA	NA	NA	NA	NA	NA	NA	463	0	0	49	10.583	34	7.343	21	4.536	61	13.175	125	26.998	2	0.432
Hook's	1992	10	64	11	23	30	no	NA	42	427	320	74.941	214	50.117	106	24.824	76	17.799	31	7.26	NA	NA	NA	NA	NA	NA	NA	NA	NA	NA	NA	NA	NA	NA	214	20	9.346	45	21.028	2	0.935	2	0.935	23	10.748	48	22.43	31	14.486
Hook's	1992	11	64	11	23	30	no	NA	76	760	362	47.632	247	32.5	115	15.132	316	41.579	82	10.789	NA	NA	NA	NA	NA	NA	NA	NA	NA	NA	NA	NA	NA	NA	247	10	4.049	20	8.097	28	11.336	0	0	72	29.15	92	37.247	2	0.81
Hook's	1992	12	65	11	23	31	no	NA	48	479	165	34.447	122	25.47	43	8.977	236	49.269	78	16.284	NA	NA	NA	NA	NA	NA	NA	NA	NA	NA	NA	NA	NA	NA	122	5	4.098	28	22.951	0	0	0	0	41	33.607	29	23.77	0	0
Nyayo's	1992	1	35	3	11	21	no	NA	NA	NA	NA	NA	NA	NA	NA	NA	NA	NA	NA	NA	NA	NA	NA	NA	NA	NA	NA	NA	NA	NA	NA	NA	NA	NA	NA	NA	NA	NA	NA	NA	NA	NA	NA	NA	NA	NA	NA	NA	NA
Nyayo's	1992	2	35	3	11	21	no	NA	NA	NA	NA	NA	NA	NA	NA	NA	NA	NA	NA	NA	NA	NA	NA	NA	NA	NA	NA	NA	NA	NA	NA	NA	NA	NA	NA	NA	NA	NA	NA	NA	NA	NA	NA	NA	NA	NA	NA	NA	NA
Nyayo's	1992	3	36	3	11	22	no	NA	NA	NA	NA	NA	NA	NA	NA	NA	NA	NA	NA	NA	NA	NA	NA	NA	NA	NA	NA	NA	NA	NA	NA	NA	NA	NA	NA	NA	NA	NA	NA	NA	NA	NA	NA	NA	NA	NA	NA	NA	NA
Nyayo's	1992	4	36	4	11	21	no	NA	NA	NA	NA	NA	NA	NA	NA	NA	NA	NA	NA	NA	NA	NA	NA	NA	NA	NA	NA	NA	NA	NA	NA	NA	NA	NA	NA	NA	NA	NA	NA	NA	NA	NA	NA	NA	NA	NA	NA	NA	NA
Nyayo's	1992	5	37	4	11	22	no	NA	NA	NA	NA	NA	NA	NA	NA	NA	NA	NA	NA	NA	NA	NA	NA	NA	NA	NA	NA	NA	NA	NA	NA	NA	NA	NA	NA	NA	NA	NA	NA	NA	NA	NA	NA	NA	NA	NA	NA	NA	NA
Nyayo's	1992	6	37	4	11	22	no	NA	NA	NA	NA	NA	NA	NA	NA	NA	NA	NA	NA	NA	NA	NA	NA	NA	NA	NA	NA	NA	NA	NA	NA	NA	NA	NA	NA	NA	NA	NA	NA	NA	NA	NA	NA	NA	NA	NA	NA	NA	NA
Nyayo's	1992	7	39	4	11	24	no	NA	NA	NA	NA	NA	NA	NA	NA	NA	NA	NA	NA	NA	NA	NA	NA	NA	NA	NA	NA	NA	NA	NA	NA	NA	NA	NA	NA	NA	NA	NA	NA	NA	NA	NA	NA	NA	NA	NA	NA	NA	NA
Nyayo's	1992	8	38	5	11	22	no	NA	NA	NA	NA	NA	NA	NA	NA	NA	NA	NA	NA	NA	NA	NA	NA	NA	NA	NA	NA	NA	NA	NA	NA	NA	NA	NA	NA	NA	NA	NA	NA	NA	NA	NA	NA	NA	NA	NA	NA	NA	NA
Nyayo's	1992	9	38	4	11	23	no	NA	NA	NA	NA	NA	NA	NA	NA	NA	NA	NA	NA	NA	NA	NA	NA	NA	NA	NA	NA	NA	NA	NA	NA	NA	NA	NA	NA	NA	NA	NA	NA	NA	NA	NA	NA	NA	NA	NA	NA	NA	NA
Nyayo's	1992	10	39	5	11	23	no	NA	NA	NA	NA	NA	NA	NA	NA	NA	NA	NA	NA	NA	NA	NA	NA	NA	NA	NA	NA	NA	NA	NA	NA	NA	NA	NA	NA	NA	NA	NA	NA	NA	NA	NA	NA	NA	NA	NA	NA	NA	NA
Nyayo's	1992	11	39	5	11	23	no	NA	NA	NA	NA	NA	NA	NA	NA	NA	NA	NA	NA	NA	NA	NA	NA	NA	NA	NA	NA	NA	NA	NA	NA	NA	NA	NA	NA	NA	NA	NA	NA	NA	NA	NA	NA	NA	NA	NA	NA	NA	NA
Nyayo's	1992	12	40	5	11	24	no	NA	NA	NA	NA	NA	NA	NA	NA	NA	NA	NA	NA	NA	NA	NA	NA	NA	NA	NA	NA	NA	NA	NA	NA	NA	NA	NA	NA	NA	NA	NA	NA	NA	NA	NA	NA	NA	NA	NA	NA	NA	NA
Proton's	1992	1	30	6	8	16	no	NA	NA	NA	NA	NA	NA	NA	NA	NA	NA	NA	NA	NA	NA	NA	NA	NA	NA	NA	NA	NA	NA	NA	NA	NA	NA	NA	NA	NA	NA	NA	NA	NA	NA	NA	NA	NA	NA	NA	NA	NA	NA
Proton's	1992	2	30	6	8	16	no	NA	NA	NA	NA	NA	NA	NA	NA	NA	NA	NA	NA	NA	NA	NA	NA	NA	NA	NA	NA	NA	NA	NA	NA	NA	NA	NA	NA	NA	NA	NA	NA	NA	NA	NA	NA	NA	NA	NA	NA	NA	NA
Proton's	1992	3	32	7	8	17	no	NA	NA	NA	NA	NA	NA	NA	NA	NA	NA	NA	NA	NA	NA	NA	NA	NA	NA	NA	NA	NA	NA	NA	NA	NA	NA	NA	NA	NA	NA	NA	NA	NA	NA	NA	NA	NA	NA	NA	NA	NA	NA
Proton's	1992	4	32	7	9	17	no	NA	NA	NA	NA	NA	NA	NA	NA	NA	NA	NA	NA	NA	NA	NA	NA	NA	NA	NA	NA	NA	NA	NA	NA	NA	NA	NA	NA	NA	NA	NA	NA	NA	NA	NA	NA	NA	NA	NA	NA	NA	NA
Proton's	1992	5	32	7	9	16	no	NA	NA	NA	NA	NA	NA	NA	NA	NA	NA	NA	NA	NA	NA	NA	NA	NA	NA	NA	NA	NA	NA	NA	NA	NA	NA	NA	NA	NA	NA	NA	NA	NA	NA	NA	NA	NA	NA	NA	NA	NA	NA
Proton's	1992	6	32	6	9	17	no	NA	NA	NA	NA	NA	NA	NA	NA	NA	NA	NA	NA	NA	NA	NA	NA	NA	NA	NA	NA	NA	NA	NA	NA	NA	NA	NA	NA	NA	NA	NA	NA	NA	NA	NA	NA	NA	NA	NA	NA	NA	NA
Proton's	1992	7	32	6	9	17	no	NA	NA	NA	NA	NA	NA	NA	NA	NA	NA	NA	NA	NA	NA	NA	NA	NA	NA	NA	NA	NA	NA	NA	NA	NA	NA	NA	NA	NA	NA	NA	NA	NA	NA	NA	NA	NA	NA	NA	NA	NA	NA
Proton's	1992	8	34	6	9	19	no	NA	NA	NA	NA	NA	NA	NA	NA	NA	NA	NA	NA	NA	NA	NA	NA	NA	NA	NA	NA	NA	NA	NA	NA	NA	NA	NA	NA	NA	NA	NA	NA	NA	NA	NA	NA	NA	NA	NA	NA	NA	NA
Proton's	1992	9	34	6	10	19	no	NA	NA	NA	NA	NA	NA	NA	NA	NA	NA	NA	NA	NA	NA	NA	NA	NA	NA	NA	NA	NA	NA	NA	NA	NA	NA	NA	NA	NA	NA	NA	NA	NA	NA	NA	NA	NA	NA	NA	NA	NA	NA
Proton's	1992	10	35	6	10	19	no	NA	NA	NA	NA	NA	NA	NA	NA	NA	NA	NA	NA	NA	NA	NA	NA	NA	NA	NA	NA	NA	NA	NA	NA	NA	NA	NA	NA	NA	NA	NA	NA	NA	NA	NA	NA	NA	NA	NA	NA	NA	NA
Proton's	1992	11	35	6	10	19	no	NA	NA	NA	NA	NA	NA	NA	NA	NA	NA	NA	NA	NA	NA	NA	NA	NA	NA	NA	NA	NA	NA	NA	NA	NA	NA	NA	NA	NA	NA	NA	NA	NA	NA	NA	NA	NA	NA	NA	NA	NA	NA
Proton's	1992	12	34	6	9	19	no	NA	NA	NA	NA	NA	NA	NA	NA	NA	NA	NA	NA	NA	NA	NA	NA	NA	NA	NA	NA	NA	NA	NA	NA	NA	NA	NA	NA	NA	NA	NA	NA	NA	NA	NA	NA	NA	NA	NA	NA	NA	NA
Nyayo's	1993	1	42	5	12	26	no	TZ loss sever	NA	NA	NA	NA	NA	NA	NA	NA	NA	NA	NA	NA	NA	NA	NA	NA	NA	NA	NA	NA	NA	NA	NA	NA	NA	NA	NA	NA	NA	NA	NA	NA	NA	NA	NA	NA	NA	NA	NA	NA	NA
Nyayo's	1993	2	43	5	12	26	no	TZ loss sever	NA	NA	NA	NA	NA	NA	NA	NA	NA	NA	NA	NA	NA	NA	NA	NA	NA	NA	NA	NA	NA	NA	NA	NA	NA	NA	NA	NA	NA	NA	NA	NA	NA	NA	NA	NA	NA	NA	NA	NA	NA
Nyayo's	1993	3	45	5	12	28	no	TZ loss sever	NA	NA	NA	NA	NA	NA	NA	NA	NA	NA	NA	NA	NA	NA	NA	NA	NA	NA	NA	NA	NA	NA	NA	NA	NA	NA	NA	NA	NA	NA	NA	NA	NA	NA	NA	NA	NA	NA	NA	NA	NA
Nyayo's	1993	4	44	4	12	28	no	TZ loss sever	NA	NA	NA	NA	NA	NA	NA	NA	NA	NA	NA	NA	NA	NA	NA	NA	NA	NA	NA	NA	NA	NA	NA	NA	NA	NA	NA	NA	NA	NA	NA	NA	NA	NA	NA	NA	NA	NA	NA	NA	NA
Nyayo's	1993	5	44	4	12	28	no	TZ loss sever	NA	NA	NA	NA	NA	NA	NA	NA	NA	NA	NA	NA	NA	NA	NA	NA	NA	NA	NA	NA	NA	NA	NA	NA	NA	NA	NA	NA	NA	NA	NA	NA	NA	NA	NA	NA	NA	NA	NA	NA	NA
Nyayo's	1993	6	44	4	12	28	no	TZ loss sever	NA	NA	NA	NA	NA	NA	NA	NA	NA	NA	NA	NA	NA	NA	NA	NA	NA	NA	NA	NA	NA	NA	NA	NA	NA	NA	NA	NA	NA	NA	NA	NA	NA	NA	NA	NA	NA	NA	NA	NA	NA
Nyayo's	1993	7	44	4	12	28	no	TZ loss sever	NA	NA	NA	NA	NA	NA	NA	NA	NA	NA	NA	NA	NA	NA	NA	NA	NA	NA	NA	NA	NA	NA	NA	NA	NA	NA	NA	NA	NA	NA	NA	NA	NA	NA	NA	NA	NA	NA	NA	NA	NA
Nyayo's	1993	8	44	4	12	28	no	TZ loss sever	NA	NA	NA	NA	NA	NA	NA	NA	NA	NA	NA	NA	NA	NA	NA	NA	NA	NA	NA	NA	NA	NA	NA	NA	NA	NA	NA	NA	NA	NA	NA	NA	NA	NA	NA	NA	NA	NA	NA	NA	NA
Nyayo's	1993	9	42	2	12	28	no	TZ loss sever	NA	NA	NA	NA	NA	NA	NA	NA	NA	NA	NA	NA	NA	NA	NA	NA	NA	NA	NA	NA	NA	NA	NA	NA	NA	NA	NA	NA	NA	NA	NA	NA	NA	NA	NA	NA	NA	NA	NA	NA	NA
Nyayo's	1993	10	43	2	13	29	no	TZ loss sever	NA	NA	NA	NA	NA	NA	NA	NA	NA	NA	NA	NA	NA	NA	NA	NA	NA	NA	NA	NA	NA	NA	NA	NA	NA	NA	NA	NA	NA	NA	NA	NA	NA	NA	NA	NA	NA	NA	NA	NA	NA
Nyayo's	1993	11	43	2	13	28	no	TZ loss sever	NA	NA	NA	NA	NA	NA	NA	NA	NA	NA	NA	NA	NA	NA	NA	NA	NA	NA	NA	NA	NA	NA	NA	NA	NA	NA	NA	NA	NA	NA	NA	NA	NA	NA	NA	NA	NA	NA	NA	NA	NA
Nyayo's	1993	12	43	2	14	27	no	TZ loss sever	NA	NA	NA	NA	NA	NA	NA	NA	NA	NA	NA	NA	NA	NA	NA	NA	NA	NA	NA	NA	NA	NA	NA	NA	NA	NA	NA	NA	NA	NA	NA	NA	NA	NA	NA	NA	NA	NA	NA	NA	NA
Dotty's	1993	1	28	2	10	17	no	NA	NA	NA	NA	NA	NA	NA	NA	NA	NA	NA	NA	NA	NA	NA	NA	NA	NA	NA	NA	NA	NA	NA	NA	NA	NA	NA	NA	NA	NA	NA	NA	NA	NA	NA	NA	NA	NA	NA	NA	NA	NA
Dotty's	1993	2	29	2	9	18	no	NA	NA	NA	NA	NA	NA	NA	NA	NA	NA	NA	NA	NA	NA	NA	NA	NA	NA	NA	NA	NA	NA	NA	NA	NA	NA	NA	NA	NA	NA	NA	NA	NA	NA	NA	NA	NA	NA	NA	NA	NA	NA
Dotty's	1993	3	28	2	9	17	no	NA	NA	NA	NA	NA	NA	NA	NA	NA	NA	NA	NA	NA	NA	NA	NA	NA	NA	NA	NA	NA	NA	NA	NA	NA	NA	NA	NA	NA	NA	NA	NA	NA	NA	NA	NA	NA	NA	NA	NA	NA	NA
Dotty's	1993	4	29	2	9	18	no	NA	NA	NA	NA	NA	NA	NA	NA	NA	NA	NA	NA	NA	NA	NA	NA	NA	NA	NA	NA	NA	NA	NA	NA	NA	NA	NA	NA	NA	NA	NA	NA	NA	NA	NA	NA	NA	NA	NA	NA	NA	NA
Dotty's	1993	5	30	2	9	19	no	NA	NA	NA	NA	NA	NA	NA	NA	NA	NA	NA	NA	NA	NA	NA	NA	NA	NA	NA	NA	NA	NA	NA	NA	NA	NA	NA	NA	NA	NA	NA	NA	NA	NA	NA	NA	NA	NA	NA	NA	NA	NA
Dotty's	1993	6	30	2	9	19	no	NA	NA	NA	NA	NA	NA	NA	NA	NA	NA	NA	NA	NA	NA	NA	NA	NA	NA	NA	NA	NA	NA	NA	NA	NA	NA	NA	NA	NA	NA	NA	NA	NA	NA	NA	NA	NA	NA	NA	NA	NA	NA
Dotty's	1993	7	31	3	9	19	no	NA	NA	NA	NA	NA	NA	NA	NA	NA	NA	NA	NA	NA	NA	NA	NA	NA	NA	NA	NA	NA	NA	NA	NA	NA	NA	NA	NA	NA	NA	NA	NA	NA	NA	NA	NA	NA	NA	NA	NA	NA	NA
Dotty's	1993	8	31	3	10	19	no	NA	NA	NA	NA	NA	NA	NA	NA	NA	NA	NA	NA	NA	NA	NA	NA	NA	NA	NA	NA	NA	NA	NA	NA	NA	NA	NA	NA	NA	NA	NA	NA	NA	NA	NA	NA	NA	NA	NA	NA	NA	NA
Dotty's	1993	9	30	3	10	17	no	NA	37	355	226	63.662	117	32.958	109	30.704	100	28.169	29	8.169	NA	NA	NA	NA	NA	NA	NA	NA	NA	NA	NA	NA	NA	NA	117	0	0	64	54.701	0	0	2	1.709	0	0	40	34.188	2	1.709
Dotty's	1993	10	32	3	10	19	no	NA	16	160	109	68.125	64	40	45	28.125	41	25.625	10	6.25	NA	NA	NA	NA	NA	NA	NA	NA	NA	NA	NA	NA	NA	NA	64	0	0	4	6.25	0	0	0	0	2	3.125	32	50	0	0
Dotty's	1993	11	33	3	10	20	no	NA	32	320	199	62.188	118	36.875	81	25.313	108	33.75	13	4.063	NA	NA	NA	NA	NA	NA	NA	NA	NA	NA	NA	NA	NA	NA	118	0	0	14	11.864	18	15.254	0	0	11	9.322	15	12.712	0	0
Dotty's	1993	12	33	3	10	20	no	NA	NA	NA	NA	NA	NA	NA	NA	NA	NA	NA	NA	NA	NA	NA	NA	NA	NA	NA	NA	NA	NA	NA	NA	NA	NA	NA	NA	NA	NA	NA	NA	NA	NA	NA	NA	NA	NA	NA	NA	NA	NA
Hook's	1993	1	65	9	24	33	no	NA	79	809	435	53.77	252	31.15	183	22.621	286	35.352	88	10.878	NA	NA	NA	NA	NA	NA	NA	NA	NA	NA	NA	NA	NA	NA	252	1	0.397	53	21.032	121	48.016	0	0	6	2.381	5	1.984	3	1.19
Hook's	1993	2	64	8	24	32	no	NA	17	170	91	53.529	73	42.941	18	10.588	71	41.765	8	4.706	NA	NA	NA	NA	NA	NA	NA	NA	NA	NA	NA	NA	NA	NA	73	0	0	0	0	9	12.329	55	75.342	0	0	0	0	0	0
Hook's	1993	3	64	8	24	32	no	NA	45	443	267	60.271	140	31.603	127	28.668	127	28.668	49	11.061	NA	NA	NA	NA	NA	NA	NA	NA	NA	NA	NA	NA	NA	NA	140	8	5.714	34	24.286	7	5	0	0	0	0	0	0	37	26.429
Hook's	1993	4	65	8	24	33	no	NA	77	780	442	56.667	343	43.974	99	12.692	250	32.051	88	11.282	NA	NA	NA	NA	NA	NA	NA	NA	NA	NA	NA	NA	NA	NA	343	17	4.956	0	0	17	4.956	1	0.292	21	6.122	37	10.787	30	8.746
Hook's	1993	5	65	8	24	33	no	NA	119	1190	786	66.05	537	45.126	249	20.924	233	19.58	171	14.37	NA	NA	NA	NA	NA	NA	NA	NA	NA	NA	NA	NA	NA	NA	537	0	0	144	26.816	19	3.538	7	1.304	6	1.117	80	14.898	67	12.477
Hook's	1993	6	65	8	24	33	no	NA	87	870	594	68.276	449	51.609	145	16.667	208	23.908	68	7.816	NA	NA	NA	NA	NA	NA	NA	NA	NA	NA	NA	NA	NA	NA	449	0	0	39	8.686	7	1.559	0	0	24	5.345	47	10.468	6	1.336
Hook's	1993	7	64	7	24	33	no	NA	72	720	356	49.444	225	31.25	131	18.194	223	30.972	141	19.583	NA	NA	NA	NA	NA	NA	NA	NA	NA	NA	NA	NA	NA	NA	225	0	0	18	8	3	1.333	4	1.778	19	8.444	59	26.222	0	0
Hook's	1993	8	66	8	23	35	no	NA	68	680	298	43.824	195	28.676	103	15.147	224	32.941	157	23.088	NA	NA	NA	NA	NA	NA	NA	NA	NA	NA	NA	NA	NA	NA	195	19	9.744	84	43.077	2	1.026	6	3.077	0	0	10	5.128	7	3.59
Hook's	1993	9	71	9	23	39	no	NA	59	618	389	62.945	205	33.172	184	29.773	182	29.45	47	7.605	NA	NA	NA	NA	NA	NA	NA	NA	NA	NA	NA	NA	NA	NA	205	0	0	134	65.366	0	0	0	0	4	1.951	27	13.171	0	0
Hook's	1993	10	69	10	22	37	no	NA	74	740	487	65.811	283	38.243	204	27.568	160	21.622	93	12.568	NA	NA	NA	NA	NA	NA	NA	NA	NA	NA	NA	NA	NA	NA	283	13	4.594	84	29.682	57	20.141	2	0.707	14	4.947	53	18.728	5	1.767
Hook's	1993	11	71	10	22	39	no	NA	55	550	206	37.455	156	28.364	50	9.091	244	44.364	100	18.182	NA	NA	NA	NA	NA	NA	NA	NA	NA	NA	NA	NA	NA	NA	156	0	0	47	30.128	5	3.205	0	0	0	0	103	66.026	0	0
Hook's	1993	12	72	10	22	40	no	NA	26	259	143	55.212	73	28.185	70	27.027	70	27.027	46	17.761	NA	NA	NA	NA	NA	NA	NA	NA	NA	NA	NA	NA	NA	NA	73	0	0	6	8.219	14	19.178	0	0	5	6.849	0	0	1	1.37
Proton's	1993	1	36	7	10	20	no	NA	NA	NA	NA	NA	NA	NA	NA	NA	NA	NA	NA	NA	NA	NA	NA	NA	NA	NA	NA	NA	NA	NA	NA	NA	NA	NA	NA	NA	NA	NA	NA	NA	NA	NA	NA	NA	NA	NA	NA	NA	NA
Proton's	1993	2	36	7	10	19	no	NA	NA	NA	NA	NA	NA	NA	NA	NA	NA	NA	NA	NA	NA	NA	NA	NA	NA	NA	NA	NA	NA	NA	NA	NA	NA	NA	NA	NA	NA	NA	NA	NA	NA	NA	NA	NA	NA	NA	NA	NA	NA
Proton's	1993	3	35	6	10	19	no	NA	NA	NA	NA	NA	NA	NA	NA	NA	NA	NA	NA	NA	NA	NA	NA	NA	NA	NA	NA	NA	NA	NA	NA	NA	NA	NA	NA	NA	NA	NA	NA	NA	NA	NA	NA	NA	NA	NA	NA	NA	NA
Proton's	1993	4	35	6	10	19	no	NA	NA	NA	NA	NA	NA	NA	NA	NA	NA	NA	NA	NA	NA	NA	NA	NA	NA	NA	NA	NA	NA	NA	NA	NA	NA	NA	NA	NA	NA	NA	NA	NA	NA	NA	NA	NA	NA	NA	NA	NA	NA
Proton's	1993	5	35	6	10	19	no	NA	NA	NA	NA	NA	NA	NA	NA	NA	NA	NA	NA	NA	NA	NA	NA	NA	NA	NA	NA	NA	NA	NA	NA	NA	NA	NA	NA	NA	NA	NA	NA	NA	NA	NA	NA	NA	NA	NA	NA	NA	NA
Proton's	1993	6	35	6	10	19	no	NA	NA	NA	NA	NA	NA	NA	NA	NA	NA	NA	NA	NA	NA	NA	NA	NA	NA	NA	NA	NA	NA	NA	NA	NA	NA	NA	NA	NA	NA	NA	NA	NA	NA	NA	NA	NA	NA	NA	NA	NA	NA
Proton's	1993	7	28	6	10	12	no	NA	NA	NA	NA	NA	NA	NA	NA	NA	NA	NA	NA	NA	NA	NA	NA	NA	NA	NA	NA	NA	NA	NA	NA	NA	NA	NA	NA	NA	NA	NA	NA	NA	NA	NA	NA	NA	NA	NA	NA	NA	NA
Proton's	1993	8	28	6	10	12	no	NA	NA	NA	NA	NA	NA	NA	NA	NA	NA	NA	NA	NA	NA	NA	NA	NA	NA	NA	NA	NA	NA	NA	NA	NA	NA	NA	NA	NA	NA	NA	NA	NA	NA	NA	NA	NA	NA	NA	NA	NA	NA
Proton's	1993	9	28	6	10	12	no	NA	NA	NA	NA	NA	NA	NA	NA	NA	NA	NA	NA	NA	NA	NA	NA	NA	NA	NA	NA	NA	NA	NA	NA	NA	NA	NA	NA	NA	NA	NA	NA	NA	NA	NA	NA	NA	NA	NA	NA	NA	NA
Proton's	1993	10	28	6	10	12	no	NA	NA	NA	NA	NA	NA	NA	NA	NA	NA	NA	NA	NA	NA	NA	NA	NA	NA	NA	NA	NA	NA	NA	NA	NA	NA	NA	NA	NA	NA	NA	NA	NA	NA	NA	NA	NA	NA	NA	NA	NA	NA
Proton's	1993	11	28	6	10	12	no	NA	NA	NA	NA	NA	NA	NA	NA	NA	NA	NA	NA	NA	NA	NA	NA	NA	NA	NA	NA	NA	NA	NA	NA	NA	NA	NA	NA	NA	NA	NA	NA	NA	NA	NA	NA	NA	NA	NA	NA	NA	NA
Proton's	1993	12	28	6	10	12	no	NA	NA	NA	NA	NA	NA	NA	NA	NA	NA	NA	NA	NA	NA	NA	NA	NA	NA	NA	NA	NA	NA	NA	NA	NA	NA	NA	NA	NA	NA	NA	NA	NA	NA	NA	NA	NA	NA	NA	NA	NA	NA
Hook's	1994	4	72	11	20	41	yes	Fissioning	65	650	320	49.231	194	29.846	126	19.385	181	27.846	149	22.923	NA	NA	NA	NA	NA	NA	NA	NA	NA	NA	NA	NA	NA	NA	194	0	0	54	27.835	80	41.237	0	0	3	1.546	0	0	12	6.186
Hook's	1994	5	70	10	19	41	yes	Fissioning	14	130	95	73.077	53	40.769	42	32.308	18	13.846	17	13.077	28	279	147	52.688	85	30.466	62	22.222	112	40.143	15	5.376	5	1.792	138	0	0	12	8.696	27	19.565	3	2.174	21	15.217	0	0	38	27.536
Hook's	1994	6	66	9	18	39	yes	Fissioning	42	420	273	65	137	32.619	136	32.381	70	16.667	77	18.333	12	118	84	71.186	27	22.881	57	48.305	32	27.119	0	0	2	1.695	164	0	0	21	12.805	4	2.439	1	0.61	25	15.244	1	0.61	6	3.659
Hook's	1994	7	66	9	18	39	yes	Fissioning	44	429	285	66.434	198	46.154	87	20.28	93	21.678	51	11.888	41	391	253	64.706	159	40.665	94	24.041	111	28.389	23	5.882	4	1.023	357	0	0	45	12.605	5	1.401	5	1.401	47	13.165	27	7.563	13	3.641
Hook's	1994	8	65	9	17	39	yes	Fissioning	49	490	340	69.388	218	44.49	122	24.898	101	20.612	49	10	45	441	315	71.429	183	41.497	132	29.932	91	20.635	31	7.029	4	0.907	401	7	1.746	194	48.379	7	1.746	6	1.496	14	3.491	26	6.484	8	1.995
Hook's	1994	9	65	9	17	40	yes	Fissioning	53	530	407	76.792	259	48.868	148	27.925	86	16.226	37	6.981	44	437	316	72.311	185	42.334	131	29.977	106	24.256	3	0.686	12	2.746	444	16	3.604	207	46.622	10	2.252	2	0.45	23	5.18	41	9.234	8	1.802
Hook's	1994	10	65	8	16	41	yes	Fissioning	39	390	298	76.41	178	45.641	120	30.769	63	16.154	29	7.436	33	330	272	82.424	146	44.242	126	38.182	52	15.758	4	1.212	2	0.606	324	0	0	111	34.259	12	3.704	9	2.778	54	16.667	33	10.185	6	1.852
Hook's	1994	11	65	7	16	42	yes	Fissioning	20	200	67	33.5	48	24	19	9.5	97	48.5	36	18	20	200	106	53	64	32	42	21	63	31.5	12	6	19	9.5	112	0	0	28	25	54	48.214	0	0	14	12.5	4	3.571	0	0
Weaver's	1994	11	59	6	14	39	no	Forming	21	201	126	62.687	89	44.279	37	18.408	44	21.891	31	15.423	20	200	144	72	107	53.5	37	18.5	34	17	9	4.5	13	6.5	196	0	0	32	16.327	82	41.837	0	0	24	12.245	28	14.286	1	0.51
Dotty's	1994	1	33	3	10	20	no	NA	36	360	181	50.278	70	19.444	111	30.833	124	34.444	55	15.278	NA	NA	NA	NA	NA	NA	NA	NA	NA	NA	NA	NA	NA	NA	70	0	0	11	15.714	8	11.429	0	0	5	7.143	5	7.143	7	10
Dotty's	1994	2	32	2	10	20	no	NA	49	489	246	50.307	175	35.787	71	14.519	141	28.834	102	20.859	NA	NA	NA	NA	NA	NA	NA	NA	NA	NA	NA	NA	NA	NA	175	76	43.429	13	7.429	52	29.714	0	0	2	1.143	0	0	0	0
Dotty's	1994	3	28	1	11	17	no	NA	15	150	66	44	57	38	9	6	46	30.667	38	25.333	NA	NA	NA	NA	NA	NA	NA	NA	NA	NA	NA	NA	NA	NA	57	0	0	7	12.281	26	45.614	10	17.544	0	0	0	0	0	0
Dotty's	1994	4	28	1	11	16	no	NA	45	450	324	72	153	34	171	38	93	20.667	33	7.333	NA	NA	NA	NA	NA	NA	NA	NA	NA	NA	NA	NA	NA	NA	153	0	0	29	18.954	61	39.869	5	3.268	6	3.922	0	0	25	16.34
Dotty's	1994	5	29	1	11	17	no	NA	NA	NA	NA	NA	NA	NA	NA	NA	NA	NA	NA	NA	NA	NA	NA	NA	NA	NA	NA	NA	NA	NA	NA	NA	NA	NA	NA	NA	NA	NA	NA	NA	NA	NA	NA	NA	NA	NA	NA	NA	NA
Dotty's	1994	6	30	1	11	18	no	NA	NA	NA	NA	NA	NA	NA	NA	NA	NA	NA	NA	NA	NA	NA	NA	NA	NA	NA	NA	NA	NA	NA	NA	NA	NA	NA	NA	NA	NA	NA	NA	NA	NA	NA	NA	NA	NA	NA	NA	NA	NA
Dotty's	1994	7	30	1	11	18	no	NA	NA	NA	NA	NA	NA	NA	NA	NA	NA	NA	NA	NA	NA	NA	NA	NA	NA	NA	NA	NA	NA	NA	NA	NA	NA	NA	NA	NA	NA	NA	NA	NA	NA	NA	NA	NA	NA	NA	NA	NA	NA
Dotty's	1994	8	28	1	10	17	no	NA	NA	NA	NA	NA	NA	NA	NA	NA	NA	NA	NA	NA	NA	NA	NA	NA	NA	NA	NA	NA	NA	NA	NA	NA	NA	NA	NA	NA	NA	NA	NA	NA	NA	NA	NA	NA	NA	NA	NA	NA	NA
Dotty's	1994	9	29	1	10	18	no	NA	NA	NA	NA	NA	NA	NA	NA	NA	NA	NA	NA	NA	NA	NA	NA	NA	NA	NA	NA	NA	NA	NA	NA	NA	NA	NA	NA	NA	NA	NA	NA	NA	NA	NA	NA	NA	NA	NA	NA	NA	NA
Dotty's	1994	10	25	1	8	16	no	NA	NA	NA	NA	NA	NA	NA	NA	NA	NA	NA	NA	NA	NA	NA	NA	NA	NA	NA	NA	NA	NA	NA	NA	NA	NA	NA	NA	NA	NA	NA	NA	NA	NA	NA	NA	NA	NA	NA	NA	NA	NA
Dotty's	1994	11	25	1	8	16	no	NA	NA	NA	NA	NA	NA	NA	NA	NA	NA	NA	NA	NA	NA	NA	NA	NA	NA	NA	NA	NA	NA	NA	NA	NA	NA	NA	NA	NA	NA	NA	NA	NA	NA	NA	NA	NA	NA	NA	NA	NA	NA
Dotty's	1994	12	25	1	8	16	no	NA	NA	NA	NA	NA	NA	NA	NA	NA	NA	NA	NA	NA	NA	NA	NA	NA	NA	NA	NA	NA	NA	NA	NA	NA	NA	NA	NA	NA	NA	NA	NA	NA	NA	NA	NA	NA	NA	NA	NA	NA	NA
Hook's	1994	1	75	11	22	42	no	NA	67	663	306	46.154	149	22.474	157	23.68	289	43.59	68	10.256	NA	NA	NA	NA	NA	NA	NA	NA	NA	NA	NA	NA	NA	NA	149	0	0	102	68.456	8	5.369	0	0	4	2.685	0	0	1	0.671
Hook's	1994	2	76	11	22	43	no	NA	74	740	407	55	293	39.595	114	15.405	184	24.865	149	20.135	NA	NA	NA	NA	NA	NA	NA	NA	NA	NA	NA	NA	NA	NA	293	60	20.478	47	16.041	63	21.502	0	0	4	1.365	41	13.993	17	5.802
Hook's	1994	3	72	11	20	41	no	NA	91	910	620	68.132	307	33.736	313	34.396	203	22.308	87	9.56	NA	NA	NA	NA	NA	NA	NA	NA	NA	NA	NA	NA	NA	NA	307	0	0	119	38.762	78	25.407	1	0.326	3	0.977	0	0	42	13.681
Linda's	1994	11	30	4	10	16	no	NA	5	50	28	56	13	26	15	30	16	32	6	12	5	50	19	38	11	22	8	16	22	44	9	18	0	0	24	0	0	0	0	3	12.5	0	0	2	8.333	15	62.5	0	0
Linda's	1994	12	32	3	11	18	no	NA	13	130	73	56.154	31	23.846	42	32.308	51	39.231	6	4.615	13	130	88	67.692	55	42.308	33	25.385	15	11.538	20	15.385	7	5.385	86	0	0	27	31.395	4	4.651	0	0	22	25.581	4	4.651	0	0
Nyayo's	1994	1	37	1	13	23	no	NA	NA	NA	NA	NA	NA	NA	NA	NA	NA	NA	NA	NA	NA	NA	NA	NA	NA	NA	NA	NA	NA	NA	NA	NA	NA	NA	NA	NA	NA	NA	NA	NA	NA	NA	NA	NA	NA	NA	NA	NA	NA
Nyayo's	1994	2	38	1	13	24	no	NA	NA	NA	NA	NA	NA	NA	NA	NA	NA	NA	NA	NA	NA	NA	NA	NA	NA	NA	NA	NA	NA	NA	NA	NA	NA	NA	NA	NA	NA	NA	NA	NA	NA	NA	NA	NA	NA	NA	NA	NA	NA
Nyayo's	1994	3	38	1	13	24	no	NA	NA	NA	NA	NA	NA	NA	NA	NA	NA	NA	NA	NA	NA	NA	NA	NA	NA	NA	NA	NA	NA	NA	NA	NA	NA	NA	NA	NA	NA	NA	NA	NA	NA	NA	NA	NA	NA	NA	NA	NA	NA
Nyayo's	1994	4	39	1	15	25	no	NA	NA	NA	NA	NA	NA	NA	NA	NA	NA	NA	NA	NA	NA	NA	NA	NA	NA	NA	NA	NA	NA	NA	NA	NA	NA	NA	NA	NA	NA	NA	NA	NA	NA	NA	NA	NA	NA	NA	NA	NA	NA
Nyayo's	1994	5	40	1	15	24	no	NA	NA	NA	NA	NA	NA	NA	NA	NA	NA	NA	NA	NA	NA	NA	NA	NA	NA	NA	NA	NA	NA	NA	NA	NA	NA	NA	NA	NA	NA	NA	NA	NA	NA	NA	NA	NA	NA	NA	NA	NA	NA
Nyayo's	1994	6	38	1	15	23	no	NA	NA	NA	NA	NA	NA	NA	NA	NA	NA	NA	NA	NA	NA	NA	NA	NA	NA	NA	NA	NA	NA	NA	NA	NA	NA	NA	NA	NA	NA	NA	NA	NA	NA	NA	NA	NA	NA	NA	NA	NA	NA
Nyayo's	1994	7	38	1	15	22	no	NA	NA	NA	NA	NA	NA	NA	NA	NA	NA	NA	NA	NA	NA	NA	NA	NA	NA	NA	NA	NA	NA	NA	NA	NA	NA	NA	NA	NA	NA	NA	NA	NA	NA	NA	NA	NA	NA	NA	NA	NA	NA
Nyayo's	1994	8	36	4	13	19	no	NA	NA	NA	NA	NA	NA	NA	NA	NA	NA	NA	NA	NA	NA	NA	NA	NA	NA	NA	NA	NA	NA	NA	NA	NA	NA	NA	NA	NA	NA	NA	NA	NA	NA	NA	NA	NA	NA	NA	NA	NA	NA
Nyayo's	1994	9	34	4	12	18	no	NA	NA	NA	NA	NA	NA	NA	NA	NA	NA	NA	NA	NA	NA	NA	NA	NA	NA	NA	NA	NA	NA	NA	NA	NA	NA	NA	NA	NA	NA	NA	NA	NA	NA	NA	NA	NA	NA	NA	NA	NA	NA
Nyayo's	1994	10	37	6	12	19	no	NA	NA	NA	NA	NA	NA	NA	NA	NA	NA	NA	NA	NA	NA	NA	NA	NA	NA	NA	NA	NA	NA	NA	NA	NA	NA	NA	NA	NA	NA	NA	NA	NA	NA	NA	NA	NA	NA	NA	NA	NA	NA
Nyayo's	1994	11	38	8	12	18	no	NA	NA	NA	NA	NA	NA	NA	NA	NA	NA	NA	NA	NA	NA	NA	NA	NA	NA	NA	NA	NA	NA	NA	NA	NA	NA	NA	NA	NA	NA	NA	NA	NA	NA	NA	NA	NA	NA	NA	NA	NA	NA
Nyayo's	1994	12	38	8	12	18	no	NA	NA	NA	NA	NA	NA	NA	NA	NA	NA	NA	NA	NA	NA	NA	NA	NA	NA	NA	NA	NA	NA	NA	NA	NA	NA	NA	NA	NA	NA	NA	NA	NA	NA	NA	NA	NA	NA	NA	NA	NA	NA
Proton's	1994	1	28	6	10	12	no	NA	NA	NA	NA	NA	NA	NA	NA	NA	NA	NA	NA	NA	NA	NA	NA	NA	NA	NA	NA	NA	NA	NA	NA	NA	NA	NA	NA	NA	NA	NA	NA	NA	NA	NA	NA	NA	NA	NA	NA	NA	NA
Proton's	1994	2	31	6	11	15	no	NA	NA	NA	NA	NA	NA	NA	NA	NA	NA	NA	NA	NA	NA	NA	NA	NA	NA	NA	NA	NA	NA	NA	NA	NA	NA	NA	NA	NA	NA	NA	NA	NA	NA	NA	NA	NA	NA	NA	NA	NA	NA
Proton's	1994	3	34	9	11	14	no	NA	NA	NA	NA	NA	NA	NA	NA	NA	NA	NA	NA	NA	NA	NA	NA	NA	NA	NA	NA	NA	NA	NA	NA	NA	NA	NA	NA	NA	NA	NA	NA	NA	NA	NA	NA	NA	NA	NA	NA	NA	NA
Proton's	1994	4	35	8	11	16	no	NA	NA	NA	NA	NA	NA	NA	NA	NA	NA	NA	NA	NA	NA	NA	NA	NA	NA	NA	NA	NA	NA	NA	NA	NA	NA	NA	NA	NA	NA	NA	NA	NA	NA	NA	NA	NA	NA	NA	NA	NA	NA
Proton's	1994	5	36	9	11	16	no	NA	NA	NA	NA	NA	NA	NA	NA	NA	NA	NA	NA	NA	NA	NA	NA	NA	NA	NA	NA	NA	NA	NA	NA	NA	NA	NA	NA	NA	NA	NA	NA	NA	NA	NA	NA	NA	NA	NA	NA	NA	NA
Proton's	1994	6	33	8	11	14	no	NA	NA	NA	NA	NA	NA	NA	NA	NA	NA	NA	NA	NA	NA	NA	NA	NA	NA	NA	NA	NA	NA	NA	NA	NA	NA	NA	NA	NA	NA	NA	NA	NA	NA	NA	NA	NA	NA	NA	NA	NA	NA
Proton's	1994	7	33	8	11	14	no	NA	NA	NA	NA	NA	NA	NA	NA	NA	NA	NA	NA	NA	NA	NA	NA	NA	NA	NA	NA	NA	NA	NA	NA	NA	NA	NA	NA	NA	NA	NA	NA	NA	NA	NA	NA	NA	NA	NA	NA	NA	NA
Proton's	1994	8	34	10	11	13	no	NA	NA	NA	NA	NA	NA	NA	NA	NA	NA	NA	NA	NA	NA	NA	NA	NA	NA	NA	NA	NA	NA	NA	NA	NA	NA	NA	NA	NA	NA	NA	NA	NA	NA	NA	NA	NA	NA	NA	NA	NA	NA
Proton's	1994	9	34	7	11	16	no	NA	NA	NA	NA	NA	NA	NA	NA	NA	NA	NA	NA	NA	NA	NA	NA	NA	NA	NA	NA	NA	NA	NA	NA	NA	NA	NA	NA	NA	NA	NA	NA	NA	NA	NA	NA	NA	NA	NA	NA	NA	NA
Proton's	1994	10	33	6	11	16	no	NA	NA	NA	NA	NA	NA	NA	NA	NA	NA	NA	NA	NA	NA	NA	NA	NA	NA	NA	NA	NA	NA	NA	NA	NA	NA	NA	NA	NA	NA	NA	NA	NA	NA	NA	NA	NA	NA	NA	NA	NA	NA
Proton's	1994	11	34	5	11	18	no	NA	NA	NA	NA	NA	NA	NA	NA	NA	NA	NA	NA	NA	NA	NA	NA	NA	NA	NA	NA	NA	NA	NA	NA	NA	NA	NA	NA	NA	NA	NA	NA	NA	NA	NA	NA	NA	NA	NA	NA	NA	NA
Proton's	1994	12	29	4	11	14	no	NA	NA	NA	NA	NA	NA	NA	NA	NA	NA	NA	NA	NA	NA	NA	NA	NA	NA	NA	NA	NA	NA	NA	NA	NA	NA	NA	NA	NA	NA	NA	NA	NA	NA	NA	NA	NA	NA	NA	NA	NA	NA
Weaver's	1994	12	52	5	11	36	no	NA	4	40	30	75	19	47.5	11	27.5	10	25	0	0	4	40	34	85	26	65	8	20	6	15	0	0	0	0	45	0	0	4	8.889	4	8.889	0	0	0	0	37	82.222	0	0
Proton's	1995	2	29	3	11	15	no	Dropped	NA	NA	NA	NA	NA	NA	NA	NA	NA	NA	NA	NA	NA	NA	NA	NA	NA	NA	NA	NA	NA	NA	NA	NA	NA	NA	NA	NA	NA	NA	NA	NA	NA	NA	NA	NA	NA	NA	NA	NA	NA
Dotty's	1995	1	25	1	9	16	no	NA	NA	NA	NA	NA	NA	NA	NA	NA	NA	NA	NA	NA	NA	NA	NA	NA	NA	NA	NA	NA	NA	NA	NA	NA	NA	NA	NA	NA	NA	NA	NA	NA	NA	NA	NA	NA	NA	NA	NA	NA	NA
Dotty's	1995	2	28	1	9	18	no	NA	NA	NA	NA	NA	NA	NA	NA	NA	NA	NA	NA	NA	NA	NA	NA	NA	NA	NA	NA	NA	NA	NA	NA	NA	NA	NA	NA	NA	NA	NA	NA	NA	NA	NA	NA	NA	NA	NA	NA	NA	NA
Dotty's	1995	3	28	1	9	18	no	NA	NA	NA	NA	NA	NA	NA	NA	NA	NA	NA	NA	NA	NA	NA	NA	NA	NA	NA	NA	NA	NA	NA	NA	NA	NA	NA	NA	NA	NA	NA	NA	NA	NA	NA	NA	NA	NA	NA	NA	NA	NA
Dotty's	1995	4	28	1	9	18	no	NA	NA	NA	NA	NA	NA	NA	NA	NA	NA	NA	NA	NA	NA	NA	NA	NA	NA	NA	NA	NA	NA	NA	NA	NA	NA	NA	NA	NA	NA	NA	NA	NA	NA	NA	NA	NA	NA	NA	NA	NA	NA
Dotty's	1995	5	29	1	9	19	no	NA	NA	NA	NA	NA	NA	NA	NA	NA	NA	NA	NA	NA	NA	NA	NA	NA	NA	NA	NA	NA	NA	NA	NA	NA	NA	NA	NA	NA	NA	NA	NA	NA	NA	NA	NA	NA	NA	NA	NA	NA	NA
Dotty's	1995	6	29	1	9	19	no	NA	NA	NA	NA	NA	NA	NA	NA	NA	NA	NA	NA	NA	NA	NA	NA	NA	NA	NA	NA	NA	NA	NA	NA	NA	NA	NA	NA	NA	NA	NA	NA	NA	NA	NA	NA	NA	NA	NA	NA	NA	NA
Dotty's	1995	7	28	1	9	18	no	NA	NA	NA	NA	NA	NA	NA	NA	NA	NA	NA	NA	NA	NA	NA	NA	NA	NA	NA	NA	NA	NA	NA	NA	NA	NA	NA	NA	NA	NA	NA	NA	NA	NA	NA	NA	NA	NA	NA	NA	NA	NA
Dotty's	1995	8	29	1	9	19	no	NA	NA	NA	NA	NA	NA	NA	NA	NA	NA	NA	NA	NA	NA	NA	NA	NA	NA	NA	NA	NA	NA	NA	NA	NA	NA	NA	NA	NA	NA	NA	NA	NA	NA	NA	NA	NA	NA	NA	NA	NA	NA
Dotty's	1995	9	29	1	9	19	no	NA	NA	NA	NA	NA	NA	NA	NA	NA	NA	NA	NA	NA	NA	NA	NA	NA	NA	NA	NA	NA	NA	NA	NA	NA	NA	NA	NA	NA	NA	NA	NA	NA	NA	NA	NA	NA	NA	NA	NA	NA	NA
Dotty's	1995	10	31	2	9	20	no	NA	NA	NA	NA	NA	NA	NA	NA	NA	NA	NA	NA	NA	NA	NA	NA	NA	NA	NA	NA	NA	NA	NA	NA	NA	NA	NA	NA	NA	NA	NA	NA	NA	NA	NA	NA	NA	NA	NA	NA	NA	NA
Dotty's	1995	11	31	2	9	20	no	NA	NA	NA	NA	NA	NA	NA	NA	NA	NA	NA	NA	NA	NA	NA	NA	NA	NA	NA	NA	NA	NA	NA	NA	NA	NA	NA	NA	NA	NA	NA	NA	NA	NA	NA	NA	NA	NA	NA	NA	NA	NA
Dotty's	1995	12	31	2	9	20	no	NA	NA	NA	NA	NA	NA	NA	NA	NA	NA	NA	NA	NA	NA	NA	NA	NA	NA	NA	NA	NA	NA	NA	NA	NA	NA	NA	NA	NA	NA	NA	NA	NA	NA	NA	NA	NA	NA	NA	NA	NA	NA
Linda's	1995	1	27	3	7	17	no	NA	18	178	106	59.551	46	25.843	60	33.708	46	25.843	26	14.607	19	188	97	51.596	42	22.34	55	29.255	71	37.766	6	3.191	14	7.447	88	0	0	32	36.364	6	6.818	3	3.409	0	0	0	0	3	3.409
Linda's	1995	2	29	4	7	18	no	NA	20	200	98	49	65	32.5	33	16.5	67	33.5	35	17.5	20	196	125	63.776	74	37.755	51	26.02	36	18.367	16	8.163	19	9.694	139	6	4.317	35	25.18	7	5.036	0	0	27	19.424	0	0	13	9.353
Linda's	1995	3	24	3	7	14	no	NA	27	270	191	70.741	96	35.556	95	35.185	55	20.37	24	8.889	26	257	170	66.148	76	29.572	94	36.576	57	22.179	10	3.891	20	7.782	172	0	0	14	8.14	1	0.581	7	4.07	24	13.953	0	0	63	36.628
Linda's	1995	4	25	4	7	14	no	NA	30	300	181	60.333	97	32.333	84	28	89	29.667	30	10	30	300	200	66.667	135	45	65	21.667	64	21.333	27	9	9	3	232	0	0	48	20.69	18	7.759	6	2.586	54	23.276	2	0.862	16	6.897
Linda's	1995	5	25	4	7	14	no	NA	76	753	512	67.995	253	33.599	259	34.396	106	14.077	135	17.928	36	359	250	69.638	169	47.075	81	22.563	47	13.092	52	14.485	10	2.786	422	1	0.237	50	11.848	13	3.081	6	1.422	69	16.351	0	0	32	7.583
Linda's	1995	6	25	4	7	14	no	NA	34	328	229	69.817	101	30.793	128	39.024	55	16.768	44	13.415	18	177	116	65.537	57	32.203	59	33.333	40	22.599	21	11.864	0	0	158	0	0	4	2.532	0	0	4	2.532	26	16.456	0	0	10	6.329
Linda's	1995	7	24	4	7	13	no	NA	50	486	315	64.815	191	39.3	124	25.514	112	23.045	59	12.14	24	240	189	78.75	114	47.5	75	31.25	31	12.917	13	5.417	7	2.917	305	0	0	59	19.344	3	0.984	0	0	22	7.213	23	7.541	7	2.295
Linda's	1995	8	26	4	7	15	no	NA	122	1204	711	59.053	406	33.721	305	25.332	332	27.575	161	13.372	57	565	381	67.434	266	47.08	115	20.354	130	23.009	53	9.381	1	0.177	672	0	0	223	33.185	9	1.339	20	2.976	46	6.845	4	0.595	8	1.19
Linda's	1995	9	25	3	7	15	no	NA	64	631	436	69.097	280	44.374	156	24.723	141	22.345	54	8.558	31	302	239	79.139	166	54.967	73	24.172	51	16.887	8	2.649	4	1.325	446	26	5.83	204	45.74	23	5.157	10	2.242	35	7.848	20	4.484	10	2.242
Linda's	1995	10	27	4	7	16	no	NA	77	754	420	55.703	280	37.135	140	18.568	191	25.332	143	18.966	39	362	235	64.917	161	44.475	74	20.442	86	23.757	41	11.326	0	0	441	0	0	247	56.009	5	1.134	5	1.134	27	6.122	10	2.268	9	2.041
Linda's	1995	11	24	3	7	14	no	NA	79	773	465	60.155	260	33.635	205	26.52	206	26.649	102	13.195	41	397	293	73.804	165	41.562	128	32.242	66	16.625	37	9.32	1	0.252	425	0	0	202	47.529	23	5.412	2	0.471	5	1.176	4	0.941	6	1.412
Linda's	1995	12	26	4	8	15	no	NA	60	585	320	54.701	124	21.197	196	33.504	166	28.376	99	16.923	28	279	189	67.742	84	30.108	105	37.634	64	22.939	19	6.81	7	2.509	208	0	0	132	63.462	4	1.923	12	5.769	0	0	11	5.288	0	0
Nyayo's	1995	1	39	8	12	19	no	NA	NA	NA	NA	NA	NA	NA	NA	NA	NA	NA	NA	NA	NA	NA	NA	NA	NA	NA	NA	NA	NA	NA	NA	NA	NA	NA	NA	NA	NA	NA	NA	NA	NA	NA	NA	NA	NA	NA	NA	NA	NA
Nyayo's	1995	2	39	7	12	20	no	NA	NA	NA	NA	NA	NA	NA	NA	NA	NA	NA	NA	NA	NA	NA	NA	NA	NA	NA	NA	NA	NA	NA	NA	NA	NA	NA	NA	NA	NA	NA	NA	NA	NA	NA	NA	NA	NA	NA	NA	NA	NA
Nyayo's	1995	3	39	7	12	20	no	NA	NA	NA	NA	NA	NA	NA	NA	NA	NA	NA	NA	NA	NA	NA	NA	NA	NA	NA	NA	NA	NA	NA	NA	NA	NA	NA	NA	NA	NA	NA	NA	NA	NA	NA	NA	NA	NA	NA	NA	NA	NA
Nyayo's	1995	4	37	6	12	19	no	NA	NA	NA	NA	NA	NA	NA	NA	NA	NA	NA	NA	NA	NA	NA	NA	NA	NA	NA	NA	NA	NA	NA	NA	NA	NA	NA	NA	NA	NA	NA	NA	NA	NA	NA	NA	NA	NA	NA	NA	NA	NA
Nyayo's	1995	5	38	6	12	20	no	NA	NA	NA	NA	NA	NA	NA	NA	NA	NA	NA	NA	NA	NA	NA	NA	NA	NA	NA	NA	NA	NA	NA	NA	NA	NA	NA	NA	NA	NA	NA	NA	NA	NA	NA	NA	NA	NA	NA	NA	NA	NA
Nyayo's	1995	6	41	7	12	22	no	NA	NA	NA	NA	NA	NA	NA	NA	NA	NA	NA	NA	NA	NA	NA	NA	NA	NA	NA	NA	NA	NA	NA	NA	NA	NA	NA	NA	NA	NA	NA	NA	NA	NA	NA	NA	NA	NA	NA	NA	NA	NA
Nyayo's	1995	7	41	7	12	22	no	NA	NA	NA	NA	NA	NA	NA	NA	NA	NA	NA	NA	NA	NA	NA	NA	NA	NA	NA	NA	NA	NA	NA	NA	NA	NA	NA	NA	NA	NA	NA	NA	NA	NA	NA	NA	NA	NA	NA	NA	NA	NA
Nyayo's	1995	8	45	7	12	26	no	NA	NA	NA	NA	NA	NA	NA	NA	NA	NA	NA	NA	NA	NA	NA	NA	NA	NA	NA	NA	NA	NA	NA	NA	NA	NA	NA	NA	NA	NA	NA	NA	NA	NA	NA	NA	NA	NA	NA	NA	NA	NA
Nyayo's	1995	9	45	7	12	26	no	NA	NA	NA	NA	NA	NA	NA	NA	NA	NA	NA	NA	NA	NA	NA	NA	NA	NA	NA	NA	NA	NA	NA	NA	NA	NA	NA	NA	NA	NA	NA	NA	NA	NA	NA	NA	NA	NA	NA	NA	NA	NA
Nyayo's	1995	10	45	7	12	26	no	NA	NA	NA	NA	NA	NA	NA	NA	NA	NA	NA	NA	NA	NA	NA	NA	NA	NA	NA	NA	NA	NA	NA	NA	NA	NA	NA	NA	NA	NA	NA	NA	NA	NA	NA	NA	NA	NA	NA	NA	NA	NA
Nyayo's	1995	11	48	7	12	29	no	NA	NA	NA	NA	NA	NA	NA	NA	NA	NA	NA	NA	NA	NA	NA	NA	NA	NA	NA	NA	NA	NA	NA	NA	NA	NA	NA	NA	NA	NA	NA	NA	NA	NA	NA	NA	NA	NA	NA	NA	NA	NA
Nyayo's	1995	12	48	7	12	29	no	NA	NA	NA	NA	NA	NA	NA	NA	NA	NA	NA	NA	NA	NA	NA	NA	NA	NA	NA	NA	NA	NA	NA	NA	NA	NA	NA	NA	NA	NA	NA	NA	NA	NA	NA	NA	NA	NA	NA	NA	NA	NA
Proton's	1995	1	29	3	11	15	no	NA	NA	NA	NA	NA	NA	NA	NA	NA	NA	NA	NA	NA	NA	NA	NA	NA	NA	NA	NA	NA	NA	NA	NA	NA	NA	NA	NA	NA	NA	NA	NA	NA	NA	NA	NA	NA	NA	NA	NA	NA	NA
Weaver's	1995	1	44	4	9	31	no	NA	26	260	148	56.923	83	31.923	65	25	72	27.692	40	15.385	24	238	131	55.042	64	26.891	67	28.151	73	30.672	27	11.345	7	2.941	147	2	1.361	80	54.422	7	4.762	6	4.082	0	0	0	0	11	7.483
Weaver's	1995	2	40	4	8	28	no	NA	21	210	116	55.238	81	38.571	35	16.667	82	39.048	12	5.714	21	208	139	66.827	101	48.558	38	18.269	64	30.769	1	0.481	4	1.923	182	54	29.67	36	19.78	23	12.637	0	0	9	4.945	2	1.099	15	8.242
Weaver's	1995	3	40	3	9	29	no	NA	36	355	234	65.915	120	33.803	114	32.113	76	21.408	45	12.676	34	330	215	65.152	105	31.818	110	33.333	96	29.091	16	4.848	3	0.909	225	0	0	30	13.333	21	9.333	8	3.556	31	13.778	0	0	67	29.778
Weaver's	1995	4	38	3	9	26	no	NA	24	240	149	62.083	78	32.5	71	29.583	59	24.583	32	13.333	23	226	142	62.832	74	32.743	68	30.088	60	26.549	21	9.292	3	1.327	152	2	1.316	28	18.421	3	1.974	10	6.579	48	31.579	7	4.605	3	1.974
Weaver's	1995	5	36	2	9	26	no	NA	48	480	322	67.083	194	40.417	128	26.667	95	19.792	63	13.125	24	236	156	66.102	80	33.898	76	32.203	59	25	9	3.814	11	4.661	274	6	2.19	21	7.664	24	8.759	44	16.058	33	12.044	0	0	40	14.599
Weaver's	1995	6	35	2	9	24	no	NA	48	472	282	59.746	139	29.449	143	30.297	107	22.669	83	17.585	21	202	147	72.772	78	38.614	69	34.158	41	20.297	12	5.941	2	0.99	217	0	0	31	14.286	3	1.382	0	0	59	27.189	1	0.461	6	2.765
Weaver's	1995	7	34	3	9	22	no	NA	65	644	482	74.845	259	40.217	223	34.627	134	20.807	28	4.348	34	327	244	74.618	129	39.45	115	35.168	76	23.242	0	0	7	2.141	388	0	0	129	33.247	22	5.67	1	0.258	31	7.99	3	0.773	0	0
Weaver's	1995	8	32	2	8	22	no	NA	99	985	786	79.797	500	50.761	286	29.036	128	12.995	71	7.208	50	483	384	79.503	223	46.17	161	33.333	74	15.321	1	0.207	24	4.969	723	0	0	134	18.534	3	0.415	25	3.458	30	4.149	2	0.277	8	1.107
Weaver's	1995	9	31	2	8	21	no	NA	56	553	373	67.45	236	42.676	137	24.774	91	16.456	89	16.094	28	278	202	72.662	142	51.079	60	21.583	54	19.424	18	6.475	4	1.439	378	28	7.407	202	53.439	0	0	1	0.265	0	0	1	0.265	0	0
Weaver's	1995	10	30	2	8	20	no	NA	87	859	590	68.685	468	54.482	122	14.203	150	17.462	119	13.853	44	421	303	71.971	209	49.644	94	22.328	78	18.527	35	8.314	5	1.188	677	32	4.727	443	65.436	0	0	6	0.886	15	2.216	0	0	0	0
Weaver's	1995	11	28	2	8	18	no	NA	110	1090	597	54.771	380	34.862	217	19.908	212	19.45	281	25.78	54	531	358	67.42	251	47.269	107	20.151	90	16.949	80	15.066	3	0.565	631	0	0	342	54.2	14	2.219	3	0.475	23	3.645	0	0	0	0
Weaver's	1995	12	27	2	8	17	no	NA	46	455	320	70.33	135	29.67	185	40.659	102	22.418	33	7.253	24	234	167	71.368	59	25.214	108	46.154	54	23.077	3	1.282	10	4.274	194	0	0	123	63.402	1	0.515	1	0.515	12	6.186	2	1.031	2	1.031
Dotty's	1996	1	33	3	9	21	no	NA	NA	NA	NA	NA	NA	NA	NA	NA	NA	NA	NA	NA	NA	NA	NA	NA	NA	NA	NA	NA	NA	NA	NA	NA	NA	NA	NA	NA	NA	NA	NA	NA	NA	NA	NA	NA	NA	NA	NA	NA	NA
Dotty's	1996	2	32	3	10	19	no	NA	NA	NA	NA	NA	NA	NA	NA	NA	NA	NA	NA	NA	NA	NA	NA	NA	NA	NA	NA	NA	NA	NA	NA	NA	NA	NA	NA	NA	NA	NA	NA	NA	NA	NA	NA	NA	NA	NA	NA	NA	NA
Dotty's	1996	3	32	3	10	19	no	NA	NA	NA	NA	NA	NA	NA	NA	NA	NA	NA	NA	NA	NA	NA	NA	NA	NA	NA	NA	NA	NA	NA	NA	NA	NA	NA	NA	NA	NA	NA	NA	NA	NA	NA	NA	NA	NA	NA	NA	NA	NA
Dotty's	1996	4	34	4	10	20	no	NA	NA	NA	NA	NA	NA	NA	NA	NA	NA	NA	NA	NA	NA	NA	NA	NA	NA	NA	NA	NA	NA	NA	NA	NA	NA	NA	NA	NA	NA	NA	NA	NA	NA	NA	NA	NA	NA	NA	NA	NA	NA
Dotty's	1996	5	36	7	11	19	no	NA	NA	NA	NA	NA	NA	NA	NA	NA	NA	NA	NA	NA	NA	NA	NA	NA	NA	NA	NA	NA	NA	NA	NA	NA	NA	NA	NA	NA	NA	NA	NA	NA	NA	NA	NA	NA	NA	NA	NA	NA	NA
Dotty's	1996	6	36	7	11	18	no	NA	NA	NA	NA	NA	NA	NA	NA	NA	NA	NA	NA	NA	NA	NA	NA	NA	NA	NA	NA	NA	NA	NA	NA	NA	NA	NA	NA	NA	NA	NA	NA	NA	NA	NA	NA	NA	NA	NA	NA	NA	NA
Dotty's	1996	7	37	8	11	18	no	NA	NA	NA	NA	NA	NA	NA	NA	NA	NA	NA	NA	NA	NA	NA	NA	NA	NA	NA	NA	NA	NA	NA	NA	NA	NA	NA	NA	NA	NA	NA	NA	NA	NA	NA	NA	NA	NA	NA	NA	NA	NA
Dotty's	1996	8	37	8	11	18	no	NA	91	882	662	75.057	344	39.002	318	36.054	184	20.862	36	4.082	46	427	283	66.276	137	32.084	146	34.192	129	30.211	6	1.405	9	2.108	481	23	4.782	51	10.603	2	0.416	0	0	89	18.503	66	13.721	7	1.455
Dotty's	1996	9	37	8	11	18	no	NA	90	859	647	75.32	329	38.3	318	37.02	123	14.319	89	10.361	43	400	245	61.25	108	27	137	34.25	116	29	26	6.5	13	3.25	437	39	8.924	106	24.256	22	5.034	1	0.229	19	4.348	48	10.984	16	3.661
Dotty's	1996	10	35	6	12	17	no	NA	76	739	514	69.553	256	34.641	258	34.912	178	24.087	47	6.36	36	347	198	57.061	116	33.429	82	23.631	115	33.141	30	8.646	4	1.153	372	0	0	191	51.344	3	0.806	1	0.269	36	9.677	14	3.763	16	4.301
Dotty's	1996	11	35	6	13	17	no	NA	56	551	406	73.684	218	39.564	188	34.12	127	23.049	18	3.267	28	270	225	83.333	139	51.481	86	31.852	33	12.222	11	4.074	1	0.37	357	0	0	154	43.137	10	2.801	3	0.84	27	7.563	68	19.048	40	11.204
Dotty's	1996	12	36	5	14	18	no	NA	37	358	254	70.95	143	39.944	111	31.006	83	23.184	21	5.866	19	171	106	61.988	52	30.409	54	31.579	52	30.409	10	5.848	3	1.754	195	0	0	58	29.744	44	22.564	0	0	26	13.333	17	8.718	0	0
Linda's	1996	1	29	6	8	15	no	NA	68	666	322	48.348	167	25.075	155	23.273	229	34.384	115	17.267	31	299	120	40.134	45	15.05	75	25.084	119	39.799	52	17.391	7	2.341	212	7	3.302	122	57.547	9	4.245	0	0	16	7.547	23	10.849	9	4.245
Linda's	1996	2	28	6	8	14	no	NA	134	1325	597	45.057	306	23.094	291	21.962	543	40.981	185	13.962	66	640	360	56.25	199	31.094	161	25.156	198	30.938	79	12.344	3	0.469	505	46	9.109	146	28.911	149	29.505	16	3.168	26	5.149	51	10.099	6	1.188
Linda's	1996	3	30	6	8	16	no	NA	67	656	310	47.256	184	28.049	126	19.207	222	33.841	124	18.902	35	340	225	66.176	148	43.529	77	22.647	69	20.294	42	12.353	4	1.176	332	14	4.217	108	32.53	90	27.108	0	0	70	21.084	3	0.904	6	1.807
Linda's	1996	4	29	5	9	16	no	NA	91	906	495	54.636	390	43.046	105	11.589	289	31.898	122	13.466	48	479	403	84.134	322	67.223	81	16.91	66	13.779	4	0.835	6	1.253	712	1	0.14	493	69.242	154	21.629	1	0.14	26	3.652	2	0.281	5	0.702
Linda's	1996	5	28	5	9	14	no	NA	110	1092	604	55.311	379	34.707	225	20.604	342	31.319	146	13.37	53	513	306	59.649	181	35.283	125	24.366	126	24.561	56	10.916	25	4.873	560	0	0	207	36.964	36	6.429	4	0.714	95	16.964	1	0.179	77	13.75
Linda's	1996	6	26	4	9	13	no	NA	77	757	463	61.162	276	36.46	187	24.703	217	28.666	77	10.172	39	382	267	69.895	163	42.67	104	27.225	90	23.56	19	4.974	6	1.571	439	2	0.456	113	25.74	42	9.567	2	0.456	125	28.474	0	0	33	7.517
Linda's	1996	7	26	4	9	13	no	NA	77	763	538	70.511	304	39.843	234	30.668	165	21.625	60	7.864	39	383	250	65.274	131	34.204	119	31.07	72	18.799	35	9.138	26	6.789	435	0	0	25	5.747	10	2.299	8	1.839	47	10.805	34	7.816	5	1.149
Linda's	1996	8	26	3	9	14	no	NA	116	1150	901	78.348	592	51.478	309	26.87	200	17.391	49	4.261	60	568	329	57.923	166	29.225	163	28.697	174	30.634	15	2.641	50	8.803	758	11	1.451	70	9.235	3	0.396	9	1.187	101	13.325	92	12.137	0	0
Linda's	1996	9	27	3	9	15	no	NA	83	818	491	60.024	315	38.509	176	21.516	228	27.873	99	12.103	43	425	206	48.471	92	21.647	114	26.824	140	32.941	10	2.353	69	16.235	407	59	14.496	128	31.45	6	1.474	6	1.474	10	2.457	51	12.531	16	3.931
Linda's	1996	10	27	3	9	15	no	NA	78	763	563	73.788	413	54.128	150	19.659	149	19.528	51	6.684	38	372	224	60.215	142	38.172	82	22.043	102	27.419	7	1.882	39	10.484	555	11	1.982	296	53.333	14	2.523	3	0.541	28	5.045	58	10.45	4	0.721
Linda's	1996	11	27	3	9	15	no	NA	116	1141	739	64.768	467	40.929	272	23.839	240	21.034	162	14.198	53	509	313	61.493	185	36.346	128	25.147	102	20.039	53	10.413	41	8.055	652	0	0	354	54.294	10	1.534	3	0.46	47	7.209	65	9.969	23	3.528
Linda's	1996	12	26	3	9	14	no	NA	57	560	307	54.821	199	35.536	108	19.286	172	30.714	81	14.464	28	266	148	55.639	88	33.083	60	22.556	89	33.459	0	0	29	10.902	287	0	0	78	27.178	58	20.209	0	0	60	20.906	33	11.498	2	0.697
Nyayo's	1996	1	48	7	12	29	no	NA	NA	NA	NA	NA	NA	NA	NA	NA	NA	NA	NA	NA	NA	NA	NA	NA	NA	NA	NA	NA	NA	NA	NA	NA	NA	NA	NA	NA	NA	NA	NA	NA	NA	NA	NA	NA	NA	NA	NA	NA	NA
Nyayo's	1996	2	45	6	13	27	no	NA	NA	NA	NA	NA	NA	NA	NA	NA	NA	NA	NA	NA	NA	NA	NA	NA	NA	NA	NA	NA	NA	NA	NA	NA	NA	NA	NA	NA	NA	NA	NA	NA	NA	NA	NA	NA	NA	NA	NA	NA	NA
Nyayo's	1996	3	44	5	14	26	no	NA	NA	NA	NA	NA	NA	NA	NA	NA	NA	NA	NA	NA	NA	NA	NA	NA	NA	NA	NA	NA	NA	NA	NA	NA	NA	NA	NA	NA	NA	NA	NA	NA	NA	NA	NA	NA	NA	NA	NA	NA	NA
Nyayo's	1996	4	44	5	14	25	no	NA	NA	NA	NA	NA	NA	NA	NA	NA	NA	NA	NA	NA	NA	NA	NA	NA	NA	NA	NA	NA	NA	NA	NA	NA	NA	NA	NA	NA	NA	NA	NA	NA	NA	NA	NA	NA	NA	NA	NA	NA	NA
Nyayo's	1996	5	41	5	14	22	no	NA	NA	NA	NA	NA	NA	NA	NA	NA	NA	NA	NA	NA	NA	NA	NA	NA	NA	NA	NA	NA	NA	NA	NA	NA	NA	NA	NA	NA	NA	NA	NA	NA	NA	NA	NA	NA	NA	NA	NA	NA	NA
Nyayo's	1996	6	41	5	14	22	no	NA	NA	NA	NA	NA	NA	NA	NA	NA	NA	NA	NA	NA	NA	NA	NA	NA	NA	NA	NA	NA	NA	NA	NA	NA	NA	NA	NA	NA	NA	NA	NA	NA	NA	NA	NA	NA	NA	NA	NA	NA	NA
Nyayo's	1996	7	41	5	14	22	no	NA	NA	NA	NA	NA	NA	NA	NA	NA	NA	NA	NA	NA	NA	NA	NA	NA	NA	NA	NA	NA	NA	NA	NA	NA	NA	NA	NA	NA	NA	NA	NA	NA	NA	NA	NA	NA	NA	NA	NA	NA	NA
Nyayo's	1996	8	41	6	14	21	no	NA	NA	NA	NA	NA	NA	NA	NA	NA	NA	NA	NA	NA	NA	NA	NA	NA	NA	NA	NA	NA	NA	NA	NA	NA	NA	NA	NA	NA	NA	NA	NA	NA	NA	NA	NA	NA	NA	NA	NA	NA	NA
Nyayo's	1996	9	41	6	13	22	no	NA	NA	NA	NA	NA	NA	NA	NA	NA	NA	NA	NA	NA	NA	NA	NA	NA	NA	NA	NA	NA	NA	NA	NA	NA	NA	NA	NA	NA	NA	NA	NA	NA	NA	NA	NA	NA	NA	NA	NA	NA	NA
Nyayo's	1996	10	41	6	14	22	no	NA	NA	NA	NA	NA	NA	NA	NA	NA	NA	NA	NA	NA	NA	NA	NA	NA	NA	NA	NA	NA	NA	NA	NA	NA	NA	NA	NA	NA	NA	NA	NA	NA	NA	NA	NA	NA	NA	NA	NA	NA	NA
Nyayo's	1996	11	45	9	14	22	no	NA	99	963	762	79.128	432	44.86	330	34.268	105	10.903	96	9.969	48	429	303	70.629	114	26.573	189	44.056	94	21.911	24	5.594	8	1.865	546	4	0.733	200	36.63	27	4.945	0	0	70	12.821	30	5.495	27	4.945
Nyayo's	1996	12	46	10	14	22	no	NA	38	380	296	77.895	211	55.526	85	22.368	31	8.158	53	13.947	16	160	120	75	85	53.125	35	21.875	21	13.125	13	8.125	6	3.75	296	0	0	134	45.27	5	1.689	0	0	12	4.054	111	37.5	0	0
Weaver's	1996	1	28	2	8	18	no	NA	50	492	327	66.463	164	33.333	163	33.13	129	26.22	36	7.317	24	234	138	58.974	70	29.915	68	29.06	51	21.795	31	13.248	14	5.983	234	0	0	181	77.35	4	1.709	0	0	7	2.991	4	1.709	4	1.709
Weaver's	1996	2	29	2	8	19	no	NA	83	827	491	59.371	293	35.429	198	23.942	250	30.23	86	10.399	41	403	269	66.749	154	38.213	115	28.536	100	24.814	26	6.452	8	1.985	447	49	10.962	204	45.638	53	11.857	3	0.671	52	11.633	11	2.461	0	0
Weaver's	1996	3	32	4	8	20	no	NA	70	695	418	60.144	248	35.683	170	24.46	214	30.791	63	9.065	36	352	244	69.318	157	44.602	87	24.716	97	27.557	8	2.273	3	0.852	405	25	6.173	149	36.79	78	19.259	4	0.988	35	8.642	0	0	44	10.864
Weaver's	1996	4	31	4	9	19	no	NA	76	757	422	55.746	225	29.723	197	26.024	159	21.004	176	23.25	38	375	199	53.067	97	25.867	102	27.2	110	29.333	49	13.067	17	4.533	322	0	0	82	25.466	43	13.354	1	0.311	36	11.18	10	3.106	100	31.056
Weaver's	1996	5	31	4	9	18	no	NA	100	988	638	64.575	417	42.206	221	22.368	276	27.935	74	7.49	50	493	290	58.824	191	38.742	99	20.081	162	32.86	32	6.491	9	1.826	608	0	0	176	28.947	39	6.414	1	0.164	67	11.02	9	1.48	37	6.086
Weaver's	1996	6	30	3	9	18	no	NA	89	873	551	63.116	278	31.844	273	31.271	216	24.742	106	12.142	44	431	278	64.501	117	27.146	161	37.355	120	27.842	29	6.729	4	0.928	395	1	0.253	117	29.62	19	4.81	0	0	53	13.418	8	2.025	82	20.759
Weaver's	1996	7	31	3	9	19	no	NA	99	958	660	68.894	402	41.962	258	26.931	232	24.217	66	6.889	50	489	355	72.597	200	40.9	155	31.697	98	20.041	32	6.544	4	0.818	602	0	0	73	12.126	3	0.498	4	0.664	40	6.645	68	11.296	31	5.15
Weaver's	1996	8	31	3	9	19	no	NA	115	1123	828	73.731	561	49.955	267	23.776	183	16.296	112	9.973	57	559	343	61.36	225	40.25	118	21.109	144	25.76	28	5.009	44	7.871	786	23	2.926	105	13.359	12	1.527	2	0.254	70	8.906	25	3.181	11	1.399
Weaver's	1996	9	32	4	9	19	no	NA	84	816	611	74.877	365	44.73	246	30.147	111	13.603	94	11.52	44	422	262	62.085	143	33.886	119	28.199	111	26.303	17	4.028	32	7.583	508	27	5.315	192	37.795	15	2.953	13	2.559	33	6.496	18	3.543	12	2.362
Weaver's	1996	10	34	4	10	21	no	NA	60	597	364	60.972	225	37.688	139	23.283	126	21.106	107	17.923	30	293	169	57.679	103	35.154	66	22.526	57	19.454	20	6.826	47	16.041	328	15	4.573	127	38.72	0	0	1	0.305	37	11.28	39	11.89	23	7.012
Weaver's	1996	11	35	4	11	21	no	NA	98	967	692	71.562	357	36.918	335	34.643	207	21.406	68	7.032	49	482	349	72.407	170	35.27	179	37.137	96	19.917	12	2.49	25	5.187	527	0	0	262	49.715	37	7.021	3	0.569	34	6.452	31	5.882	64	12.144
Weaver's	1996	12	35	4	11	20	no	NA	47	450	239	53.111	100	22.222	139	30.889	147	32.667	64	14.222	25	214	116	54.206	58	27.103	58	27.103	60	28.037	28	13.084	10	4.673	158	0	0	56	35.443	19	12.025	1	0.633	35	22.152	1	0.633	0	0
Dotty's	1997	1	38	5	14	19	no	NA	44	429	196	45.688	106	24.709	90	20.979	167	38.928	66	15.385	24	213	112	52.582	59	27.7	53	24.883	77	36.15	20	9.39	4	1.878	165	42	25.455	63	38.182	4	2.424	0	0	28	16.97	8	4.848	3	1.818
Dotty's	1997	2	40	5	14	21	no	NA	45	445	254	57.079	152	34.157	102	22.921	151	33.933	40	8.989	25	233	131	56.223	78	33.476	53	22.747	90	38.627	11	4.721	1	0.429	230	120	52.174	38	16.522	1	0.435	4	1.739	31	13.478	17	7.391	0	0
Dotty's	1997	3	41	5	14	22	no	NA	44	436	214	49.083	124	28.44	90	20.642	173	39.679	49	11.239	22	217	133	61.29	110	50.691	23	10.599	78	35.945	6	2.765	0	0	234	0	0	130	55.556	5	2.137	0	0	61	26.068	17	7.265	0	0
Dotty's	1997	4	41	6	14	21	no	NA	28	276	146	52.899	108	39.13	38	13.768	110	39.855	20	7.246	15	150	110	73.333	76	50.667	34	22.667	33	22	5	3.333	2	1.333	184	0	0	0	0	116	63.043	0	0	41	22.283	6	3.261	0	0
Dotty's	1997	5	42	6	14	22	no	NA	40	390	284	72.821	145	37.179	139	35.641	84	21.538	22	5.641	20	189	148	78.307	73	38.624	75	39.683	34	17.989	2	1.058	5	2.646	218	7	3.211	14	6.422	69	31.651	2	0.917	14	6.422	3	1.376	79	36.239
Dotty's	1997	6	42	6	14	22	no	NA	112	1108	646	58.303	427	38.538	219	19.765	287	25.903	175	15.794	57	536	314	58.582	165	30.784	149	27.799	153	28.545	50	9.328	18	3.358	592	0	0	13	2.196	1	0.169	7	1.182	95	16.047	1	0.169	254	42.905
Dotty's	1997	7	42	6	14	22	no	NA	136	1339	938	70.052	628	46.901	310	23.152	206	15.385	195	14.563	47	447	302	67.562	186	41.611	116	25.951	77	17.226	42	9.396	26	5.817	814	0	0	7	0.86	7	0.86	10	1.229	90	11.057	118	14.496	91	11.179
Dotty's	1997	8	41	6	13	22	no	NA	152	1497	964	64.395	555	37.074	409	27.321	349	23.313	184	12.291	49	477	293	61.426	187	39.203	106	22.222	123	25.786	37	7.757	24	5.031	742	0	0	10	1.348	0	0	7	0.943	47	6.334	61	8.221	39	5.256
Dotty's	1997	9	41	6	13	22	no	NA	135	1339	796	59.447	563	42.046	233	17.401	357	26.662	186	13.891	45	437	278	63.616	196	44.851	82	18.764	110	25.172	37	8.467	12	2.746	759	81	10.672	37	4.875	1	0.132	9	1.186	13	1.713	239	31.489	2	0.264
Dotty's	1997	10	41	6	13	22	no	NA	126	1222	850	69.558	624	51.064	226	18.494	202	16.53	170	13.912	43	414	247	59.662	161	38.889	86	20.773	100	24.155	36	8.696	31	7.488	785	79	10.064	333	42.42	13	1.656	2	0.255	28	3.567	125	15.924	8	1.019
Dotty's	1997	11	43	8	13	22	no	NA	134	1323	1023	77.324	604	45.654	419	31.67	182	13.757	118	8.919	45	435	313	71.954	175	40.23	138	31.724	82	18.851	19	4.368	21	4.828	779	0	0	178	22.85	34	4.365	41	5.263	40	5.135	78	10.013	3	0.385
Dotty's	1997	12	45	9	13	23	no	NA	84	830	415	50	267	32.169	148	17.831	297	35.783	118	14.217	29	281	165	58.719	110	39.146	55	19.573	73	25.979	9	3.203	34	12.1	377	19	5.04	5	1.326	242	64.191	0	0	32	8.488	57	15.119	0	0
Linda's	1997	1	27	3	9	15	no	NA	57	548	358	65.328	225	41.058	133	24.27	131	23.905	59	10.766	28	260	122	46.923	51	19.615	71	27.308	95	36.538	10	3.846	33	12.692	276	144	52.174	68	24.638	18	6.522	5	1.812	15	5.435	12	4.348	0	0
Linda's	1997	2	26	3	9	14	no	NA	70	699	355	50.787	183	26.18	172	24.607	262	37.482	82	11.731	34	332	198	59.639	130	39.157	68	20.482	96	28.916	14	4.217	24	7.229	313	99	31.629	94	30.032	0	0	1	0.319	35	11.182	22	7.029	10	3.195
Linda's	1997	3	26	3	9	14	no	NA	74	730	405	55.479	219	30	186	25.479	228	31.233	97	13.288	38	370	215	58.108	142	38.378	73	19.73	93	25.135	10	2.703	52	14.054	361	0	0	80	22.161	5	1.385	3	0.831	55	15.235	63	17.452	30	8.31
Linda's	1997	4	25	3	9	13	no	NA	21	208	119	57.212	82	39.423	37	17.788	68	32.692	21	10.096	10	96	42	43.75	20	20.833	22	22.917	29	30.208	2	2.083	23	23.958	102	0	0	1	0.98	61	59.804	0	0	4	3.922	0	0	0	0
Linda's	1997	5	26	3	9	14	no	NA	63	627	347	55.343	199	31.738	148	23.604	182	29.027	98	15.63	33	312	168	53.846	73	23.397	95	30.449	94	30.128	9	2.885	41	13.141	272	1	0.368	43	15.809	50	18.382	0	0	49	18.015	7	2.574	87	31.985
Linda's	1997	6	26	4	9	13	no	NA	97	960	589	61.354	320	33.333	269	28.021	244	25.417	127	13.229	47	454	240	52.863	116	25.551	124	27.313	146	32.159	11	2.423	57	12.555	436	0	0	27	6.193	0	0	0	0	77	17.661	12	2.752	225	51.606
Linda's	1997	7	27	4	9	14	no	NA	120	1181	900	76.207	551	46.655	349	29.551	187	15.834	94	7.959	40	388	249	64.175	140	36.082	109	28.093	82	21.134	18	4.639	39	10.052	691	0	0	8	1.158	2	0.289	23	3.329	71	10.275	59	8.538	78	11.288
Linda's	1997	8	28	4	9	15	no	NA	163	1605	1072	66.791	726	45.234	346	21.558	402	25.047	131	8.162	53	508	353	69.488	206	40.551	147	28.937	121	23.819	14	2.756	20	3.937	932	5	0.536	49	5.258	5	0.536	17	1.824	79	8.476	82	8.798	56	6.009
Linda's	1997	9	27	3	9	15	no	NA	146	1447	783	54.112	553	38.217	230	15.895	506	34.969	158	10.919	49	475	309	65.053	230	48.421	79	16.632	127	26.737	20	4.211	19	4	783	40	5.109	100	12.771	1	0.128	2	0.255	44	5.619	160	20.434	5	0.639
Linda's	1997	10	27	2	11	16	no	NA	135	1323	712	53.817	457	34.543	255	19.274	464	35.072	147	11.111	45	437	318	72.769	213	48.741	105	24.027	92	21.053	15	3.432	12	2.746	670	38	5.672	263	39.254	54	8.06	22	3.284	60	8.955	76	11.343	1	0.149
Linda's	1997	11	27	2	11	14	no	NA	87	861	577	67.015	418	48.548	159	18.467	159	18.467	125	14.518	30	293	188	64.164	117	39.932	71	24.232	62	21.16	28	9.556	15	5.119	535	0	0	188	35.14	19	3.551	1	0.187	37	6.916	115	21.495	8	1.495
Linda's	1997	12	28	2	11	15	no	NA	68	674	320	47.478	199	29.525	121	17.953	298	44.214	56	8.309	23	222	152	68.468	66	29.73	86	38.739	58	26.126	4	1.802	8	3.604	265	11	4.151	0	0	149	56.226	11	4.151	38	14.34	27	10.189	0	0
Nyayo's	1997	1	48	11	14	23	no	NA	57	532	373	70.113	205	38.534	168	31.579	94	17.669	65	12.218	29	274	172	62.774	106	38.686	66	24.088	71	25.912	31	11.314	0	0	311	0	0	136	43.73	4	1.286	1	0.322	31	9.968	68	21.865	14	4.502
Nyayo's	1997	2	48	11	14	23	no	NA	79	780	524	67.179	313	40.128	211	27.051	135	17.308	121	15.513	40	381	244	64.042	146	38.32	98	25.722	90	23.622	47	12.336	0	0	459	1	0.218	233	50.763	4	0.871	0	0	102	22.222	37	8.061	16	3.486
Nyayo's	1997	3	49	12	14	23	no	NA	56	546	402	73.626	233	42.674	169	30.952	113	20.696	31	5.678	27	260	147	56.538	72	27.692	75	28.846	62	23.846	33	12.692	18	6.923	305	0	0	92	30.164	3	0.984	1	0.328	31	10.164	80	26.23	27	8.852
Nyayo's	1997	4	49	12	15	23	no	NA	45	439	266	60.592	124	28.246	142	32.346	118	26.879	55	12.528	22	207	126	60.87	61	29.469	65	31.401	64	30.918	6	2.899	11	5.314	185	8	4.324	20	10.811	86	46.486	0	0	5	2.703	19	10.27	0	0
Nyayo's	1997	5	51	12	15	24	no	NA	33	330	232	70.303	156	47.273	76	23.03	81	24.545	17	5.152	16	153	111	72.549	57	37.255	54	35.294	26	16.993	12	7.843	4	2.614	213	4	1.878	0	0	106	49.765	0	0	21	9.859	26	12.207	42	19.718
Nyayo's	1997	6	51	10	15	26	no	NA	116	1138	884	77.68	505	44.376	379	33.304	199	17.487	55	4.833	56	537	332	61.825	167	31.099	165	30.726	138	25.698	30	5.587	37	6.89	672	0	0	44	6.548	2	0.298	5	0.744	58	8.631	23	3.423	262	38.988
Nyayo's	1997	7	51	10	15	26	no	NA	142	1384	933	67.413	606	43.786	327	23.627	256	18.497	195	14.09	55	490	287	58.571	149	30.408	138	28.163	112	22.857	53	10.816	38	7.755	755	1	0.132	9	1.192	3	0.397	5	0.662	41	5.43	30	3.974	66	8.742
Nyayo's	1997	8	52	10	15	27	no	NA	153	1504	1078	71.676	775	51.529	303	20.146	283	18.816	143	9.508	51	489	310	63.395	181	37.014	129	26.38	103	21.063	57	11.656	19	3.885	956	0	0	42	4.393	0	0	1	0.105	28	2.929	59	6.172	22	2.301
Nyayo's	1997	9	54	10	15	29	no	NA	117	1140	819	71.842	485	42.544	334	29.298	215	18.86	106	9.298	37	353	233	66.006	129	36.544	104	29.462	91	25.779	10	2.833	19	5.382	614	25	4.072	65	10.586	0	0	2	0.326	46	7.492	106	17.264	9	1.466
Nyayo's	1997	10	54	10	15	29	no	NA	133	1297	798	61.527	553	42.637	245	18.89	217	16.731	282	21.742	44	413	296	71.671	173	41.889	123	29.782	47	11.38	57	13.801	13	3.148	726	24	3.306	362	49.862	5	0.689	6	0.826	15	2.066	130	17.906	86	11.846
Nyayo's	1997	11	53	10	15	28	no	NA	102	1007	819	81.331	505	50.149	314	31.182	145	14.399	43	4.27	34	316	249	78.797	146	46.203	103	32.595	43	13.608	18	5.696	6	1.899	651	0	0	250	38.402	25	3.84	6	0.922	23	3.533	63	9.677	132	20.276
Nyayo's	1997	12	53	9	15	29	no	NA	52	515	311	60.388	177	34.369	134	26.019	157	30.485	47	9.126	18	172	131	76.163	74	43.023	57	33.14	26	15.116	12	6.977	3	1.744	251	116	46.215	0	0	21	8.367	0	0	26	10.359	67	26.693	5	1.992
Weaver's	1997	1	35	4	11	20	no	NA	65	648	332	51.235	191	29.475	141	21.759	206	31.79	110	16.975	34	323	201	62.229	126	39.009	75	23.22	42	13.003	63	19.505	17	5.263	317	67	21.136	140	44.164	12	3.785	0	0	12	3.785	12	3.785	13	4.101
Weaver's	1997	2	35	4	11	20	no	NA	57	553	349	63.11	204	36.89	145	26.221	140	25.316	64	11.573	29	280	214	76.429	131	46.786	83	29.643	64	22.857	2	0.714	0	0	335	166	49.552	64	19.104	0	0	11	3.284	14	4.179	10	2.985	16	4.776
Weaver's	1997	3	35	4	11	20	no	NA	75	747	542	72.557	309	41.365	233	31.191	138	18.474	67	8.969	38	374	215	57.487	118	31.551	97	25.936	122	32.62	3	0.802	34	9.091	427	0	0	184	43.091	11	2.576	11	2.576	38	8.899	43	10.07	32	7.494
Weaver's	1997	4	37	4	12	22	no	NA	28	275	115	41.818	66	24	49	17.818	127	46.182	33	12	14	137	65	47.445	32	23.358	33	24.088	36	26.277	10	7.299	26	18.978	98	0	0	21	21.429	8	8.163	1	1.02	15	15.306	8	8.163	0	0
Weaver's	1997	5	39	5	13	22	no	NA	69	671	388	57.824	214	31.893	174	25.931	183	27.273	100	14.903	33	325	205	63.077	127	39.077	78	24	87	26.769	1	0.308	32	9.846	341	10	2.933	36	10.557	69	20.235	9	2.639	10	2.933	3	0.88	147	43.109
Weaver's	1997	6	39	5	13	21	no	NA	99	972	618	63.58	343	35.288	275	28.292	238	24.486	116	11.934	48	454	281	61.894	114	25.11	167	36.784	102	22.467	38	8.37	32	7.048	457	0	0	52	11.379	1	0.219	12	2.626	17	3.72	18	3.939	267	58.425
Weaver's	1997	7	39	6	13	20	no	NA	137	1344	935	69.568	642	47.768	293	21.801	194	14.435	215	15.997	51	491	287	58.452	149	30.346	138	28.106	122	24.847	35	7.128	47	9.572	791	0	0	79	9.987	3	0.379	1	0.126	50	6.321	86	10.872	38	4.804
Weaver's	1997	8	40	7	13	20	no	NA	173	1716	1045	60.897	766	44.639	279	16.259	347	20.221	324	18.881	56	550	295	53.636	196	35.636	99	18	149	27.091	56	10.182	50	9.091	962	0	0	71	7.38	0	0	7	0.728	125	12.994	18	1.871	14	1.455
Weaver's	1997	9	40	7	13	20	no	NA	120	1187	792	66.723	625	52.654	167	14.069	274	23.083	121	10.194	40	381	254	66.667	182	47.769	72	18.898	85	22.31	17	4.462	25	6.562	807	145	17.968	60	7.435	2	0.248	5	0.62	33	4.089	189	23.42	0	0
Weaver's	1997	10	40	7	13	20	no	NA	119	1172	786	67.065	523	44.625	263	22.44	192	16.382	194	16.553	39	365	239	65.479	166	45.479	73	20	58	15.89	63	17.26	5	1.37	689	5	0.726	268	38.897	9	1.306	12	1.742	38	5.515	69	10.015	71	10.305
Weaver's	1997	11	40	7	13	20	no	NA	129	1275	864	67.765	619	48.549	245	19.216	208	16.314	203	15.922	44	435	299	68.736	205	47.126	94	21.609	99	22.759	21	4.828	16	3.678	824	0	0	333	40.413	11	1.335	5	0.607	39	4.733	26	3.155	39	4.733
Weaver's	1997	12	41	6	13	22	no	NA	27	270	134	49.63	76	28.148	58	21.481	74	27.407	62	22.963	9	88	37	42.045	30	34.091	7	7.955	28	31.818	18	20.455	5	5.682	106	0	0	0	0	90	84.906	0	0	2	1.887	0	0	0	0
Dotty's	1998	12	52	8	14	30	yes	Fissioning	109	1063	674	63.405	412	38.758	262	24.647	270	25.4	119	11.195	37	353	287	81.303	198	56.091	89	25.212	51	14.448	7	1.983	8	2.266	610	4	0.656	83	13.607	244	40	1	0.164	118	19.344	66	10.82	0	0
Dotty's	1998	1	46	9	13	24	no	NA	27	264	120	45.455	61	23.106	59	22.348	115	43.561	29	10.985	8	79	35	44.304	24	30.38	11	13.924	16	20.253	17	21.519	11	13.924	85	20	23.529	0	0	8	9.412	7	8.235	26	30.588	0	0	19	22.353
Dotty's	1998	2	45	8	13	24	no	NA	104	1017	778	76.5	479	47.099	299	29.4	181	17.797	58	5.703	32	280	150	53.571	74	26.429	76	27.143	91	32.5	13	4.643	26	9.286	553	11	1.989	0	0	22	3.978	280	50.633	24	4.34	6	1.085	118	21.338
Dotty's	1998	3	46	8	13	25	no	NA	152	1484	1025	69.07	568	38.275	457	30.795	306	20.62	152	10.243	45	426	278	65.258	158	37.089	120	28.169	113	26.526	27	6.338	8	1.878	726	30	4.132	2	0.275	6	0.826	289	39.807	27	3.719	19	2.617	112	15.427
Dotty's	1998	4	47	8	13	26	no	NA	93	920	762	82.826	580	63.043	182	19.783	115	12.5	43	4.674	31	302	225	74.503	156	51.656	69	22.848	54	17.881	22	7.285	1	0.331	736	1	0.136	0	0	17	2.31	36	4.891	15	2.038	102	13.859	49	6.658
Dotty's	1998	5	46	8	14	25	no	NA	128	1273	939	73.763	636	49.961	303	23.802	171	13.433	163	12.804	39	385	317	82.338	207	53.766	110	28.571	58	15.065	8	2.078	2	0.519	843	329	39.027	12	1.423	93	11.032	1	0.119	7	0.83	13	1.542	242	28.707
Dotty's	1998	6	47	8	14	25	no	NA	77	761	611	80.289	498	65.44	113	14.849	76	9.987	74	9.724	24	230	175	76.087	140	60.87	35	15.217	45	19.565	10	4.348	0	0	638	0	0	42	6.583	5	0.784	0	0	39	6.113	2	0.313	83	13.009
Dotty's	1998	7	47	7	14	26	no	NA	164	1617	1168	72.233	959	59.307	209	12.925	297	18.367	151	9.338	52	490	345	70.408	269	54.898	76	15.51	107	21.837	31	6.327	7	1.429	1228	0	0	6	0.489	3	0.244	2	0.163	63	5.13	1	0.081	5	0.407
Dotty's	1998	8	51	7	14	30	no	NA	140	1352	1082	80.03	783	57.914	299	22.115	178	13.166	92	6.805	44	421	313	74.347	250	59.382	63	14.964	59	14.014	23	5.463	26	6.176	1033	0	0	27	2.614	1	0.097	2	0.194	27	2.614	20	1.936	32	3.098
Dotty's	1998	9	51	7	14	30	no	NA	63	612	428	69.935	334	54.575	94	15.359	135	22.059	49	8.007	21	180	132	73.333	86	47.778	46	25.556	46	25.556	0	0	2	1.111	420	1	0.238	11	2.619	2	0.476	0	0	24	5.714	0	0	3	0.714
Dotty's	1998	10	53	7	14	32	no	NA	154	1514	1057	69.815	738	48.745	319	21.07	346	22.853	111	7.332	51	484	346	71.488	235	48.554	111	22.934	108	22.314	11	2.273	19	3.926	973	239	24.563	74	7.605	8	0.822	0	0	63	6.475	6	0.617	5	0.514
Dotty's	1998	11	52	8	14	30	no	NA	91	905	690	76.243	478	52.818	212	23.425	154	17.017	61	6.74	31	299	240	80.268	175	58.528	65	21.739	50	16.722	4	1.338	5	1.672	653	2	0.306	30	4.594	7	1.072	12	1.838	34	5.207	42	6.432	1	0.153
Linda's	1998	1	28	2	11	15	no	NA	18	176	125	71.023	67	38.068	58	32.955	46	26.136	5	2.841	7	69	45	65.217	20	28.986	25	36.232	22	31.884	0	0	2	2.899	87	0	0	0	0	4	4.598	5	5.747	0	0	1	1.149	76	87.356
Linda's	1998	2	28	2	11	15	no	NA	76	746	547	73.324	375	50.268	172	23.056	113	15.147	86	11.528	24	227	140	61.674	93	40.969	47	20.705	55	24.229	3	1.322	29	12.775	468	0	0	0	0	22	4.701	195	41.667	14	2.991	19	4.06	132	28.205
Linda's	1998	3	28	2	11	15	no	NA	166	1640	976	59.512	663	40.427	313	19.085	466	28.415	198	12.073	55	520	265	50.962	160	30.769	105	20.192	187	35.962	42	8.077	26	5	823	13	1.58	16	1.944	18	2.187	231	28.068	82	9.964	111	13.487	116	14.095
Linda's	1998	4	28	2	11	15	no	NA	82	818	566	69.193	403	49.267	163	19.927	143	17.482	109	13.325	27	258	150	58.14	75	29.07	75	29.07	52	20.155	40	15.504	16	6.202	478	0	0	13	2.72	26	5.439	14	2.929	41	8.577	113	23.64	70	14.644
Linda's	1998	5	28	2	12	15	no	NA	121	1196	753	62.96	481	40.217	272	22.742	285	23.829	158	13.211	38	361	218	60.388	133	36.842	85	23.546	81	22.438	53	14.681	9	2.493	614	121	19.707	5	0.814	102	16.612	2	0.326	51	8.306	73	11.889	154	25.081
Linda's	1998	6	28	2	12	14	no	NA	79	787	577	73.316	452	57.433	125	15.883	114	14.485	96	12.198	24	231	163	70.563	116	50.216	47	20.346	43	18.615	19	8.225	6	2.597	568	0	0	62	10.915	17	2.993	1	0.176	62	10.915	80	14.085	66	11.62
Linda's	1998	7	29	2	12	15	no	NA	154	1513	1069	70.654	712	47.059	357	23.596	281	18.572	163	10.773	51	488	304	62.295	181	37.09	123	25.205	127	26.025	19	3.893	38	7.787	893	5	0.56	77	8.623	9	1.008	4	0.448	68	7.615	47	5.263	28	3.135
Linda's	1998	8	32	3	12	17	no	NA	63	622	497	79.904	346	55.627	151	24.277	74	11.897	51	8.199	21	200	152	76	114	57	38	19	33	16.5	2	1	13	6.5	460	0	0	76	16.522	2	0.435	0	0	25	5.435	16	3.478	29	6.304
Linda's	1998	9	33	3	12	18	no	NA	48	456	299	65.57	238	52.193	61	13.377	114	25	43	9.43	14	138	109	78.986	92	66.667	17	12.319	27	19.565	0	0	2	1.449	330	0	0	52	15.758	0	0	6	1.818	12	3.636	79	23.939	0	0
Linda's	1998	10	33	3	12	18	no	NA	111	1087	690	63.477	501	46.09	189	17.387	235	21.619	161	14.811	35	330	232	70.303	163	49.394	69	20.909	71	21.515	10	3.03	17	5.152	664	80	12.048	221	33.283	30	4.518	0	0	75	11.295	34	5.12	4	0.602
Linda's	1998	11	35	5	12	18	no	NA	165	1633	1181	72.321	855	52.358	326	19.963	289	17.697	163	9.982	54	524	409	78.053	278	53.053	131	25	73	13.931	7	1.336	35	6.679	1133	0	0	384	33.892	25	2.207	45	3.972	66	5.825	156	13.769	6	0.53
Linda's	1998	12	36	6	13	18	no	NA	135	1340	782	58.358	516	38.507	266	19.851	294	21.94	264	19.701	43	398	286	71.859	199	50	87	21.859	71	17.839	30	7.538	11	2.764	715	0	0	263	36.783	103	14.406	1	0.14	61	8.531	104	14.545	12	1.678
Nyayo's	1998	1	53	8	15	30	no	NA	39	381	238	62.467	119	31.234	119	31.234	107	28.084	36	9.449	6	53	30	56.604	15	28.302	15	28.302	20	37.736	0	0	3	5.66	134	0	0	1	0.746	18	13.433	11	8.209	27	20.149	1	0.746	67	50
Nyayo's	1998	2	52	8	16	29	no	NA	103	997	857	85.958	584	58.576	273	27.382	129	12.939	11	1.103	27	235	130	55.319	58	24.681	72	30.638	79	33.617	9	3.83	17	7.234	642	1	0.156	1	0.156	4	0.623	326	50.779	20	3.115	54	8.411	138	21.495
Nyayo's	1998	3	55	8	16	31	no	NA	189	1862	1368	73.469	869	46.67	499	26.799	330	17.723	164	8.808	58	538	372	69.145	185	34.387	187	34.758	95	17.658	54	10.037	17	3.16	1054	3	0.285	0	0	31	2.941	197	18.691	61	5.787	207	19.639	101	9.583
Nyayo's	1998	4	56	8	16	32	no	NA	124	1229	881	71.684	658	53.539	223	18.145	243	19.772	105	8.544	35	338	226	66.864	154	45.562	72	21.302	66	19.527	40	11.834	6	1.775	812	11	1.355	4	0.493	28	3.448	25	3.079	27	3.325	235	28.941	33	4.064
Nyayo's	1998	5	56	8	16	32	no	NA	60	585	438	74.872	294	50.256	144	24.615	100	17.094	47	8.034	18	174	119	68.391	84	48.276	35	20.115	34	19.54	19	10.92	2	1.149	378	113	29.894	3	0.794	55	14.55	0	0	21	5.556	52	13.757	96	25.397
Nyayo's	1998	6	56	9	16	31	no	NA	92	901	716	79.467	547	60.71	169	18.757	140	15.538	45	4.994	30	275	216	78.545	156	56.727	60	21.818	41	14.909	7	2.545	11	4	703	0	0	37	5.263	17	2.418	0	0	9	1.28	86	12.233	93	13.229
Nyayo's	1998	7	58	9	16	33	no	NA	156	1530	1257	82.157	880	57.516	377	24.641	169	11.046	104	6.797	48	414	286	69.082	189	45.652	97	23.43	96	23.188	9	2.174	23	5.556	1069	0	0	108	10.103	3	0.281	1	0.094	38	3.555	5	0.468	3	0.281
Nyayo's	1998	8	59	9	16	34	no	NA	66	649	539	83.051	430	66.256	109	16.795	50	7.704	60	9.245	20	184	151	82.065	95	51.63	56	30.435	29	15.761	0	0	4	2.174	525	0	0	3	0.571	2	0.381	0	0	26	4.952	29	5.524	8	1.524
Nyayo's	1998	9	59	9	16	34	no	NA	60	594	549	92.424	438	73.737	111	18.687	28	4.714	17	2.862	19	190	153	80.526	124	65.263	29	15.263	6	3.158	31	16.316	0	0	562	0	0	37	6.584	0	0	0	0	1	0.178	0	0	6	1.068
Nyayo's	1998	10	58	9	16	33	no	NA	119	1159	840	72.476	569	49.094	271	23.382	147	12.683	172	14.84	40	378	255	67.46	184	48.677	71	18.783	93	24.603	20	5.291	10	2.646	753	42	5.578	103	13.679	3	0.398	2	0.266	13	1.726	0	0	18	2.39
Nyayo's	1998	11	58	9	16	33	no	NA	92	899	752	83.648	478	53.17	274	30.478	95	10.567	52	5.784	29	265	196	73.962	113	42.642	83	31.321	43	16.226	18	6.792	8	3.019	591	7	1.184	58	9.814	30	5.076	1	0.169	14	2.369	42	7.107	6	1.015
Nyayo's	1998	12	59	9	16	34	no	NA	153	1483	1167	78.692	759	51.18	408	27.512	226	15.239	90	6.069	48	431	317	73.55	179	41.531	138	32.019	94	21.81	11	2.552	9	2.088	938	10	1.066	252	26.866	101	10.768	3	0.32	88	9.382	89	9.488	9	0.959
Weaver's	1998	1	42	6	13	23	no	NA	36	344	201	58.43	105	30.523	96	27.907	104	30.233	39	11.337	11	103	60	58.252	25	24.272	35	33.981	35	33.981	0	0	8	7.767	130	22	16.923	7	5.385	8	6.154	6	4.615	0	0	1	0.769	73	56.154
Weaver's	1998	2	40	6	13	21	no	NA	54	520	287	55.192	162	31.154	125	24.038	153	29.423	80	15.385	19	179	109	60.894	68	37.989	41	22.905	33	18.436	22	12.291	15	8.38	230	2	0.87	66	28.696	5	2.174	85	36.957	10	4.348	3	1.304	13	5.652
Weaver's	1998	3	40	6	13	21	no	NA	124	1219	945	77.523	610	50.041	335	27.482	200	16.407	74	6.071	42	386	277	71.762	157	40.674	120	31.088	88	22.798	1	0.259	20	5.181	767	1	0.13	1	0.13	2	0.261	142	18.514	94	12.256	59	7.692	48	6.258
Weaver's	1998	4	41	6	13	22	no	NA	113	1120	845	75.446	530	47.321	315	28.125	201	17.946	74	6.607	37	364	258	70.879	140	38.462	118	32.418	75	20.604	23	6.319	8	2.198	670	151	22.537	1	0.149	19	2.836	90	13.433	22	3.284	10	1.493	21	3.134
Weaver's	1998	5	41	6	13	22	no	NA	130	1286	906	70.451	596	46.345	310	24.106	235	18.274	145	11.275	42	399	285	71.429	176	44.11	109	27.318	79	19.799	22	5.514	13	3.258	772	19	2.461	2	0.259	131	16.969	3	0.389	66	8.549	186	24.093	228	29.534
Weaver's	1998	6	41	6	14	22	no	NA	97	958	718	74.948	599	62.526	119	12.422	138	14.405	102	10.647	31	294	245	83.333	196	66.667	49	16.667	40	13.605	6	2.041	3	1.02	795	0	0	22	2.767	0	0	0	0	18	2.264	1	0.126	185	23.27
Weaver's	1998	7	42	6	14	22	no	NA	179	1759	1394	79.25	1057	60.091	337	19.159	187	10.631	177	10.063	57	555	414	74.595	299	53.874	115	20.721	80	14.414	52	9.369	9	1.622	1356	0	0	24	1.77	12	0.885	4	0.295	30	2.212	11	0.811	18	1.327
Weaver's	1998	8	42	6	14	22	no	NA	212	2088	1576	75.479	1140	54.598	436	20.881	294	14.08	218	10.441	69	638	439	68.809	288	45.141	151	23.668	114	17.868	56	8.777	29	4.545	1428	0	0	207	14.496	11	0.77	1	0.07	127	8.894	14	0.98	14	0.98
Weaver's	1998	9	44	6	14	24	no	NA	50	495	360	72.727	265	53.535	95	19.192	72	14.545	63	12.727	18	170	116	68.235	86	50.588	30	17.647	40	23.529	7	4.118	7	4.118	351	0	0	31	8.832	1	0.285	1	0.285	34	9.687	6	1.709	0	0
Weaver's	1998	10	42	6	12	24	no	NA	97	950	635	66.842	451	47.474	184	19.368	172	18.105	143	15.053	32	306	211	68.954	134	43.791	77	25.163	66	21.569	28	9.15	1	0.327	585	50	8.547	73	12.479	20	3.419	1	0.171	33	5.641	1	0.171	0	0
Weaver's	1998	11	41	6	12	23	no	NA	67	662	489	73.867	360	54.381	129	19.486	58	8.761	115	17.372	21	209	152	72.727	112	53.589	40	19.139	23	11.005	34	16.268	0	0	472	0	0	141	29.873	2	0.424	8	1.695	31	6.568	11	2.331	10	2.119
Weaver's	1998	12	41	6	12	23	no	NA	93	903	513	56.811	289	32.004	224	24.806	242	26.8	148	16.39	36	344	215	62.5	145	42.151	70	20.349	97	28.198	23	6.686	9	2.616	434	0	0	142	32.719	88	20.276	1	0.23	48	11.06	22	5.069	10	2.304
Dotty's	1999	1	52	7	14	31	yes	Fissioning	30	287	191	66.551	74	25.784	117	40.767	79	27.526	17	5.923	8	73	46	63.014	11	15.068	35	47.945	27	36.986	0	0	0	0	85	8	9.412	26	30.588	8	9.412	0	0	17	20	2	2.353	1	1.176
Dotty's	1999	2	52	7	14	31	yes	Fissioning	77	758	458	60.422	295	38.918	163	21.504	220	29.024	80	10.554	27	267	151	56.554	92	34.457	59	22.097	81	30.337	22	8.24	13	4.869	387	1	0.258	179	46.253	21	5.426	1	0.258	43	11.111	25	6.46	26	6.718
Dotty's	1999	3	53	7	14	32	yes	Fissioning	120	1180	725	61.441	403	34.153	322	27.288	260	22.034	195	16.525	38	369	264	71.545	161	43.631	103	27.913	61	16.531	20	5.42	24	6.504	564	2	0.355	202	35.816	230	40.78	1	0.177	32	5.674	11	1.95	0	0
Dotty's	1999	4	51	7	14	30	yes	Fissioning	27	268	221	82.463	172	64.179	49	18.284	20	7.463	27	10.075	10	99	61	61.616	49	49.495	12	12.121	8	8.081	30	30.303	0	0	221	19	8.597	84	38.009	91	41.176	0	0	2	0.905	0	0	19	8.597
Omo's	1999	1	37	6	9	22	no	Forming	20	199	151	75.879	58	29.146	93	46.734	37	18.593	11	5.528	6	57	50	87.719	34	59.649	16	28.07	7	12.281	0	0	0	0	92	1	1.087	18	19.565	15	16.304	1	1.087	12	13.043	13	14.13	23	25
Omo's	1999	2	19	3	6	10	no	Forming	8	80	43	53.75	37	46.25	6	7.5	25	31.25	12	15	2	18	10	55.556	6	33.333	4	22.222	8	44.444	0	0	0	0	43	0	0	5	11.628	9	20.93	0	0	2	4.651	8	18.605	2	4.651
Omo's	1999	3	16	2	5	9	no	Forming	14	139	116	83.453	77	55.396	39	28.058	23	16.547	0	0	5	47	30	63.83	11	23.404	19	40.426	7	14.894	10	21.277	0	0	88	0	0	66	75	17	19.318	0	0	1	1.136	0	0	0	0
Omo's	1999	4	16	2	6	8	no	Forming	41	406	281	69.212	200	49.261	81	19.951	86	21.182	39	9.606	13	129	117	90.698	72	55.814	45	34.884	6	4.651	0	0	6	4.651	272	86	31.618	21	7.721	44	16.176	0	0	11	4.044	0	0	106	38.971
Viola's	1999	1	43	5	11	27	no	Forming	5	48	25	52.083	13	27.083	12	25	11	22.917	12	25	3	30	22	73.333	13	43.333	9	30	8	26.667	0	0	0	0	26	0	0	11	42.308	1	3.846	0	0	9	34.615	1	3.846	1	3.846
Viola's	1999	2	43	5	10	28	no	Forming	19	189	147	77.778	104	55.026	43	22.751	24	12.698	18	9.524	6	59	54	91.525	41	69.492	13	22.034	5	8.475	0	0	0	0	145	0	0	24	16.552	14	9.655	0	0	24	16.552	56	38.621	0	0
Viola's	1999	3	40	5	9	26	no	Forming	21	205	110	53.659	69	33.659	41	20	79	38.537	16	7.805	8	79	55	69.62	31	39.241	24	30.38	24	30.38	0	0	0	0	100	0	0	23	23	56	56	0	0	0	0	0	0	3	3
Viola's	1999	4	37	5	11	23	no	Forming	78	775	570	73.548	401	51.742	169	21.806	68	8.774	137	17.677	27	267	159	59.551	99	37.079	60	22.472	85	31.835	12	4.494	11	4.12	500	219	43.8	23	4.6	64	12.8	9	1.8	0	0	0	0	173	34.6
Linda's	1999	1	35	6	13	16	no	NA	108	1067	640	59.981	409	38.332	231	21.649	265	24.836	162	15.183	34	322	247	76.708	168	52.174	79	24.534	45	13.975	28	8.696	2	0.621	577	167	28.943	127	22.01	6	1.04	2	0.347	73	12.652	110	19.064	13	2.253
Linda's	1999	2	36	7	13	16	no	NA	98	944	455	48.199	288	30.508	167	17.691	256	27.119	232	24.576	31	286	135	47.203	81	28.322	54	18.881	115	40.21	31	10.839	5	1.748	369	89	24.119	136	36.856	2	0.542	5	1.355	25	6.775	66	17.886	8	2.168
Linda's	1999	3	38	9	13	16	no	NA	154	1523	892	58.569	640	42.022	252	16.546	368	24.163	263	17.269	49	467	252	53.961	147	31.478	105	22.484	115	24.625	73	15.632	27	5.782	787	54	6.861	136	17.281	414	52.605	5	0.635	14	1.779	27	3.431	1	0.127
Linda's	1999	4	38	9	12	17	no	NA	186	1841	1277	69.364	886	48.126	391	21.238	260	14.123	304	16.513	60	583	412	70.669	259	44.425	153	26.244	86	14.751	61	10.463	24	4.117	1145	57	4.978	216	18.865	320	27.948	94	8.21	56	4.891	5	0.437	319	27.86
Linda's	1999	5	36	7	12	17	no	NA	142	1405	947	67.402	558	39.715	389	27.687	284	20.214	174	12.384	46	456	339	74.342	195	42.763	144	31.579	77	16.886	25	5.482	15	3.289	753	0	0	42	5.578	24	3.187	131	17.397	22	2.922	11	1.461	291	38.645
Linda's	1999	6	35	7	12	16	no	NA	158	1572	1092	69.466	783	49.809	309	19.656	244	15.522	236	15.013	54	529	369	69.754	234	44.234	135	25.52	97	18.336	42	7.94	21	3.97	1017	0	0	280	27.532	12	1.18	2	0.197	22	2.163	170	16.716	65	6.391
Linda's	1999	7	36	8	12	16	no	NA	97	945	665	70.37	315	33.333	350	37.037	171	18.095	108	11.429	30	293	196	66.894	108	36.86	88	30.034	52	17.747	37	12.628	8	2.73	423	0	0	62	14.657	9	2.128	6	1.418	36	8.511	68	16.076	13	3.073
Linda's	1999	8	35	7	12	16	no	NA	16	152	108	71.053	57	37.5	51	33.553	35	23.026	9	5.921	8	68	61	89.706	39	57.353	22	32.353	6	8.824	0	0	1	1.471	96	0	0	0	0	0	0	0	0	0	0	0	0	0	0
Linda's	1999	9	34	6	12	16	no	NA	NA	NA	NA	NA	NA	NA	NA	NA	NA	NA	NA	NA	NA	NA	NA	NA	NA	NA	NA	NA	NA	NA	NA	NA	NA	NA	NA	NA	NA	NA	NA	NA	NA	NA	NA	NA	NA	NA	NA	NA	NA
Linda's	1999	10	40	9	12	18	no	NA	115	1138	700	61.511	456	40.07	244	21.441	341	29.965	97	8.524	38	366	268	73.224	170	46.448	98	26.776	73	19.945	21	5.738	4	1.093	626	29	4.633	297	47.444	4	0.639	4	0.639	29	4.633	40	6.39	15	2.396
Linda's	1999	11	38	8	12	18	no	NA	91	893	550	61.59	361	40.426	189	21.165	236	26.428	107	11.982	31	302	219	72.517	151	50	68	22.517	48	15.894	30	9.934	5	1.656	512	0	0	321	62.695	55	10.742	0	0	21	4.102	72	14.063	0	0
Linda's	1999	12	42	9	12	21	no	NA	65	632	411	65.032	218	34.494	193	30.538	191	30.222	30	4.747	19	186	128	68.817	68	36.559	60	32.258	48	25.806	1	0.538	9	4.839	286	0	0	35	12.238	124	43.357	15	5.245	27	9.441	17	5.944	3	1.049
Nyayo's	1999	1	59	9	16	34	no	NA	86	843	600	71.174	382	45.314	218	25.86	167	19.81	76	9.015	29	275	231	84	139	50.545	92	33.455	33	12	9	3.273	2	0.727	521	0	0	104	19.962	2	0.384	0	0	23	4.415	84	16.123	6	1.152
Nyayo's	1999	2	59	9	16	34	no	NA	103	990	576	58.182	373	37.677	203	20.505	282	28.485	132	13.333	30	256	161	62.891	88	34.375	73	28.516	67	26.172	18	7.031	10	3.906	461	0	0	152	32.972	52	11.28	0	0	43	9.328	127	27.549	7	1.518
Nyayo's	1999	3	60	9	16	35	no	NA	158	1551	1102	71.051	596	38.427	506	32.624	296	19.084	153	9.865	51	479	348	72.651	150	31.315	198	41.336	100	20.877	18	3.758	13	2.714	746	22	2.949	141	18.901	301	40.349	3	0.402	42	5.63	22	2.949	6	0.804
Nyayo's	1999	4	61	8	16	37	no	NA	190	1883	1067	56.665	704	37.387	363	19.278	485	25.757	331	17.578	60	577	415	71.924	261	45.234	154	26.69	80	13.865	46	7.972	36	6.239	965	111	11.503	131	13.575	283	29.326	21	2.176	58	6.01	11	1.14	274	28.394
Nyayo's	1999	5	60	11	14	35	no	NA	59	581	417	71.773	276	47.504	141	24.269	94	16.179	70	12.048	19	183	143	78.142	103	56.284	40	21.858	32	17.486	1	0.546	7	3.825	379	0	0	14	3.694	18	4.749	47	12.401	21	5.541	14	3.694	40	10.554
Nyayo's	1999	6	58	12	13	33	no	NA	169	1677	1238	73.822	876	52.236	362	21.586	203	12.105	236	14.073	51	488	400	81.967	274	56.148	126	25.82	54	11.066	28	5.738	6	1.23	1150	0	0	39	3.391	0	0	0	0	47	4.087	19	1.652	8	0.696
Nyayo's	1999	7	58	13	13	32	no	NA	92	889	671	75.478	443	49.831	228	25.647	125	14.061	93	10.461	27	255	218	85.49	150	58.824	68	26.667	31	12.157	1	0.392	5	1.961	593	0	0	53	8.938	4	0.675	3	0.506	17	2.867	35	5.902	6	1.012
Nyayo's	1999	8	55	10	13	32	no	NA	35	350	305	87.143	240	68.571	65	18.571	18	5.143	27	7.714	17	169	148	87.574	87	51.479	61	36.095	5	2.959	0	0	16	9.467	327	0	0	5	1.529	0	0	0	0	2	0.612	79	24.159	18	5.505
Nyayo's	1999	9	55	10	14	31	no	NA	NA	NA	NA	NA	NA	NA	NA	NA	NA	NA	NA	NA	NA	NA	NA	NA	NA	NA	NA	NA	NA	NA	NA	NA	NA	NA	NA	NA	NA	NA	NA	NA	NA	NA	NA	NA	NA	NA	NA	NA	NA
Nyayo's	1999	10	55	9	14	32	no	NA	95	942	648	68.79	369	39.172	279	29.618	190	20.17	104	11.04	32	316	232	73.418	120	37.975	112	35.443	56	17.722	18	5.696	10	3.165	489	1	0.204	110	22.495	18	3.681	2	0.409	10	2.045	19	3.885	13	2.658
Nyayo's	1999	11	57	9	14	34	no	NA	151	1476	1079	73.103	681	46.138	398	26.965	236	15.989	161	10.908	47	439	297	67.654	175	39.863	122	27.79	99	22.551	34	7.745	9	2.05	856	0	0	470	54.907	84	9.813	0	0	37	4.322	81	9.463	17	1.986
Nyayo's	1999	12	58	9	15	35	no	NA	52	508	360	70.866	234	46.063	126	24.803	94	18.504	54	10.63	17	155	116	74.839	62	40	54	34.839	21	13.548	8	5.161	10	6.452	296	5	1.689	14	4.73	164	55.405	0	0	16	5.405	15	5.068	10	3.378
Omo's	1999	5	16	2	7	8	no	NA	27	266	206	77.444	128	48.12	78	29.323	58	21.805	2	0.752	10	93	54	58.065	20	21.505	34	36.559	29	31.183	10	10.753	0	0	148	0	0	0	0	13	8.784	19	12.838	38	25.676	2	1.351	50	33.784
Omo's	1999	6	19	2	7	10	no	NA	45	445	389	87.416	246	55.281	143	32.135	55	12.36	1	0.225	14	137	106	77.372	56	40.876	50	36.496	27	19.708	0	0	4	2.92	302	0	0	3	0.993	1	0.331	0	0	13	4.305	13	4.305	28	9.272
Omo's	1999	7	18	2	7	9	no	NA	31	288	232	80.556	99	34.375	133	46.181	41	14.236	15	5.208	11	103	81	78.641	43	41.748	38	36.893	19	18.447	0	0	3	2.913	142	0	0	9	6.338	1	0.704	0	0	4	2.817	0	0	1	0.704
Omo's	1999	8	19	2	7	10	no	NA	NA	NA	NA	NA	NA	NA	NA	NA	NA	NA	NA	NA	NA	NA	NA	NA	NA	NA	NA	NA	NA	NA	NA	NA	NA	NA	NA	NA	NA	NA	NA	NA	NA	NA	NA	NA	NA	NA	NA	NA	NA
Omo's	1999	9	19	2	7	10	no	NA	NA	NA	NA	NA	NA	NA	NA	NA	NA	NA	NA	NA	NA	NA	NA	NA	NA	NA	NA	NA	NA	NA	NA	NA	NA	NA	NA	NA	NA	NA	NA	NA	NA	NA	NA	NA	NA	NA	NA	NA	NA
Omo's	1999	10	19	2	7	10	no	NA	62	617	280	45.381	170	27.553	110	17.828	290	47.002	47	7.618	23	225	141	62.667	105	46.667	36	16	60	26.667	15	6.667	9	4	275	38	13.818	71	25.818	0	0	0	0	44	16	0	0	4	1.455
Omo's	1999	11	19	2	7	10	no	NA	91	896	676	75.446	435	48.549	241	26.897	171	19.085	49	5.469	31	303	192	63.366	123	40.594	69	22.772	90	29.703	4	1.32	17	5.611	558	0	0	252	45.161	15	2.688	1	0.179	58	10.394	32	5.735	1	0.179
Omo's	1999	12	19	2	7	10	no	NA	76	740	464	62.703	256	34.595	208	28.108	197	26.622	79	10.676	30	278	165	59.353	115	41.367	50	17.986	84	30.216	19	6.835	10	3.597	371	92	24.798	37	9.973	77	20.755	1	0.27	15	4.043	0	0	24	6.469
Viola's	1999	5	39	5	11	24	no	NA	36	356	290	81.461	151	42.416	139	39.045	36	10.112	30	8.427	11	103	60	58.252	29	28.155	31	30.097	42	40.777	0	0	1	0.971	180	0	0	4	2.222	5	2.778	24	13.333	66	36.667	0	0	63	35
Viola's	1999	6	38	4	11	23	no	NA	76	749	603	80.507	410	54.74	193	25.768	95	12.684	51	6.809	26	250	191	76.4	139	55.6	52	20.8	56	22.4	0	0	3	1.2	549	2	0.364	12	2.186	28	5.1	0	0	60	10.929	48	8.743	9	1.639
Viola's	1999	7	38	7	9	22	no	NA	80	796	542	68.09	280	35.176	262	32.915	131	16.457	123	15.452	26	242	156	64.463	74	30.579	82	33.884	72	29.752	13	5.372	1	0.413	354	0	0	35	9.887	1	0.282	0	0	21	5.932	28	7.91	3	0.847
Viola's	1999	8	35	7	9	19	no	NA	12	120	113	94.167	87	72.5	26	21.667	7	5.833	0	0	4	40	32	80	18	45	14	35	7	17.5	0	0	1	2.5	105	0	0	4	3.81	0	0	0	0	20	19.048	32	30.476	2	1.905
Viola's	1999	9	33	5	9	19	no	NA	NA	NA	NA	NA	NA	NA	NA	NA	NA	NA	NA	NA	NA	NA	NA	NA	NA	NA	NA	NA	NA	NA	NA	NA	NA	NA	NA	NA	NA	NA	NA	NA	NA	NA	NA	NA	NA	NA	NA	NA	NA
Viola's	1999	10	33	5	9	19	no	NA	80	789	540	68.441	329	41.698	211	26.743	150	19.011	99	12.548	27	265	174	65.66	109	41.132	65	24.528	76	28.679	14	5.283	1	0.377	438	70	15.982	62	14.155	1	0.228	3	0.685	39	8.904	17	3.881	0	0
Viola's	1999	11	34	5	9	20	no	NA	81	802	479	59.726	351	43.766	128	15.96	191	23.815	132	16.459	26	241	168	69.71	121	50.207	47	19.502	46	19.087	17	7.054	10	4.149	472	0	0	118	25	1	0.212	0	0	20	4.237	28	5.932	8	1.695
Viola's	1999	12	34	6	9	19	no	NA	87	856	627	73.248	327	38.201	300	35.047	154	17.991	75	8.762	34	312	233	74.679	117	37.5	116	37.179	53	16.987	15	4.808	11	3.526	444	12	2.703	109	24.55	150	33.784	1	0.225	20	4.505	3	0.676	0	0
Weaver's	1999	1	41	6	12	23	no	NA	54	532	277	52.068	156	29.323	121	22.744	192	36.09	63	11.842	18	177	118	66.667	78	44.068	40	22.599	47	26.554	12	6.78	0	0	234	66	28.205	68	29.06	7	2.991	1	0.427	16	6.838	4	1.709	8	3.419
Weaver's	1999	2	42	5	12	25	no	NA	99	981	623	63.507	404	41.182	219	22.324	284	28.95	74	7.543	33	315	230	73.016	135	42.857	95	30.159	59	18.73	13	4.127	13	4.127	539	30	5.566	112	20.779	94	17.44	1	0.186	3	0.557	57	10.575	23	4.267
Weaver's	1999	3	43	5	12	26	no	NA	138	1366	992	72.621	747	54.685	245	17.936	220	16.105	154	11.274	42	410	289	70.488	184	44.878	105	25.61	70	17.073	14	3.415	36	8.78	931	1	0.107	139	14.93	308	33.083	2	0.215	55	5.908	26	2.793	5	0.537
Weaver's	1999	4	43	5	12	26	no	NA	180	1789	1228	68.642	787	43.991	441	24.651	333	18.614	228	12.745	58	556	405	72.842	226	40.647	179	32.194	87	15.647	41	7.374	23	4.137	1013	13	1.283	124	12.241	326	32.182	105	10.365	14	1.382	0	0	334	32.971
Weaver's	1999	5	44	5	13	26	no	NA	126	1228	918	74.756	585	47.638	333	27.117	170	13.844	140	11.401	42	394	271	68.782	164	41.624	107	27.157	83	21.066	25	6.345	15	3.807	749	0	0	41	5.474	19	2.537	49	6.542	4	0.534	1	0.134	264	35.247
Weaver's	1999	6	44	5	13	26	no	NA	132	1302	842	64.67	538	41.321	304	23.349	281	21.582	179	13.748	42	395	269	68.101	156	39.494	113	28.608	76	19.241	30	7.595	20	5.063	694	0	0	96	13.833	13	1.873	3	0.432	39	5.62	128	18.444	53	7.637
Weaver's	1999	7	45	5	13	27	no	NA	123	1212	868	71.617	587	48.432	281	23.185	197	16.254	147	12.129	37	344	227	65.988	134	38.953	93	27.035	95	27.616	7	2.035	15	4.36	721	2	0.277	61	8.46	0	0	1	0.139	21	2.913	145	20.111	5	0.693
Weaver's	1999	8	43	6	12	25	no	NA	NA	NA	NA	NA	NA	NA	NA	NA	NA	NA	NA	NA	NA	NA	NA	NA	NA	NA	NA	NA	NA	NA	NA	NA	NA	NA	NA	NA	NA	NA	NA	NA	NA	NA	NA	NA	NA	NA	NA	NA	NA
Weaver's	1999	9	43	6	12	25	no	NA	NA	NA	NA	NA	NA	NA	NA	NA	NA	NA	NA	NA	NA	NA	NA	NA	NA	NA	NA	NA	NA	NA	NA	NA	NA	NA	NA	NA	NA	NA	NA	NA	NA	NA	NA	NA	NA	NA	NA	NA	NA
Weaver's	1999	10	46	7	12	27	no	NA	109	1071	676	63.119	378	35.294	298	27.824	324	30.252	71	6.629	37	360	242	67.222	156	43.333	86	23.889	87	24.167	16	4.444	15	4.167	534	10	1.873	113	21.161	8	1.498	0	0	33	6.18	29	5.431	19	3.558
Weaver's	1999	11	44	7	13	25	no	NA	111	1104	854	77.355	546	49.457	308	27.899	185	16.757	65	5.888	36	348	239	68.678	147	42.241	92	26.437	91	26.149	3	0.862	15	4.31	693	0	0	121	17.46	43	6.205	0	0	2	0.289	3	0.433	0	0
Weaver's	1999	12	45	7	13	25	no	NA	66	657	495	75.342	254	38.661	241	36.682	120	18.265	42	6.393	21	203	138	67.98	67	33.005	71	34.975	42	20.69	18	8.867	5	2.463	321	0	0	76	23.676	134	41.745	1	0.312	0	0	1	0.312	0	0
Linda's	2000	1	45	10	12	23	no	NA	98	939	641	68.264	419	44.622	222	23.642	237	25.24	61	6.496	27	257	174	67.704	99	38.521	75	29.183	77	29.961	3	1.167	3	1.167	518	0	0	62	11.969	7	1.351	1	0.193	12	2.317	0	0	44	8.494
Linda's	2000	2	44	9	12	23	no	NA	107	1048	529	50.477	316	30.153	213	20.324	456	43.511	63	6.011	35	318	179	56.289	95	29.874	84	26.415	112	35.22	22	6.918	5	1.572	411	193	46.959	32	7.786	3	0.73	0	0	32	7.786	13	3.163	16	3.893
Linda's	2000	3	44	9	12	23	no	NA	91	871	540	61.998	293	33.639	247	28.358	282	32.377	49	5.626	28	270	183	67.778	84	31.111	99	36.667	43	15.926	42	15.556	2	0.741	377	0	0	35	9.284	2	0.531	13	3.448	13	3.448	26	6.897	10	2.653
Linda's	2000	4	45	10	12	23	no	NA	39	382	271	70.942	202	52.88	69	18.063	70	18.325	41	10.733	14	135	91	67.407	62	45.926	29	21.481	17	12.593	21	15.556	6	4.444	264	0	0	36	13.636	0	0	2	0.758	10	3.788	53	20.076	1	0.379
Linda's	2000	5	43	10	11	22	no	NA	54	529	325	61.437	228	43.1	97	18.336	133	25.142	71	13.422	19	186	147	79.032	92	49.462	55	29.57	11	5.914	28	15.054	0	0	320	0	0	66	20.625	62	19.375	0	0	28	8.75	20	6.25	0	0
Linda's	2000	6	41	11	9	21	no	NA	109	1048	724	69.084	429	40.935	295	28.149	244	23.282	80	7.634	33	280	213	76.071	107	38.214	106	37.857	46	16.429	16	5.714	5	1.786	536	1	0.187	61	11.381	39	7.276	1	0.187	18	3.358	209	38.993	4	0.746
Linda's	2000	7	40	9	9	22	no	NA	42	400	234	58.5	92	23	142	35.5	92	23	74	18.5	18	157	95	60.51	42	26.752	53	33.758	35	22.293	24	15.287	3	1.911	134	0	0	37	27.612	5	3.731	0	0	35	26.119	14	10.448	1	0.746
Linda's	2000	8	40	9	9	22	no	NA	20	196	147	75	107	54.592	40	20.408	31	15.816	18	9.184	7	68	39	57.353	17	25	22	32.353	28	41.176	1	1.471	0	0	124	0	0	71	57.258	17	13.71	1	0.806	1	0.806	26	20.968	0	0
Linda's	2000	9	41	9	9	23	no	NA	100	980	543	55.408	306	31.224	237	24.184	274	27.959	163	16.633	30	276	199	72.101	120	43.478	79	28.623	52	18.841	19	6.884	6	2.174	426	30	7.042	102	23.944	41	9.624	2	0.469	49	11.502	110	25.822	0	0
Linda's	2000	10	40	8	9	23	no	NA	124	1220	848	69.508	480	39.344	368	30.164	280	22.951	92	7.541	40	382	254	66.492	156	40.838	98	25.654	104	27.225	16	4.188	8	2.094	636	46	7.233	264	41.509	130	20.44	0	0	38	5.975	73	11.478	4	0.629
Linda's	2000	11	40	8	10	23	no	NA	83	816	562	68.873	336	41.176	226	27.696	194	23.775	60	7.353	28	262	184	70.229	66	25.191	118	45.038	63	24.046	6	2.29	9	3.435	402	0	0	130	32.338	86	21.393	0	0	5	1.244	135	33.582	0	0
Linda's	2000	12	39	7	10	22	no	NA	6	59	24	40.678	14	23.729	10	16.949	14	23.729	21	35.593	2	10	5	50	1	10	4	40	5	50	0	0	0	0	15	0	0	0	0	10	66.667	1	6.667	0	0	0	0	0	0
Nyayo's	2000	1	60	10	15	35	no	NA	83	764	430	56.283	216	28.272	214	28.01	262	34.293	72	9.424	25	227	145	63.877	46	20.264	99	43.612	72	31.718	1	0.441	9	3.965	262	0	0	7	2.672	4	1.527	1	0.382	37	14.122	3	1.145	15	5.725
Nyayo's	2000	2	61	10	15	36	no	NA	116	1120	896	80	641	57.232	255	22.768	170	15.179	54	4.821	38	348	279	80.172	207	59.483	72	20.69	44	12.644	22	6.322	3	0.862	848	0	0	36	4.245	0	0	2	0.236	20	2.358	127	14.976	11	1.297
Nyayo's	2000	3	60	9	15	36	no	NA	122	1180	866	73.39	552	46.78	314	26.61	210	17.797	104	8.814	42	405	310	76.543	200	49.383	110	27.16	62	15.309	28	6.914	5	1.235	752	0	0	112	14.894	1	0.133	3	0.399	5	0.665	76	10.106	103	13.697
Nyayo's	2000	4	59	8	15	36	no	NA	32	311	217	69.775	103	33.119	114	36.656	50	16.077	44	14.148	11	110	77	70	46	41.818	31	28.182	12	10.909	19	17.273	2	1.818	149	0	0	27	18.121	0	0	0	0	2	1.342	10	6.711	0	0
Nyayo's	2000	5	59	9	16	34	no	NA	60	593	453	76.391	297	50.084	156	26.307	79	13.322	61	10.287	20	190	170	89.474	119	62.632	51	26.842	12	6.316	8	4.211	0	0	416	0	0	72	17.308	21	5.048	1	0.24	15	3.606	29	6.971	2	0.481
Nyayo's	2000	6	59	9	16	34	no	NA	90	864	747	86.458	479	55.44	268	31.019	82	9.491	35	4.051	32	291	230	79.038	144	49.485	86	29.553	33	11.34	24	8.247	4	1.375	623	0	0	214	34.35	17	2.729	7	1.124	24	3.852	69	11.075	13	2.087
Nyayo's	2000	7	59	9	16	34	no	NA	51	474	393	82.911	238	50.211	155	32.7	63	13.291	18	3.797	18	172	147	85.465	87	50.581	60	34.884	16	9.302	8	4.651	1	0.581	325	0	0	68	20.923	18	5.538	0	0	11	3.385	3	0.923	2	0.615
Nyayo's	2000	8	57	7	17	34	no	NA	53	521	307	58.925	223	42.802	84	16.123	75	14.395	139	26.679	20	191	140	73.298	105	54.974	35	18.325	26	13.613	25	13.089	0	0	328	0	0	152	46.341	3	0.915	0	0	32	9.756	3	0.915	3	0.915
Nyayo's	2000	9	62	10	17	35	no	NA	81	784	619	78.954	383	48.852	236	30.102	125	15.944	40	5.102	28	270	188	69.63	129	47.778	59	21.852	69	25.556	12	4.444	1	0.37	512	30	5.859	40	7.813	7	1.367	0	0	17	3.32	63	12.305	24	4.688
Nyayo's	2000	10	64	12	18	35	no	NA	98	950	683	71.895	405	42.632	278	29.263	208	21.895	59	6.211	35	316	236	74.684	142	44.937	94	29.747	48	15.19	29	9.177	3	0.949	547	34	6.216	179	32.724	69	12.614	0	0	19	3.473	33	6.033	26	4.753
Nyayo's	2000	11	62	11	19	33	no	NA	50	497	293	58.954	175	35.211	118	23.742	142	28.571	62	12.475	16	159	99	62.264	73	45.912	26	16.352	41	25.786	18	11.321	1	0.629	248	0	0	105	42.339	49	19.758	0	0	14	5.645	37	14.919	6	2.419
Nyayo's	2000	12	61	11	19	32	no	NA	20	184	117	63.587	62	33.696	55	29.891	51	27.717	16	8.696	6	56	30	53.571	10	17.857	20	35.714	18	32.143	1	1.786	7	12.5	72	0	0	15	20.833	25	34.722	0	0	11	15.278	0	0	0	0
Omo's	2000	1	19	2	7	10	no	NA	86	825	481	58.303	254	30.788	227	27.515	282	34.182	62	7.515	34	327	209	63.914	121	37.003	88	26.911	98	29.969	14	4.281	6	1.835	375	0	0	83	22.133	2	0.533	0	0	14	3.733	2	0.533	47	12.533
Omo's	2000	2	20	2	7	11	no	NA	97	913	538	58.927	359	39.321	179	19.606	350	38.335	25	2.738	33	318	167	52.516	114	35.849	53	16.667	139	43.711	4	1.258	8	2.516	473	50	10.571	55	11.628	0	0	0	0	62	13.108	16	3.383	1	0.211
Omo's	2000	3	20	2	7	11	no	NA	104	1027	677	65.92	507	49.367	170	16.553	303	29.503	47	4.576	33	318	154	48.428	91	28.616	63	19.811	125	39.308	22	6.918	17	5.346	598	6	1.003	43	7.191	10	1.672	5	0.836	51	8.528	49	8.194	11	1.839
Omo's	2000	4	20	2	7	11	no	NA	50	490	351	71.633	212	43.265	139	28.367	99	20.204	40	8.163	17	156	108	69.231	52	33.333	56	35.897	28	17.949	11	7.051	9	5.769	264	0	0	81	30.682	6	2.273	23	8.712	41	15.53	19	7.197	4	1.515
Omo's	2000	5	21	2	7	12	no	NA	29	281	234	83.274	158	56.228	76	27.046	41	14.591	6	2.135	9	86	71	82.558	34	39.535	37	43.023	15	17.442	0	0	0	0	192	0	0	34	17.708	22	11.458	0	0	17	8.854	13	6.771	0	0
Omo's	2000	6	21	2	7	12	no	NA	102	985	702	71.269	438	44.467	264	26.802	219	22.234	64	6.497	34	307	223	72.638	135	43.974	88	28.664	74	24.104	1	0.326	9	2.932	573	0	0	134	23.386	78	13.613	9	1.571	55	9.599	14	2.443	0	0
Omo's	2000	7	21	2	7	12	no	NA	78	757	531	70.145	330	43.593	201	26.552	166	21.929	60	7.926	26	249	153	61.446	92	36.948	61	24.498	71	28.514	18	7.229	7	2.811	422	0	0	114	27.014	51	12.085	3	0.711	26	6.161	35	8.294	18	4.265
Omo's	2000	8	21	2	7	12	no	NA	15	142	127	89.437	56	39.437	71	50	14	9.859	1	0.704	4	37	30	81.081	16	43.243	14	37.838	7	18.919	0	0	0	0	72	0	0	29	40.278	22	30.556	0	0	5	6.944	3	4.167	0	0
Omo's	2000	9	21	2	7	12	no	NA	68	670	471	70.299	271	40.448	200	29.851	158	23.582	41	6.119	21	200	136	68	86	43	50	25	44	22	14	7	6	3	357	24	6.723	48	13.445	25	7.003	6	1.681	34	9.524	82	22.969	0	0
Omo's	2000	10	22	2	8	13	no	NA	122	1209	730	60.38	518	42.845	212	17.535	406	33.581	73	6.038	40	392	225	57.398	146	37.245	79	20.153	151	38.52	6	1.531	10	2.551	664	36	5.422	308	46.386	18	2.711	1	0.151	54	8.133	20	3.012	7	1.054
Omo's	2000	11	19	1	7	11	no	NA	77	761	475	62.418	308	40.473	167	21.945	240	31.537	46	6.045	24	231	161	69.697	88	38.095	73	31.602	52	22.511	10	4.329	8	3.463	396	0	0	262	66.162	44	11.111	16	4.04	28	7.071	22	5.556	4	1.01
Omo's	2000	12	20	1	7	12	no	NA	23	218	136	62.385	64	29.358	72	33.028	67	30.734	15	6.881	8	72	45	62.5	18	25	27	37.5	23	31.944	1	1.389	3	4.167	82	0	0	56	68.293	16	19.512	0	0	0	0	0	0	0	0
Viola's	2000	1	34	6	9	19	no	NA	116	1107	711	64.228	377	34.056	334	30.172	249	22.493	147	13.279	41	371	232	62.534	126	33.962	106	28.571	117	31.536	17	4.582	5	1.348	503	0	0	69	13.718	8	1.59	1	0.199	19	3.777	1	0.199	18	3.579
Viola's	2000	2	35	5	9	21	no	NA	75	735	295	40.136	124	16.871	171	23.265	379	51.565	61	8.299	23	217	110	50.691	57	26.267	53	24.424	104	47.926	1	0.461	2	0.922	181	108	59.669	4	2.21	3	1.657	0	0	25	13.812	1	0.552	0	0
Viola's	2000	3	36	6	9	21	no	NA	109	1056	826	78.22	625	59.186	201	19.034	199	18.845	31	2.936	38	362	280	77.348	206	56.906	74	20.442	56	15.47	21	5.801	5	1.381	831	2	0.241	47	5.656	0	0	0	0	4	0.481	6	0.722	4	0.481
Viola's	2000	4	36	6	9	21	no	NA	41	405	276	68.148	183	45.185	93	22.963	74	18.272	55	13.58	14	135	87	64.444	62	45.926	25	18.519	34	25.185	14	10.37	0	0	245	0	0	58	23.673	0	0	0	0	0	0	32	13.061	1	0.408
Viola's	2000	5	35	4	10	22	no	NA	66	642	487	75.857	348	54.206	139	21.651	99	15.421	56	8.723	21	204	142	69.608	82	40.196	60	29.412	39	19.118	19	9.314	4	1.961	430	0	0	64	14.884	33	7.674	6	1.395	13	3.023	17	3.953	7	1.628
Viola's	2000	6	36	4	10	22	no	NA	93	899	627	69.744	383	42.603	244	27.141	210	23.359	62	6.897	28	258	195	75.581	120	46.512	75	29.07	45	17.442	17	6.589	1	0.388	503	6	1.193	38	7.555	25	4.97	0	0	22	4.374	56	11.133	2	0.398
Viola's	2000	7	38	4	10	24	no	NA	83	803	598	74.471	386	48.07	212	26.401	161	20.05	44	5.479	24	238	207	86.975	159	66.807	48	20.168	22	9.244	9	3.782	0	0	545	0	0	19	3.486	1	0.183	0	0	12	2.202	57	10.459	2	0.367
Viola's	2000	8	38	5	10	23	no	NA	73	715	566	79.161	348	48.671	218	30.49	145	20.28	4	0.559	23	220	178	80.909	114	51.818	64	29.091	30	13.636	5	2.273	7	3.182	462	0	0	10	2.165	1	0.216	0	0	5	1.082	165	35.714	0	0
Viola's	2000	9	39	5	10	24	no	NA	70	689	498	72.279	318	46.154	180	26.125	139	20.174	52	7.547	20	196	139	70.918	93	47.449	46	23.469	38	19.388	10	5.102	9	4.592	411	11	2.676	62	15.085	25	6.083	0	0	17	4.136	54	13.139	0	0
Viola's	2000	10	40	6	10	24	no	NA	109	1073	743	69.245	401	37.372	342	31.873	259	24.138	71	6.617	33	314	208	66.242	108	34.395	100	31.847	70	22.293	19	6.051	17	5.414	509	1	0.196	70	13.752	55	10.806	0	0	40	7.859	9	1.768	2	0.393
Viola's	2000	11	39	6	10	23	no	NA	47	458	283	61.79	113	24.672	170	37.118	146	31.878	29	6.332	11	107	52	48.598	25	23.364	27	25.234	50	46.729	5	4.673	0	0	138	0	0	24	17.391	32	23.188	1	0.725	9	6.522	13	9.42	0	0
Viola's	2000	12	38	7	10	21	no	NA	21	209	130	62.201	69	33.014	61	29.187	59	28.23	20	9.569	7	70	46	65.714	21	30	25	35.714	15	21.429	3	4.286	6	8.571	90	12	13.333	0	0	36	40	0	0	0	0	0	0	0	0
Weaver's	2000	1	47	8	14	26	no	NA	64	604	364	60.265	190	31.457	174	28.808	150	24.834	90	14.901	16	145	77	53.103	35	24.138	42	28.966	54	37.241	10	6.897	4	2.759	225	1	0.444	55	24.444	1	0.444	0	0	2	0.889	9	4	27	12
Weaver's	2000	2	47	8	14	25	no	NA	57	538	334	62.082	212	39.405	122	22.677	150	27.881	54	10.037	16	135	91	67.407	58	42.963	33	24.444	38	28.148	0	0	6	4.444	270	204	75.556	11	4.074	0	0	0	0	12	4.444	3	1.111	0	0
Weaver's	2000	3	49	9	14	26	no	NA	88	867	584	67.359	316	36.448	268	30.911	207	23.875	76	8.766	26	246	184	74.797	97	39.431	87	35.366	40	16.26	15	6.098	7	2.846	413	0	0	43	10.412	0	0	1	0.242	2	0.484	5	1.211	28	6.78
Weaver's	2000	4	49	8	14	27	no	NA	50	491	395	80.448	238	48.473	157	31.976	54	10.998	42	8.554	16	153	110	71.895	69	45.098	41	26.797	25	16.34	10	6.536	8	5.229	307	0	0	189	61.564	19	6.189	1	0.326	19	6.189	21	6.84	9	2.932
Weaver's	2000	5	49	8	14	27	no	NA	48	475	392	82.526	289	60.842	103	21.684	48	10.105	35	7.368	16	156	147	94.231	102	65.385	45	28.846	4	2.564	0	0	5	3.205	391	0	0	87	22.251	27	6.905	0	0	4	1.023	5	1.279	0	0
Weaver's	2000	6	49	10	14	25	no	NA	88	852	653	76.643	422	49.531	231	27.113	152	17.84	47	5.516	28	247	201	81.377	129	52.227	72	29.15	39	15.789	5	2.024	2	0.81	551	0	0	102	18.512	12	2.178	0	0	8	1.452	91	16.515	1	0.181
Weaver's	2000	7	49	11	14	24	no	NA	55	525	374	71.238	239	45.524	135	25.714	98	18.667	53	10.095	16	152	119	78.289	78	51.316	41	26.974	30	19.737	0	0	3	1.974	317	0	0	64	20.189	8	2.524	0	0	6	1.893	31	9.779	1	0.315
Weaver's	2000	8	51	11	14	26	no	NA	78	760	594	78.158	323	42.5	271	35.658	107	14.079	59	7.763	22	206	162	78.641	87	42.233	75	36.408	27	13.107	16	7.767	1	0.485	410	11	2.683	57	13.902	2	0.488	1	0.244	10	2.439	125	30.488	0	0
Weaver's	2000	9	55	12	15	28	no	NA	69	669	468	69.955	357	53.363	111	16.592	151	22.571	50	7.474	22	205	129	62.927	102	49.756	27	13.171	61	29.756	8	3.902	7	3.415	459	29	6.318	48	10.458	21	4.575	0	0	8	1.743	11	2.397	0	0
Weaver's	2000	10	53	10	15	28	no	NA	102	1008	634	62.897	460	45.635	174	17.262	310	30.754	64	6.349	29	277	150	54.152	83	29.964	67	24.188	91	32.852	26	9.386	10	3.61	543	29	5.341	247	45.488	16	2.947	0	0	11	2.026	6	1.105	0	0
Weaver's	2000	11	53	10	15	28	no	NA	43	420	296	70.476	223	53.095	73	17.381	107	25.476	17	4.048	12	116	78	67.241	50	43.103	28	24.138	26	22.414	10	8.621	2	1.724	273	0	0	7	2.564	0	0	0	0	0	0	5	1.832	0	0
Weaver's	2000	12	53	10	16	27	no	NA	38	356	248	69.663	108	30.337	140	39.326	107	30.056	1	0.281	11	103	59	57.282	22	21.359	37	35.922	42	40.777	1	0.971	1	0.971	130	7	5.385	11	8.462	32	24.615	38	29.231	0	0	12	9.231	0	0
Linda's	2001	1	37	6	11	21	no	NA	NA	NA	NA	NA	NA	NA	NA	NA	NA	NA	NA	NA	NA	NA	NA	NA	NA	NA	NA	NA	NA	NA	NA	NA	NA	NA	NA	NA	NA	NA	NA	NA	NA	NA	NA	NA	NA	NA	NA	NA	NA
Linda's	2001	2	35	4	11	20	no	NA	42	395	183	46.329	80	20.253	103	26.076	150	37.975	62	15.696	12	109	40	36.697	22	20.183	18	16.514	44	40.367	22	20.183	3	2.752	102	0	0	19	18.627	3	2.941	0	0	20	19.608	0	0	38	37.255
Linda's	2001	3	36	4	11	21	no	NA	37	350	200	57.143	114	32.571	86	24.571	126	36	24	6.857	12	103	52	50.485	26	25.243	26	25.243	45	43.689	5	4.854	1	0.971	140	0	0	5	3.571	10	7.143	2	1.429	4	2.857	16	11.429	15	10.714
Linda's	2001	4	34	4	10	20	no	NA	45	444	327	73.649	189	42.568	138	31.081	104	23.423	13	2.928	14	126	102	80.952	66	52.381	36	28.571	16	12.698	8	6.349	0	0	255	0	0	6	2.353	149	58.431	0	0	24	9.412	13	5.098	40	15.686
Linda's	2001	5	35	5	10	20	no	NA	44	415	289	69.639	194	46.747	95	22.892	98	23.614	28	6.747	13	120	88	73.333	56	46.667	32	26.667	19	15.833	7	5.833	6	5	250	0	0	3	1.2	9	3.6	10	4	28	11.2	6	2.4	12	4.8
Linda's	2001	6	33	4	10	19	no	NA	41	407	306	75.184	237	58.231	69	16.953	61	14.988	40	9.828	14	136	91	66.912	72	52.941	19	13.971	31	22.794	13	9.559	1	0.735	309	0	0	21	6.796	5	1.618	12	3.883	23	7.443	46	14.887	2	0.647
Linda's	2001	7	35	5	10	20	no	NA	95	896	585	65.29	355	39.621	230	25.67	212	23.661	99	11.049	29	272	185	68.015	111	40.809	74	27.206	73	26.838	5	1.838	9	3.309	466	0	0	33	7.082	2	0.429	2	0.429	129	27.682	66	14.163	4	0.858
Linda's	2001	8	36	6	10	20	no	NA	76	656	399	60.823	260	39.634	139	21.189	222	33.841	35	5.335	27	233	159	68.24	104	44.635	55	23.605	61	26.18	9	3.863	4	1.717	364	0	0	148	40.659	1	0.275	0	0	78	21.429	7	1.923	0	0
Linda's	2001	9	36	6	10	20	no	NA	41	396	283	71.465	154	38.889	129	32.576	93	23.485	20	5.051	14	134	94	70.149	57	42.537	37	27.612	25	18.657	10	7.463	5	3.731	211	6	2.844	90	42.654	1	0.474	0	0	18	8.531	12	5.687	1	0.474
Linda's	2001	10	38	6	10	22	no	NA	48	469	215	45.842	157	33.475	58	12.367	195	41.578	59	12.58	10	100	45	45	38	38	7	7	22	22	32	32	1	1	195	6	3.077	89	45.641	0	0	0	0	5	2.564	16	8.205	0	0
Linda's	2001	11	38	6	10	22	no	NA	48	460	370	80.435	271	58.913	99	21.522	71	15.435	19	4.13	14	130	123	94.615	74	56.923	49	37.692	7	5.385	0	0	0	0	345	0	0	84	24.348	135	39.13	9	2.609	20	5.797	47	13.623	0	0
Linda's	2001	12	38	5	10	23	no	NA	66	631	344	54.517	124	19.651	220	34.865	259	41.046	28	4.437	22	193	115	59.585	40	20.725	75	38.86	75	38.86	0	0	3	1.554	164	0	0	49	29.878	50	30.488	0	0	16	9.756	35	21.341	3	1.829
Nyayo's	2001	1	58	9	19	30	no	NA	38	360	268	74.444	178	49.444	90	25	50	13.889	42	11.667	13	114	74	64.912	39	34.211	35	30.702	27	23.684	13	11.404	0	0	217	0	0	9	4.147	22	10.138	0	0	23	10.599	78	35.945	79	36.406
Nyayo's	2001	2	59	10	19	30	no	NA	86	778	559	71.851	270	34.704	289	37.147	167	21.465	52	6.684	27	232	157	67.672	87	37.5	70	30.172	61	26.293	11	4.741	3	1.293	357	0	0	3	0.84	19	5.322	2	0.56	45	12.605	23	6.443	172	48.179
Nyayo's	2001	3	59	10	20	30	no	NA	31	272	181	66.544	54	19.853	127	46.691	56	20.588	35	12.868	10	79	59	74.684	20	25.316	39	49.367	16	20.253	1	1.266	3	3.797	74	0	0	0	0	0	0	0	0	20	27.027	2	2.703	3	4.054
Nyayo's	2001	4	60	11	20	29	no	NA	18	162	118	72.84	36	22.222	82	50.617	35	21.605	9	5.556	5	44	16	36.364	2	4.545	14	31.818	24	54.545	0	0	4	9.091	38	5	13.158	0	0	6	15.789	3	7.895	2	5.263	0	0	9	23.684
Nyayo's	2001	5	60	11	21	29	no	NA	75	729	614	84.225	385	52.812	229	31.413	77	10.562	38	5.213	27	254	211	83.071	119	46.85	92	36.22	33	12.992	6	2.362	4	1.575	504	0	0	26	5.159	22	4.365	22	4.365	22	4.365	6	1.19	16	3.175
Nyayo's	2001	6	56	11	20	26	no	NA	67	653	502	76.876	368	56.355	134	20.521	116	17.764	35	5.36	22	199	129	64.824	78	39.196	51	25.628	51	25.628	15	7.538	4	2.01	446	0	0	17	3.812	0	0	0	0	33	7.399	1	0.224	0	0
Nyayo's	2001	7	51	10	19	22	no	NA	90	841	596	70.868	357	42.449	239	28.419	180	21.403	65	7.729	28	264	180	68.182	106	40.152	74	28.03	65	24.621	11	4.167	8	3.03	463	0	0	37	7.991	4	0.864	7	1.512	47	10.151	19	4.104	5	1.08
Nyayo's	2001	8	52	10	19	23	no	NA	86	845	662	78.343	423	50.059	239	28.284	146	17.278	37	4.379	29	285	201	70.526	125	43.86	76	26.667	68	23.86	10	3.509	6	2.105	548	0	0	61	11.131	2	0.365	0	0	23	4.197	0	0	1	0.182
Nyayo's	2001	9	55	10	19	26	no	NA	88	851	637	74.853	386	45.358	251	29.495	132	15.511	82	9.636	28	266	200	75.188	125	46.992	75	28.195	49	18.421	10	3.759	7	2.632	511	2	0.391	85	16.634	18	3.523	5	0.978	22	4.305	48	9.393	29	5.675
Nyayo's	2001	10	57	10	19	28	no	NA	38	340	262	77.059	143	42.059	119	35	58	17.059	20	5.882	13	115	98	85.217	60	52.174	38	33.043	10	8.696	2	1.739	5	4.348	203	0	0	73	35.961	4	1.97	1	0.493	14	6.897	6	2.956	0	0
Nyayo's	2001	11	58	10	19	29	no	NA	58	534	385	72.097	230	43.071	155	29.026	127	23.783	22	4.12	19	164	124	75.61	81	49.39	43	26.22	22	13.415	14	8.537	4	2.439	311	0	0	86	27.653	60	19.293	8	2.572	12	3.859	67	21.543	7	2.251
Nyayo's	2001	12	59	10	19	30	no	NA	97	906	599	66.115	265	29.249	334	36.865	263	29.029	44	4.857	34	296	181	61.149	94	31.757	87	29.392	79	26.689	31	10.473	5	1.689	359	0	0	165	45.961	49	13.649	0	0	12	3.343	24	6.685	2	0.557
Omo's	2001	1	20	1	7	12	no	NA	42	420	303	72.143	211	50.238	92	21.905	97	23.095	20	4.762	14	131	110	83.969	67	51.145	43	32.824	10	7.634	10	7.634	1	0.763	278	16	5.755	7	2.518	44	15.827	39	14.029	13	4.676	29	10.432	105	37.77
Omo's	2001	2	20	1	7	12	no	NA	57	554	335	60.469	222	40.072	113	20.397	155	27.978	64	11.552	18	166	98	59.036	62	37.349	36	21.687	34	20.482	31	18.675	3	1.807	284	0	0	0	0	30	10.563	6	2.113	15	5.282	9	3.169	200	70.423
Omo's	2001	3	20	1	6	13	no	NA	28	274	256	93.431	171	62.409	85	31.022	18	6.569	0	0	10	100	92	92	64	64	28	28	7	7	0	0	1	1	235	3	1.277	0	0	37	15.745	7	2.979	9	3.83	0	0	2	0.851
Omo's	2001	4	20	1	6	13	no	NA	35	330	218	66.061	109	33.03	109	33.03	98	29.697	14	4.242	11	106	66	62.264	24	22.642	42	39.623	33	31.132	4	3.774	3	2.83	133	0	0	0	0	57	42.857	13	9.774	27	20.301	16	12.03	2	1.504
Omo's	2001	5	21	1	7	14	no	NA	67	652	457	70.092	283	43.405	174	26.687	137	21.012	58	8.896	23	217	135	62.212	90	41.475	45	20.737	62	28.571	12	5.53	8	3.687	373	0	0	12	3.217	5	1.34	11	2.949	26	6.971	1	0.268	5	1.34
Omo's	2001	6	20	1	7	12	no	NA	86	853	657	77.022	488	57.21	169	19.812	95	11.137	101	11.841	28	272	208	76.471	143	52.574	65	23.897	36	13.235	28	10.294	0	0	631	0	0	3	0.475	0	0	2	0.317	38	6.022	18	2.853	2	0.317
Omo's	2001	7	21	1	7	13	no	NA	96	941	695	73.858	513	54.516	182	19.341	180	19.129	66	7.014	34	317	214	67.508	141	44.479	73	23.028	86	27.129	5	1.577	12	3.785	654	0	0	35	5.352	0	0	3	0.459	96	14.679	8	1.223	1	0.153
Omo's	2001	8	21	1	7	13	no	NA	70	693	448	64.646	332	47.908	116	16.739	165	23.81	80	11.544	24	237	153	64.557	103	43.46	50	21.097	68	28.692	13	5.485	3	1.266	435	0	0	32	7.356	3	0.69	0	0	19	4.368	1	0.23	0	0
Omo's	2001	9	21	2	7	12	no	NA	74	712	442	62.079	335	47.051	107	15.028	221	31.039	49	6.882	26	250	190	76	143	57.2	47	18.8	46	18.4	6	2.4	8	3.2	478	14	2.929	42	8.787	5	1.046	0	0	32	6.695	0	0	1	0.209
Omo's	2001	10	22	2	7	13	no	NA	64	632	464	73.418	346	54.747	118	18.671	101	15.981	67	10.601	19	187	139	74.332	104	55.615	35	18.717	45	24.064	3	1.604	0	0	450	39	8.667	37	8.222	16	3.556	0	0	13	2.889	0	0	5	1.111
Omo's	2001	11	22	2	7	13	no	NA	57	556	370	66.547	251	45.144	119	21.403	110	19.784	76	13.669	20	192	105	54.688	68	35.417	37	19.271	52	27.083	25	13.021	10	5.208	319	0	0	78	24.451	9	2.821	2	0.627	65	20.376	30	9.404	0	0
Omo's	2001	12	22	2	7	13	no	NA	92	867	396	45.675	196	22.607	200	23.068	403	46.482	68	7.843	32	282	152	53.901	87	30.851	65	23.05	122	43.262	6	2.128	2	0.709	283	0	0	137	48.41	35	12.367	0	0	36	12.721	3	1.06	5	1.767
Viola's	2001	1	38	7	10	21	no	NA	18	179	160	89.385	115	64.246	45	25.14	13	7.263	6	3.352	3	22	17	77.273	7	31.818	10	45.455	1	4.545	0	0	4	18.182	122	60	49.18	22	18.033	28	22.951	0	0	0	0	0	0	4	3.279
Viola's	2001	2	38	7	10	21	no	NA	64	614	350	57.003	171	27.85	179	29.153	199	32.41	65	10.586	21	189	117	61.905	50	26.455	67	35.45	54	28.571	16	8.466	2	1.058	221	4	1.81	8	3.62	5	2.262	66	29.864	5	2.262	0	0	85	38.462
Viola's	2001	3	38	7	10	21	no	NA	3	30	23	76.667	8	26.667	15	50	7	23.333	0	0	1	9	9	100	3	33.333	6	66.667	0	0	0	0	0	0	11	0	0	0	0	1	9.091	0	0	2	18.182	0	0	0	0
Viola's	2001	4	38	7	10	21	no	NA	58	556	402	72.302	226	40.647	176	31.655	119	21.403	35	6.295	17	158	116	73.418	69	43.671	47	29.747	39	24.684	3	1.899	0	0	295	67	22.712	2	0.678	106	35.932	2	0.678	4	1.356	1	0.339	55	18.644
Viola's	2001	5	37	6	10	21	no	NA	74	723	560	77.455	356	49.239	204	28.216	124	17.151	39	5.394	28	269	206	76.58	112	41.636	94	34.944	50	18.587	7	2.602	6	2.23	468	0	0	22	4.701	24	5.128	34	7.265	31	6.624	6	1.282	21	4.487
Viola's	2001	6	35	5	10	20	no	NA	68	656	549	83.689	340	51.829	209	31.86	77	11.738	30	4.573	22	205	169	82.439	108	52.683	61	29.756	29	14.146	6	2.927	1	0.488	448	0	0	7	1.563	1	0.223	3	0.67	49	10.938	25	5.58	2	0.446
Viola's	2001	7	37	5	10	22	no	NA	89	851	569	66.863	376	44.183	193	22.679	202	23.737	80	9.401	35	327	225	68.807	132	40.367	93	28.44	98	29.969	0	0	4	1.223	508	0	0	29	5.709	1	0.197	17	3.346	54	10.63	43	8.465	1	0.197
Viola's	2001	8	37	4	11	23	no	NA	106	1036	704	67.954	477	46.042	227	21.911	231	22.297	101	9.749	37	361	300	83.102	187	51.801	113	31.302	45	12.465	13	3.601	3	0.831	664	0	0	64	9.639	0	0	3	0.452	23	3.464	203	30.572	37	5.572
Viola's	2001	9	39	4	11	24	no	NA	80	789	431	54.626	262	33.207	169	21.42	250	31.686	108	13.688	27	262	167	63.74	103	39.313	64	24.427	66	25.191	23	8.779	6	2.29	365	22	6.027	129	35.342	4	1.096	3	0.822	63	17.26	46	12.603	3	0.822
Viola's	2001	10	40	4	11	25	no	NA	38	364	239	65.659	121	33.242	118	32.418	70	19.231	55	15.11	13	120	93	77.5	33	27.5	60	50	12	10	15	12.5	0	0	154	0	0	13	8.442	8	5.195	0	0	8	5.195	2	1.299	0	0
Viola's	2001	11	40	4	11	25	no	NA	37	359	239	66.574	108	30.084	131	36.49	81	22.563	39	10.864	12	115	79	68.696	38	33.043	41	35.652	28	24.348	0	0	8	6.957	146	6	4.11	7	4.795	55	37.671	12	8.219	7	4.795	2	1.37	3	2.055
Viola's	2001	12	40	4	12	25	no	NA	57	520	333	64.038	130	25	203	39.038	164	31.538	23	4.423	22	211	138	65.403	58	27.488	80	37.915	40	18.957	13	6.161	20	9.479	188	0	0	119	63.298	29	15.426	1	0.532	16	8.511	0	0	0	0
Weaver's	2001	1	54	10	16	28	no	NA	10	99	62	62.626	38	38.384	24	24.242	26	26.263	11	11.111	4	24	12	50	4	16.667	8	33.333	9	37.5	1	4.167	2	8.333	42	0	0	2	4.762	0	0	0	0	0	0	0	0	35	83.333
Weaver's	2001	2	53	9	16	28	no	NA	9	82	73	89.024	40	48.78	33	40.244	9	10.976	0	0	4	37	9	24.324	5	13.514	4	10.811	28	75.676	0	0	0	0	45	0	0	4	8.889	0	0	0	0	0	0	0	0	36	80
Weaver's	2001	3	55	10	16	29	no	NA	21	186	129	69.355	53	28.495	76	40.86	28	15.054	29	15.591	7	64	29	45.313	3	4.688	26	40.625	32	50	3	4.688	0	0	56	0	0	3	5.357	0	0	0	0	1	1.786	3	5.357	11	19.643
Weaver's	2001	4	54	9	16	29	no	NA	28	275	149	54.182	79	28.727	70	25.455	68	24.727	58	21.091	10	95	65	68.421	32	33.684	33	34.737	4	4.211	26	27.368	0	0	111	0	0	5	4.505	41	36.937	4	3.604	4	3.604	2	1.802	36	32.432
Weaver's	2001	5	54	9	16	29	no	NA	51	503	368	73.161	260	51.69	108	21.471	93	18.489	42	8.35	16	153	92	60.131	59	38.562	33	21.569	53	34.641	2	1.307	6	3.922	319	0	0	0	0	3	0.94	3	0.94	23	7.21	0	0	17	5.329
Weaver's	2001	6	55	10	16	29	no	NA	48	466	345	74.034	193	41.416	152	32.618	72	15.451	49	10.515	17	153	109	71.242	60	39.216	49	32.026	33	21.569	6	3.922	5	3.268	253	0	0	13	5.138	0	0	5	1.976	39	15.415	0	0	10	3.953
Weaver's	2001	7	55	10	16	29	no	NA	75	728	598	82.143	424	58.242	174	23.901	107	14.698	23	3.159	23	212	134	63.208	88	41.509	46	21.698	78	36.792	0	0	0	0	512	0	0	48	9.375	0	0	4	0.781	31	6.055	14	2.734	2	0.391
Weaver's	2001	8	56	11	16	29	no	NA	72	706	490	69.405	308	43.626	182	25.779	142	20.113	74	10.482	23	218	142	65.138	77	35.321	65	29.817	65	29.817	11	5.046	0	0	385	0	0	74	19.221	0	0	2	0.519	19	4.935	1	0.26	6	1.558
Weaver's	2001	9	58	11	16	31	no	NA	53	518	351	67.761	232	44.788	119	22.973	108	20.849	59	11.39	18	165	108	65.455	58	35.152	50	30.303	43	26.061	13	7.879	1	0.606	290	3	1.034	107	36.897	2	0.69	1	0.345	11	3.793	2	0.69	1	0.345
Weaver's	2001	10	56	9	16	31	no	NA	22	212	198	93.396	156	73.585	42	19.811	14	6.604	0	0	8	69	63	91.304	42	60.87	21	30.435	5	7.246	0	0	1	1.449	198	0	0	59	29.798	1	0.505	0	0	17	8.586	9	4.545	0	0
Weaver's	2001	11	56	9	16	31	no	NA	57	565	429	75.929	320	56.637	109	19.292	69	12.212	67	11.858	18	166	137	82.53	73	43.976	64	38.554	24	14.458	1	0.602	4	2.41	393	0	0	125	31.807	119	30.28	0	0	38	9.669	18	4.58	1	0.254
Weaver's	2001	12	59	8	16	35	no	NA	93	891	605	67.901	324	36.364	281	31.538	255	28.62	31	3.479	29	264	192	72.727	108	40.909	84	31.818	62	23.485	7	2.652	3	1.136	432	0	0	141	32.639	40	9.259	0	0	11	2.546	20	4.63	0	0
Linda's	2002	1	37	5	9	23	no	NA	72	664	392	59.036	166	25	226	34.036	243	36.596	29	4.367	25	210	113	53.81	71	33.81	42	20	88	41.905	5	2.381	4	1.905	237	32	13.502	49	20.675	42	17.722	7	2.954	38	16.034	24	10.127	1	0.422
Linda's	2002	2	36	5	9	22	no	NA	71	676	335	49.556	180	26.627	155	22.929	273	40.385	68	10.059	25	237	146	61.603	77	32.489	69	29.114	63	26.582	21	8.861	7	2.954	257	35	13.619	80	31.128	53	20.623	1	0.389	5	1.946	15	5.837	7	2.724
Linda's	2002	3	37	5	9	23	no	NA	54	526	366	69.582	233	44.297	133	25.285	130	24.715	30	5.703	17	166	107	64.458	64	38.554	43	25.904	48	28.916	9	5.422	2	1.205	297	0	0	38	12.795	147	49.495	0	0	36	12.121	5	1.684	43	14.478
Linda's	2002	4	36	4	9	23	no	NA	81	758	455	60.026	250	32.982	205	27.045	264	34.828	39	5.145	28	244	143	58.607	60	24.59	83	34.016	88	36.066	5	2.049	8	3.279	310	0	0	82	26.452	16	5.161	1	0.323	24	7.742	33	10.645	60	19.355
Linda's	2002	5	37	5	9	23	no	NA	21	210	102	48.571	55	26.19	47	22.381	100	47.619	8	3.81	7	70	28	40	13	18.571	15	21.429	25	35.714	11	15.714	6	8.571	68	0	0	12	17.647	44	64.706	0	0	4	5.882	3	4.412	4	5.882
Linda's	2002	6	37	5	9	23	no	NA	96	930	690	74.194	429	46.129	261	28.065	231	24.839	9	0.968	31	283	225	79.505	153	54.064	72	25.442	47	16.608	0	0	11	3.887	582	0	0	30	5.155	14	2.405	2	0.344	90	15.464	0	0	42	7.216
Linda's	2002	7	36	5	9	22	no	NA	106	1033	708	68.538	396	38.335	312	30.203	281	27.202	44	4.259	54	520	389	74.808	218	41.923	171	32.885	111	21.346	10	1.923	10	1.923	614	0	0	22	3.583	3	0.489	14	2.28	45	7.329	8	1.303	20	3.257
Linda's	2002	8	37	6	9	22	no	NA	33	314	239	76.115	145	46.178	94	29.936	60	19.108	15	4.777	34	311	238	76.527	150	48.232	88	28.296	49	15.756	22	7.074	2	0.643	295	0	0	61	20.678	17	5.763	1	0.339	16	5.424	6	2.034	1	0.339
Linda's	2002	9	37	6	9	22	no	NA	38	364	218	59.89	106	29.121	112	30.769	119	32.692	27	7.418	37	355	256	72.113	134	37.746	122	34.366	86	24.225	9	2.535	4	1.127	240	1	0.417	51	21.25	13	5.417	1	0.417	14	5.833	6	2.5	0	0
Linda's	2002	10	37	6	9	22	no	NA	62	582	289	49.656	162	27.835	127	21.821	256	43.986	37	6.357	63	593	392	66.105	186	31.366	206	34.739	149	25.126	50	8.432	2	0.337	348	37	10.632	23	6.609	24	6.897	1	0.287	11	3.161	114	32.759	2	0.575
Linda's	2002	11	37	6	9	22	no	NA	28	265	177	66.792	64	24.151	113	42.642	69	26.038	19	7.17	32	293	235	80.205	113	38.567	122	41.638	49	16.724	9	3.072	0	0	177	8	4.52	6	3.39	45	25.424	0	0	13	7.345	29	16.384	7	3.955
Linda's	2002	12	39	8	10	22	no	NA	37	353	237	67.139	99	28.045	138	39.093	86	24.363	30	8.499	39	356	246	69.101	131	36.798	115	32.303	91	25.562	9	2.528	10	2.809	230	0	0	62	26.957	70	30.435	11	4.783	41	17.826	4	1.739	13	5.652
Nyayo's	2002	1	58	10	20	29	no	NA	83	769	460	59.818	212	27.568	248	32.25	236	30.689	73	9.493	33	295	186	63.051	89	30.169	97	32.881	91	30.847	14	4.746	4	1.356	301	0	0	60	19.934	37	12.292	27	8.97	21	6.977	6	1.993	7	2.326
Nyayo's	2002	2	58	9	20	29	no	NA	65	607	411	67.71	211	34.761	200	32.949	164	27.018	32	5.272	23	186	123	66.129	59	31.72	64	34.409	56	30.108	1	0.538	6	3.226	270	0	0	66	24.444	67	24.815	0	0	22	8.148	10	3.704	4	1.481
Nyayo's	2002	3	59	9	20	30	no	NA	67	612	401	65.523	214	34.967	187	30.556	172	28.105	39	6.373	24	216	156	72.222	89	41.204	67	31.019	41	18.981	9	4.167	10	4.63	303	0	0	72	23.762	69	22.772	2	0.66	29	9.571	24	7.921	56	18.482
Nyayo's	2002	4	58	9	20	29	no	NA	37	345	255	73.913	151	43.768	104	30.145	67	19.42	23	6.667	12	97	67	69.072	27	27.835	40	41.237	23	23.711	4	4.124	3	3.093	178	0	0	32	17.978	2	1.124	0	0	16	8.989	6	3.371	67	37.64
Nyayo's	2002	5	58	9	20	29	no	NA	50	471	315	66.879	155	32.909	160	33.97	124	26.327	32	6.794	16	146	107	73.288	48	32.877	59	40.411	22	15.068	15	10.274	2	1.37	203	0	0	0	0	102	50.246	1	0.493	30	14.778	14	6.897	31	15.271
Nyayo's	2002	6	58	9	20	29	no	NA	48	439	339	77.221	149	33.941	190	43.28	91	20.729	9	2.05	18	148	105	70.946	57	38.514	48	32.432	39	26.351	4	2.703	0	0	206	0	0	5	2.427	8	3.883	0	0	6	2.913	0	0	3	1.456
Nyayo's	2002	7	56	10	19	27	no	NA	86	823	654	79.465	345	41.92	309	37.546	105	12.758	64	7.776	43	381	261	68.504	148	38.845	113	29.659	103	27.034	0	0	17	4.462	493	0	0	10	2.028	0	0	0	0	6	1.217	0	0	2	0.406
Nyayo's	2002	8	58	10	19	29	no	NA	23	216	174	80.556	105	48.611	69	31.944	26	12.037	16	7.407	24	222	185	83.333	115	51.802	70	31.532	34	15.315	1	0.45	2	0.901	220	0	0	27	12.273	6	2.727	1	0.455	6	2.727	2	0.909	15	6.818
Nyayo's	2002	9	59	10	19	30	no	NA	28	265	194	73.208	108	40.755	86	32.453	56	21.132	15	5.66	29	251	166	66.135	74	29.482	92	36.653	68	27.092	15	5.976	2	0.797	182	5	2.747	26	14.286	10	5.495	0	0	5	2.747	1	0.549	0	0
Nyayo's	2002	10	59	9	19	31	no	NA	28	259	177	68.34	77	29.73	100	38.61	66	25.483	16	6.178	28	256	174	67.969	95	37.109	79	30.859	51	19.922	29	11.328	2	0.781	172	8	4.651	23	13.372	4	2.326	10	5.814	8	4.651	13	7.558	1	0.581
Nyayo's	2002	11	60	9	19	32	no	NA	29	267	170	63.67	90	33.708	80	29.963	65	24.345	32	11.985	33	300	225	75	131	43.667	94	31.333	70	23.333	4	1.333	1	0.333	221	0	0	12	5.43	59	26.697	0	0	27	12.217	15	6.787	0	0
Nyayo's	2002	12	60	9	21	32	no	NA	29	250	188	75.2	54	21.6	134	53.6	43	17.2	19	7.6	31	271	199	73.432	57	21.033	142	52.399	67	24.723	1	0.369	4	1.476	111	0	0	29	26.126	29	26.126	5	4.505	18	16.216	9	8.108	0	0
Omo's	2002	1	22	2	7	13	no	NA	90	857	386	45.041	150	17.503	236	27.538	393	45.858	78	9.102	29	274	158	57.664	55	20.073	103	37.591	100	36.496	6	2.19	10	3.65	205	24	11.707	67	32.683	11	5.366	0	0	16	7.805	29	14.146	9	4.39
Omo's	2002	2	21	1	7	13	no	NA	70	660	462	70	323	48.939	139	21.061	149	22.576	49	7.424	22	198	135	68.182	92	46.465	43	21.717	46	23.232	10	5.051	7	3.535	415	105	25.301	22	5.301	94	22.651	0	0	31	7.47	0	0	10	2.41
Omo's	2002	3	23	1	7	15	no	NA	70	670	451	67.313	231	34.478	220	32.836	192	28.657	27	4.03	24	215	124	57.674	59	27.442	65	30.233	74	34.419	8	3.721	9	4.186	290	41	14.138	55	18.966	57	19.655	1	0.345	43	14.828	0	0	40	13.793
Omo's	2002	4	24	1	7	16	no	NA	33	303	176	58.086	76	25.083	100	33.003	100	33.003	27	8.911	11	90	72	80	34	37.778	38	42.222	18	20	0	0	0	0	110	11	10	34	30.909	5	4.545	0	0	13	11.818	1	0.909	32	29.091
Omo's	2002	5	24	1	7	16	no	NA	39	366	215	58.743	122	33.333	93	25.41	129	35.246	22	6.011	13	113	77	68.142	50	44.248	27	23.894	27	23.894	0	0	9	7.965	172	8	4.651	1	0.581	87	50.581	1	0.581	16	9.302	0	0	36	20.93
Omo's	2002	6	24	1	7	16	no	NA	35	338	241	71.302	169	50	72	21.302	90	26.627	7	2.071	13	121	90	74.38	65	53.719	25	20.661	27	22.314	1	0.826	3	2.479	234	0	0	12	5.128	11	4.701	2	0.855	18	7.692	0	0	4	1.709
Omo's	2002	7	25	1	7	17	no	NA	72	676	425	62.87	251	37.13	174	25.74	219	32.396	32	4.734	41	380	246	64.737	130	34.211	116	30.526	129	33.947	5	1.316	0	0	381	0	0	16	4.199	3	0.787	2	0.525	51	13.386	19	4.987	6	1.575
Omo's	2002	8	25	1	7	17	no	NA	15	147	144	97.959	78	53.061	66	44.898	3	2.041	0	0	17	160	134	83.75	80	50	54	33.75	15	9.375	11	6.875	0	0	158	0	0	27	17.089	6	3.797	0	0	14	8.861	23	14.557	0	0
Omo's	2002	9	25	1	7	17	no	NA	38	349	306	87.679	165	47.278	141	40.401	42	12.034	1	0.287	43	385	301	78.182	163	42.338	138	35.844	75	19.481	7	1.818	2	0.519	328	0	0	44	13.415	10	3.049	0	0	5	1.524	8	2.439	5	1.524
Omo's	2002	10	25	1	7	17	no	NA	41	401	295	73.566	189	47.132	106	26.434	66	16.459	40	9.975	45	423	303	71.631	168	39.716	135	31.915	115	27.187	0	0	5	1.182	357	82	22.969	13	3.641	9	2.521	0	0	10	2.801	41	11.485	0	0
Omo's	2002	11	25	1	7	17	no	NA	43	419	325	77.566	188	44.869	137	32.697	84	20.048	10	2.387	47	440	379	86.136	197	44.773	182	41.364	59	13.409	2	0.455	0	0	385	0	0	84	21.818	25	6.494	0	0	30	7.792	0	0	0	0
Omo's	2002	12	25	1	8	17	no	NA	47	448	312	69.643	124	27.679	188	41.964	92	20.536	44	9.821	53	490	334	68.163	147	30	187	38.163	125	25.51	16	3.265	15	3.061	271	25	9.225	56	20.664	49	18.081	12	4.428	46	16.974	3	1.107	2	0.738
Viola's	2002	1	37	4	12	21	no	NA	85	762	414	54.331	167	21.916	247	32.415	278	36.483	70	9.186	30	237	149	62.869	74	31.224	75	31.646	67	28.27	12	5.063	9	3.797	241	26	10.788	110	45.643	10	4.149	0	0	9	3.734	34	14.108	13	5.394
Viola's	2002	2	37	4	12	21	no	NA	73	687	393	57.205	199	28.967	194	28.239	235	34.207	59	8.588	26	239	124	51.883	78	32.636	46	19.247	97	40.586	9	3.766	9	3.766	277	12	4.332	12	4.332	113	40.794	2	0.722	35	12.635	1	0.361	16	5.776
Viola's	2002	3	38	5	12	21	no	NA	27	240	157	65.417	65	27.083	92	38.333	66	27.5	17	7.083	9	76	53	69.737	18	23.684	35	46.053	18	23.684	0	0	5	6.579	83	0	0	45	54.217	11	13.253	0	0	15	18.072	0	0	5	6.024
Viola's	2002	4	37	5	11	21	no	NA	72	662	417	62.991	191	28.852	226	34.139	214	32.326	31	4.683	24	212	139	65.566	61	28.774	78	36.792	66	31.132	1	0.472	6	2.83	252	1	0.397	27	10.714	14	5.556	1	0.397	36	14.286	2	0.794	116	46.032
Viola's	2002	5	36	4	11	21	no	NA	15	149	67	44.966	40	26.846	27	18.121	60	40.268	22	14.765	5	46	40	86.957	22	47.826	18	39.13	6	13.043	0	0	0	0	62	0	0	1	1.613	34	54.839	0	0	11	17.742	5	8.065	1	1.613
Viola's	2002	6	35	4	11	20	no	NA	91	872	590	67.661	337	38.647	253	29.014	227	26.032	55	6.307	29	278	242	87.05	127	45.683	115	41.367	29	10.432	7	2.518	0	0	464	0	0	26	5.603	4	0.862	0	0	63	13.578	0	0	4	0.862
Viola's	2002	7	35	4	11	20	no	NA	64	597	397	66.499	208	34.841	189	31.658	130	21.776	70	11.725	33	308	211	68.506	115	37.338	96	31.169	83	26.948	11	3.571	3	0.974	323	0	0	8	2.477	2	0.619	0	0	38	11.765	4	1.238	3	0.929
Viola's	2002	8	35	4	11	20	no	NA	44	431	318	73.782	154	35.731	164	38.051	71	16.473	42	9.745	46	443	395	89.165	201	45.372	194	43.792	37	8.352	11	2.483	0	0	355	0	0	11	3.099	4	1.127	1	0.282	14	3.944	1	0.282	3	0.845
Viola's	2002	9	35	4	12	20	no	NA	40	381	309	81.102	175	45.932	134	35.171	56	14.698	16	4.199	44	393	314	79.898	165	41.985	149	37.913	60	15.267	14	3.562	5	1.272	340	0	0	65	19.118	16	4.706	0	0	14	4.118	5	1.471	4	1.176
Viola's	2002	10	36	4	12	20	no	NA	15	133	104	78.195	69	51.88	35	26.316	20	15.038	9	6.767	13	118	81	68.644	50	42.373	31	26.271	20	16.949	15	12.712	2	1.695	119	111	93.277	2	1.681	0	0	0	0	0	0	0	0	0	0
Viola's	2002	11	38	4	12	22	no	NA	7	70	16	22.857	11	15.714	5	7.143	39	55.714	15	21.429	7	64	33	51.563	18	28.125	15	23.438	13	20.313	18	28.125	0	0	29	0	0	9	31.034	0	0	1	3.448	1	3.448	4	13.793	1	3.448
Viola's	2002	12	39	5	12	22	no	NA	44	410	243	59.268	69	16.829	174	42.439	139	33.902	28	6.829	48	439	231	52.62	69	15.718	162	36.902	138	31.435	44	10.023	26	5.923	138	0	0	65	47.101	32	23.188	2	1.449	7	5.072	0	0	0	0
Weaver's	2002	1	63	10	16	37	no	NA	89	856	358	41.822	147	17.173	211	24.65	391	45.678	107	12.5	29	257	156	60.7	47	18.288	109	42.412	72	28.016	29	11.284	0	0	194	0	0	72	37.113	21	10.825	6	3.093	24	12.371	22	11.34	10	5.155
Weaver's	2002	2	64	10	16	38	no	NA	77	724	462	63.812	247	34.116	215	29.696	155	21.409	107	14.779	27	226	177	78.319	100	44.248	77	34.071	31	13.717	11	4.867	7	3.097	347	5	1.441	29	8.357	227	65.418	0	0	13	3.746	7	2.017	11	3.17
Weaver's	2002	3	62	9	16	37	no	NA	22	191	123	64.398	66	34.555	57	29.843	57	29.843	11	5.759	8	67	26	38.806	9	13.433	17	25.373	34	50.746	0	0	7	10.448	75	18	24	25	33.333	9	12	0	0	7	9.333	2	2.667	1	1.333
Weaver's	2002	4	62	9	16	37	no	NA	64	596	425	71.309	204	34.228	221	37.081	130	21.812	41	6.879	24	198	129	65.152	53	26.768	76	38.384	50	25.253	7	3.535	12	6.061	257	0	0	121	47.082	9	3.502	0	0	23	8.949	0	0	56	21.79
Weaver's	2002	5	62	9	16	37	no	NA	27	254	182	71.654	112	44.094	70	27.559	48	18.898	24	9.449	9	76	55	72.368	20	26.316	35	46.053	21	27.632	0	0	0	0	132	0	0	12	9.091	64	48.485	0	0	9	6.818	0	0	42	31.818
Weaver's	2002	6	59	8	16	35	no	NA	77	706	603	85.411	346	49.008	257	36.402	72	10.198	31	4.391	28	254	200	78.74	103	40.551	97	38.189	43	16.929	9	3.543	2	0.787	449	2	0.445	38	8.463	14	3.118	3	0.668	27	6.013	0	0	3	0.668
Weaver's	2002	7	60	8	16	36	no	NA	90	884	677	76.584	382	43.213	295	33.371	169	19.118	38	4.299	55	531	386	72.693	171	32.203	215	40.49	121	22.787	13	2.448	11	2.072	553	0	0	17	3.074	1	0.181	0	0	16	2.893	1	0.181	0	0
Weaver's	2002	8	60	8	16	36	no	NA	34	336	261	77.679	172	51.19	89	26.488	49	14.583	26	7.738	37	356	265	74.438	163	45.787	102	28.652	81	22.753	2	0.562	8	2.247	335	4	1.194	41	12.239	16	4.776	1	0.299	16	4.776	3	0.896	0	0
Weaver's	2002	9	61	8	16	37	no	NA	23	214	177	82.71	102	47.664	75	35.047	29	13.551	8	3.738	30	270	170	62.963	105	38.889	65	24.074	55	20.37	40	14.815	5	1.852	207	0	0	57	27.536	14	6.763	0	0	2	0.966	2	0.966	1	0.483
Weaver's	2002	10	62	8	16	38	no	NA	30	281	207	73.665	94	33.452	113	40.214	35	12.456	39	13.879	29	263	207	78.707	104	39.544	103	39.163	39	14.829	13	4.943	4	1.521	198	0	0	32	16.162	34	17.172	0	0	1	0.505	0	0	9	4.545
Weaver's	2002	11	63	8	17	39	no	NA	16	150	89	59.333	36	24	53	35.333	18	12	43	28.667	14	137	74	54.015	32	23.358	42	30.657	51	37.226	8	5.839	4	2.92	68	0	0	24	35.294	19	27.941	3	4.412	0	0	0	0	0	0
Weaver's	2002	12	66	9	18	40	no	NA	18	167	117	70.06	40	23.952	77	46.108	49	29.341	1	0.599	17	158	127	80.38	41	25.949	86	54.43	26	16.456	3	1.899	2	1.266	81	5	6.173	24	29.63	29	35.802	0	0	7	8.642	0	0	1	1.235
Linda's	2003	1	41	8	10	23	no	NA	33	316	211	66.772	93	29.43	118	37.342	79	25	26	8.228	31	285	198	69.474	89	31.228	109	38.246	71	24.912	13	4.561	3	1.053	182	0	0	69	37.912	50	27.473	0	0	14	7.692	1	0.549	42	23.077
Linda's	2003	2	41	8	10	23	no	NA	29	266	175	65.789	81	30.451	94	35.338	60	22.556	31	11.654	27	252	182	72.222	77	30.556	105	41.667	60	23.81	5	1.984	5	1.984	158	91	57.595	4	2.532	6	3.797	0	0	5	3.165	7	4.43	6	3.797
Linda's	2003	3	42	8	10	24	no	NA	25	237	165	69.62	92	38.819	73	30.802	67	28.27	5	2.11	29	266	191	71.805	122	45.865	69	25.94	60	22.556	9	3.383	6	2.256	214	0	0	16	7.477	3	1.402	1	0.467	15	7.009	66	30.841	13	6.075
Linda's	2003	4	43	8	10	25	no	NA	45	423	243	57.447	120	28.369	123	29.078	162	38.298	18	4.255	46	425	273	64.235	111	26.118	162	38.118	128	30.118	7	1.647	17	4	231	0	0	9	3.896	93	40.26	1	0.433	33	14.286	36	15.584	12	5.195
Linda's	2003	5	42	7	10	25	no	NA	69	672	457	68.006	273	40.625	184	27.381	182	27.083	33	4.911	74	706	557	78.895	354	50.142	203	28.754	108	15.297	26	3.683	15	2.125	627	0	0	55	8.772	207	33.014	2	0.319	91	14.514	32	5.104	225	35.885
Linda's	2003	6	43	8	10	25	no	NA	57	533	373	69.981	130	24.39	243	45.591	139	26.079	21	3.94	63	574	422	73.519	203	35.366	219	38.153	124	21.603	6	1.045	22	3.833	333	0	0	83	24.925	55	16.517	9	2.703	20	6.006	3	0.901	86	25.826
Linda's	2003	7	42	7	10	25	no	NA	42	411	265	64.477	153	37.226	112	27.251	94	22.871	52	12.652	48	440	329	74.773	223	50.682	106	24.091	92	20.909	17	3.864	2	0.455	376	0	0	2	0.532	6	1.596	6	1.596	10	2.66	82	21.809	8	2.128
Linda's	2003	8	42	7	10	25	no	NA	39	379	327	86.28	214	56.464	113	29.815	48	12.665	4	1.055	41	387	331	85.53	228	58.915	103	26.615	54	13.953	2	0.517	0	0	442	1	0.226	14	3.167	0	0	1	0.226	26	5.882	189	42.76	0	0
Linda's	2003	9	44	8	10	26	no	NA	56	529	366	69.187	168	31.758	198	37.429	129	24.386	34	6.427	60	567	391	68.959	215	37.919	176	31.041	145	25.573	18	3.175	13	2.293	383	14	3.655	58	15.144	2	0.522	1	0.261	42	10.966	47	12.272	5	1.305
Linda's	2003	10	43	7	10	26	no	NA	21	202	140	69.307	65	32.178	75	37.129	41	20.297	21	10.396	26	249	172	69.076	103	41.365	69	27.711	68	27.309	5	2.008	4	1.606	168	32	19.048	5	2.976	17	10.119	0	0	18	10.714	29	17.262	1	0.595
Linda's	2003	11	42	6	11	26	no	NA	41	393	216	54.962	83	21.12	133	33.842	136	34.606	41	10.433	39	369	262	71.003	135	36.585	127	34.417	97	26.287	0	0	10	2.71	218	0	0	55	25.229	59	27.064	9	4.128	39	17.89	20	9.174	2	0.917
Linda's	2003	12	42	6	12	25	no	NA	36	350	246	70.286	133	38	113	32.286	92	26.286	12	3.429	38	363	280	77.135	137	37.741	143	39.394	74	20.386	8	2.204	1	0.275	270	0	0	17	6.296	92	34.074	0	0	38	14.074	73	27.037	1	0.37
Nyayo's	2003	1	60	9	21	30	no	NA	35	323	217	67.183	122	37.771	95	29.412	93	28.793	13	4.025	35	320	209	65.313	108	33.75	101	31.563	89	27.813	8	2.5	14	4.375	230	7	3.043	43	18.696	66	28.696	5	2.174	28	12.174	14	6.087	44	19.13
Nyayo's	2003	2	62	9	21	32	no	NA	41	384	300	78.125	140	36.458	160	41.667	68	17.708	16	4.167	39	353	248	70.255	116	32.861	132	37.394	92	26.062	10	2.833	3	0.85	256	0	0	21	8.203	10	3.906	3	1.172	24	9.375	48	18.75	3	1.172
Nyayo's	2003	3	63	12	21	30	no	NA	23	218	93	42.661	38	17.431	55	25.229	106	48.624	19	8.716	26	251	184	73.307	106	42.231	78	31.076	62	24.701	5	1.992	0	0	144	0	0	10	6.944	0	0	0	0	7	4.861	31	21.528	6	4.167
Nyayo's	2003	4	62	12	20	30	no	NA	33	308	210	68.182	96	31.169	114	37.013	92	29.87	6	1.948	34	305	222	72.787	99	32.459	123	40.328	75	24.59	7	2.295	1	0.328	195	0	0	36	18.462	64	32.821	0	0	16	8.205	27	13.846	17	8.718
Nyayo's	2003	5	62	13	21	29	no	NA	34	315	198	62.857	96	30.476	102	32.381	92	29.206	25	7.937	39	350	216	61.714	105	30	111	31.714	114	32.571	17	4.857	3	0.857	201	8	3.98	64	31.841	62	30.846	0	0	33	16.418	10	4.975	6	2.985
Nyayo's	2003	6	61	10	21	30	no	NA	46	451	334	74.058	200	44.346	134	29.712	99	21.951	18	3.991	52	487	343	70.431	187	38.398	156	32.033	123	25.257	15	3.08	6	1.232	387	0	0	94	24.289	7	1.809	0	0	84	21.705	1	0.258	77	19.897
Nyayo's	2003	7	61	9	21	31	no	NA	49	459	365	79.521	243	52.941	122	26.58	48	10.458	46	10.022	51	474	389	82.068	273	57.595	116	24.473	65	13.713	18	3.797	2	0.422	516	0	0	1	0.194	0	0	0	0	30	5.814	28	5.426	2	0.388
Nyayo's	2003	8	61	9	21	31	no	NA	31	288	198	68.75	115	39.931	83	28.819	75	26.042	15	5.208	32	284	215	75.704	133	46.831	82	28.873	57	20.07	6	2.113	6	2.113	248	0	0	9	3.629	1	0.403	0	0	1	0.403	2	0.806	0	0
Nyayo's	2003	9	61	10	22	30	no	NA	35	331	279	84.29	145	43.807	134	40.483	37	11.178	15	4.532	36	314	257	81.847	138	43.949	119	37.898	41	13.057	16	5.096	0	0	283	0	0	53	18.728	7	2.473	2	0.707	4	1.413	36	12.721	0	0
Nyayo's	2003	10	62	11	22	29	no	NA	55	537	360	67.039	237	44.134	123	22.905	148	27.561	29	5.4	54	511	379	74.168	262	51.272	117	22.896	95	18.591	33	6.458	4	0.783	499	26	5.21	80	16.032	68	13.627	3	0.601	17	3.407	2	0.401	0	0
Nyayo's	2003	11	66	11	22	33	no	NA	44	418	301	72.01	181	43.301	120	28.708	102	24.402	15	3.589	45	415	275	66.265	157	37.831	118	28.434	98	23.614	27	6.506	15	3.614	338	0	0	184	54.438	58	17.16	2	0.592	6	1.775	8	2.367	1	0.296
Nyayo's	2003	12	67	12	22	34	no	NA	39	359	261	72.702	155	43.175	106	29.526	87	24.234	11	3.064	39	354	252	71.186	142	40.113	110	31.073	78	22.034	22	6.215	2	0.565	297	0	0	182	61.279	50	16.835	1	0.337	21	7.071	15	5.051	0	0
Omo's	2003	1	24	1	8	15	no	NA	58	571	346	60.595	175	30.648	171	29.947	174	30.473	51	8.932	57	546	402	73.626	235	43.04	167	30.586	133	24.359	1	0.183	10	1.832	410	43	10.488	48	11.707	85	20.732	3	0.732	52	12.683	5	1.22	118	28.78
Omo's	2003	2	23	1	8	14	no	NA	34	329	172	52.28	88	26.748	84	25.532	156	47.416	1	0.304	29	283	181	63.958	70	24.735	111	39.223	93	32.862	3	1.06	6	2.12	158	40	25.316	36	22.785	13	8.228	0	0	6	3.797	0	0	7	4.43
Omo's	2003	3	24	1	8	15	no	NA	17	163	102	62.577	73	44.785	29	17.791	46	28.221	15	9.202	16	150	79	52.667	62	41.333	17	11.333	51	34	15	10	5	3.333	135	0	0	3	2.222	1	0.741	0	0	20	14.815	13	9.63	0	0
Omo's	2003	4	23	1	8	14	no	NA	4	40	24	60	17	42.5	7	17.5	16	40	0	0	4	40	36	90	24	60	12	30	4	10	0	0	0	0	41	0	0	0	0	41	100	0	0	0	0	0	0	0	0
Omo's	2003	5	23	1	8	14	no	NA	36	351	207	58.974	96	27.35	111	31.624	125	35.613	19	5.413	35	328	181	55.183	77	23.476	104	31.707	133	40.549	9	2.744	5	1.524	173	32	18.497	4	2.312	39	22.543	4	2.312	38	21.965	2	1.156	44	25.434
Omo's	2003	6	24	1	8	15	no	NA	52	519	414	79.769	225	43.353	189	36.416	99	19.075	6	1.156	52	514	404	78.599	183	35.603	221	42.996	88	17.121	18	3.502	4	0.778	408	8	1.961	11	2.696	28	6.863	0	0	19	4.657	0	0	46	11.275
Omo's	2003	7	25	1	8	16	no	NA	43	418	267	63.876	179	42.823	88	21.053	121	28.947	30	7.177	44	425	340	80	218	51.294	122	28.706	75	17.647	7	1.647	3	0.706	397	0	0	10	2.519	7	1.763	1	0.252	27	6.801	1	0.252	1	0.252
Omo's	2003	8	25	1	8	16	no	NA	19	176	142	80.682	103	58.523	39	22.159	29	16.477	5	2.841	20	192	182	94.792	118	61.458	64	33.333	10	5.208	0	0	0	0	221	0	0	0	0	0	0	1	0.452	4	1.81	0	0	1	0.452
Omo's	2003	9	25	1	8	16	no	NA	40	386	238	61.658	144	37.306	94	24.352	133	34.456	15	3.886	38	369	226	61.247	136	36.856	90	24.39	99	26.829	43	11.653	1	0.271	280	45	16.071	12	4.286	0	0	7	2.5	30	10.714	12	4.286	0	0
Omo's	2003	10	27	1	8	18	no	NA	50	489	257	52.556	182	37.219	75	15.337	204	41.718	28	5.726	45	435	290	66.667	214	49.195	76	17.471	135	31.034	7	1.609	3	0.69	396	47	11.869	11	2.778	0	0	1	0.253	30	7.576	21	5.303	3	0.758
Omo's	2003	11	27	1	8	18	no	NA	21	207	161	77.778	102	49.275	59	28.502	35	16.908	11	5.314	22	210	170	80.952	112	53.333	58	27.619	39	18.571	1	0.476	0	0	214	0	0	2	0.935	50	23.364	11	5.14	17	7.944	17	7.944	10	4.673
Omo's	2003	12	27	1	8	18	no	NA	52	511	302	59.1	136	26.614	166	32.485	164	32.094	45	8.806	51	485	319	65.773	166	34.227	153	31.546	132	27.216	26	5.361	8	1.649	302	0	0	14	4.636	100	33.113	0	0	30	9.934	14	4.636	7	2.318
Viola's	2003	1	39	4	12	23	no	NA	21	206	119	57.767	85	41.262	34	16.505	73	35.437	14	6.796	23	212	173	81.604	115	54.245	58	27.358	35	16.509	3	1.415	1	0.472	200	18	9	97	48.5	23	11.5	0	0	1	0.5	0	0	47	23.5
Viola's	2003	2	39	4	12	23	no	NA	46	447	265	59.284	124	27.74	141	31.544	140	31.32	42	9.396	50	446	312	69.955	107	23.991	205	45.964	98	21.973	29	6.502	7	1.57	231	10	4.329	17	7.359	4	1.732	1	0.433	6	2.597	6	2.597	18	7.792
Viola's	2003	3	40	4	12	24	no	NA	29	278	212	76.259	122	43.885	90	32.374	60	21.583	6	2.158	30	286	202	70.629	119	41.608	83	29.021	74	25.874	7	2.448	3	1.049	241	0	0	2	0.83	8	3.32	8	3.32	22	9.129	12	4.979	5	2.075
Viola's	2003	4	41	4	12	25	no	NA	28	270	186	68.889	92	34.074	94	34.815	64	23.704	20	7.407	27	247	210	85.02	118	47.773	92	37.247	35	14.17	2	0.81	0	0	210	1	0.476	17	8.095	138	65.714	2	0.952	18	8.571	8	3.81	0	0
Viola's	2003	5	44	8	12	24	no	NA	37	360	226	62.778	91	25.278	135	37.5	113	31.389	21	5.833	38	342	257	75.146	128	37.427	129	37.719	71	20.76	7	2.047	7	2.047	219	0	0	40	18.265	71	32.42	2	0.913	70	31.963	0	0	26	11.872
Viola's	2003	6	45	8	12	25	no	NA	47	444	312	70.27	105	23.649	207	46.622	107	24.099	25	5.631	48	424	331	78.066	149	35.142	182	42.925	59	13.915	26	6.132	8	1.887	254	0	0	90	35.433	17	6.693	1	0.394	4	1.575	18	7.087	74	29.134
Viola's	2003	7	45	8	13	25	no	NA	51	485	366	75.464	170	35.052	196	40.412	84	17.32	35	7.216	53	494	414	83.806	204	41.296	210	42.51	69	13.968	4	0.81	7	1.417	374	0	0	10	2.674	3	0.802	1	0.267	11	2.941	4	1.07	5	1.337
Viola's	2003	8	46	8	13	25	no	NA	32	314	215	68.471	124	39.49	91	28.981	51	16.242	48	15.287	33	306	275	89.869	160	52.288	115	37.582	29	9.477	0	0	2	0.654	284	0	0	6	2.113	8	2.817	1	0.352	22	7.746	15	5.282	0	0
Viola's	2003	9	46	9	13	24	no	NA	52	505	371	73.465	209	41.386	162	32.079	85	16.832	49	9.703	49	443	335	75.621	194	43.792	141	31.828	95	21.445	9	2.032	4	0.903	403	43	10.67	27	6.7	5	1.241	6	1.489	18	4.467	40	9.926	0	0
Viola's	2003	10	45	8	13	24	no	NA	68	648	462	71.296	275	42.438	187	28.858	133	20.525	53	8.179	65	607	415	68.369	270	44.481	145	23.888	156	25.7	32	5.272	4	0.659	545	37	6.789	20	3.67	13	2.385	3	0.55	13	2.385	63	11.56	2	0.367
Viola's	2003	11	45	8	14	23	no	NA	55	542	426	78.598	274	50.554	152	28.044	65	11.993	51	9.41	53	519	437	84.2	260	50.096	177	34.104	65	12.524	0	0	17	3.276	534	0	0	33	6.18	84	15.73	5	0.936	5	0.936	8	1.498	4	0.749
Viola's	2003	12	45	6	14	25	no	NA	48	466	277	59.442	147	31.545	130	27.897	165	35.408	24	5.15	44	399	275	68.922	138	34.586	137	34.336	106	26.566	17	4.261	1	0.251	285	0	0	28	9.825	69	24.211	0	0	24	8.421	27	9.474	6	2.105
Weaver's	2003	1	67	9	18	40	no	NA	41	391	293	74.936	150	38.363	143	36.573	84	21.483	14	3.581	36	351	286	81.481	169	48.148	117	33.333	50	14.245	13	3.704	2	0.57	319	91	28.527	37	11.599	50	15.674	0	0	11	3.448	0	0	57	17.868
Weaver's	2003	2	65	9	19	38	no	NA	38	362	204	56.354	124	34.254	80	22.099	132	36.464	26	7.182	40	374	234	62.567	156	41.711	78	20.856	132	35.294	8	2.139	0	0	280	98	35	2	0.714	8	2.857	0	0	11	3.929	20	7.143	10	3.571
Weaver's	2003	3	67	9	19	39	no	NA	42	388	271	69.845	163	42.01	108	27.835	65	16.753	52	13.402	44	401	268	66.833	153	38.155	115	28.678	116	28.928	9	2.244	8	1.995	316	0	0	1	0.316	0	0	7	2.215	15	4.747	26	8.228	10	3.165
Weaver's	2003	4	66	9	19	38	no	NA	7	68	29	42.647	10	14.706	19	27.941	27	39.706	12	17.647	7	58	35	60.345	21	36.207	14	24.138	18	31.034	0	0	5	8.621	31	0	0	0	0	5	16.129	0	0	15	48.387	1	3.226	0	0
Weaver's	2003	5	67	12	20	36	no	NA	65	632	387	61.234	214	33.861	173	27.373	191	30.222	54	8.544	61	566	427	75.442	235	41.519	192	33.922	123	21.731	8	1.413	8	1.413	449	47	10.468	20	4.454	188	41.871	0	0	38	8.463	0	0	82	18.263
Weaver's	2003	6	68	11	20	37	no	NA	69	654	409	62.538	168	25.688	241	36.85	197	30.122	48	7.339	68	577	383	66.378	164	28.423	219	37.955	153	26.516	19	3.293	22	3.813	332	0	0	105	31.627	24	7.229	0	0	23	6.928	4	1.205	121	36.446
Weaver's	2003	7	68	10	20	38	no	NA	37	354	282	79.661	181	51.13	101	28.531	45	12.712	27	7.627	35	323	280	86.687	192	59.443	88	27.245	27	8.359	9	2.786	7	2.167	373	0	0	1	0.268	7	1.877	0	0	13	3.485	20	5.362	1	0.268
Weaver's	2003	8	68	10	20	38	no	NA	22	207	121	58.454	52	25.121	69	33.333	71	34.3	15	7.246	21	193	149	77.202	98	50.777	51	26.425	30	15.544	10	5.181	4	2.073	150	0	0	0	0	0	0	1	0.667	2	1.333	48	32	0	0
Weaver's	2003	9	66	9	20	37	no	NA	50	473	359	75.899	240	50.74	119	25.159	98	20.719	16	3.383	43	394	290	73.604	159	40.355	131	33.249	90	22.843	10	2.538	4	1.015	399	33	8.271	18	4.511	1	0.251	0	0	38	9.524	14	3.509	2	0.501
Weaver's	2003	10	67	11	20	36	no	NA	25	248	187	75.403	134	54.032	53	21.371	48	19.355	13	5.242	26	259	224	86.486	181	69.884	43	16.602	32	12.355	3	1.158	0	0	315	0	0	26	8.254	12	3.81	1	0.317	15	4.762	2	0.635	3	0.952
Weaver's	2003	11	68	12	20	36	no	NA	55	521	400	76.775	239	45.873	161	30.902	108	20.729	13	2.495	55	528	385	72.917	217	41.098	168	31.818	116	21.97	19	3.598	8	1.515	456	0	0	35	7.675	39	8.553	1	0.219	19	4.167	43	9.43	0	0
Weaver's	2003	12	69	13	20	36	no	NA	51	468	386	82.479	209	44.658	177	37.821	60	12.821	22	4.701	55	491	383	78.004	186	37.882	197	40.122	97	19.756	7	1.426	4	0.815	395	0	0	43	10.886	80	20.253	1	0.253	18	4.557	15	3.797	18	4.557
Linda's	2004	1	42	6	12	24	no	NA	38	370	220	59.459	108	29.189	112	30.27	130	35.135	20	5.405	39	366	235	64.208	123	33.607	112	30.601	117	31.967	9	2.459	5	1.366	231	0	0	36	15.584	32	13.853	1	0.433	22	9.524	73	31.602	0	0
Linda's	2004	2	42	6	13	24	no	NA	12	117	54	46.154	26	22.222	28	23.932	49	41.88	14	11.966	13	126	66	52.381	29	23.016	37	29.365	46	36.508	12	9.524	2	1.587	55	0	0	0	0	10	18.182	3	5.455	2	3.636	3	5.455	2	3.636
Linda's	2004	3	42	6	13	23	no	NA	43	413	263	63.68	164	39.709	99	23.971	126	30.508	24	5.811	45	429	282	65.734	165	38.462	117	27.273	131	30.536	4	0.932	12	2.797	329	0	0	46	13.982	121	36.778	2	0.608	37	11.246	19	5.775	13	3.951
Linda's	2004	4	41	6	13	22	no	NA	32	314	216	68.79	135	42.994	81	25.796	81	25.796	17	5.414	32	317	224	70.662	112	35.331	112	35.331	83	26.183	5	1.577	5	1.577	247	0	0	81	32.794	37	14.98	0	0	12	4.858	30	12.146	53	21.457
Linda's	2004	5	41	6	13	22	no	NA	35	339	283	83.481	146	43.068	137	40.413	51	15.044	5	1.475	35	328	270	82.317	137	41.768	133	40.549	44	13.415	6	1.829	8	2.439	283	0	0	63	22.261	6	2.12	1	0.353	13	4.594	46	16.254	21	7.42
Linda's	2004	6	40	5	14	22	no	NA	30	288	173	60.069	87	30.208	86	29.861	98	34.028	17	5.903	33	317	233	73.502	132	41.64	101	31.861	80	25.237	2	0.631	2	0.631	219	0	0	13	5.936	0	0	5	2.283	34	15.525	22	10.046	6	2.74
Linda's	2004	7	41	5	14	22	no	NA	65	627	432	68.9	280	44.657	152	24.242	162	25.837	33	5.263	65	605	433	71.57	274	45.289	159	26.281	143	23.636	13	2.149	16	2.645	554	3	0.542	17	3.069	0	0	1	0.181	37	6.679	70	12.635	3	0.542
Linda's	2004	8	41	5	14	22	no	NA	50	499	376	75.351	268	53.707	108	21.643	110	22.044	13	2.605	44	434	357	82.258	230	52.995	127	29.263	64	14.747	8	1.843	5	1.152	498	1	0.201	65	13.052	4	0.803	0	0	22	4.418	103	20.683	21	4.217
Linda's	2004	9	43	5	14	24	no	NA	14	139	78	56.115	57	41.007	21	15.108	49	35.252	12	8.633	12	116	65	56.034	32	27.586	33	28.448	34	29.31	10	8.621	7	6.034	89	0	0	4	4.494	2	2.247	0	0	2	2.247	62	69.663	0	0
Linda's	2004	10	44	5	14	25	no	NA	6	60	17	28.333	9	15	8	13.333	21	35	22	36.667	5	49	44	89.796	31	63.265	13	26.531	5	10.204	0	0	0	0	40	0	0	0	0	0	0	0	0	0	0	16	40	0	0
Linda's	2004	11	45	5	15	26	no	NA	66	639	417	65.258	266	41.628	151	23.631	179	28.013	43	6.729	65	616	465	75.487	299	48.539	166	26.948	128	20.779	16	2.597	7	1.136	565	0	0	15	2.655	28	4.956	1	0.177	21	3.717	147	26.018	21	3.717
Linda's	2004	12	42	4	15	23	no	NA	45	420	299	71.19	160	38.095	139	33.095	91	21.667	30	7.143	42	369	260	70.461	156	42.276	104	28.184	87	23.577	10	2.71	12	3.252	316	0	0	48	15.19	153	48.418	1	0.316	18	5.696	66	20.886	0	0
Nyayo's	2004	1	68	13	22	33	no	NA	41	399	246	61.654	165	41.353	81	20.301	119	29.825	34	8.521	36	345	221	64.058	149	43.188	72	20.87	98	28.406	25	7.246	1	0.29	314	0	0	29	9.236	48	15.287	0	0	16	5.096	16	5.096	29	9.236
Nyayo's	2004	2	68	13	22	33	no	NA	37	348	203	58.333	116	33.333	87	25	116	33.333	29	8.333	36	330	242	73.333	119	36.061	123	37.273	81	24.545	4	1.212	3	0.909	235	0	0	26	11.064	123	52.34	1	0.426	35	14.894	18	7.66	3	1.277
Nyayo's	2004	3	68	13	22	33	no	NA	31	294	166	56.463	93	31.633	73	24.83	87	29.592	41	13.946	32	298	172	57.718	99	33.221	73	24.497	100	33.557	18	6.04	8	2.685	192	0	0	79	41.146	41	21.354	0	0	22	11.458	27	14.063	3	1.563
Nyayo's	2004	4	67	13	21	33	no	NA	25	249	234	93.976	182	73.092	52	20.884	15	6.024	0	0	25	243	207	85.185	149	61.317	58	23.868	30	12.346	4	1.646	2	0.823	331	0	0	19	5.74	63	19.033	0	0	4	1.208	60	18.127	12	3.625
Nyayo's	2004	5	67	13	21	33	no	NA	34	335	282	84.179	207	61.791	75	22.388	35	10.448	18	5.373	40	384	319	83.073	205	53.385	114	29.688	49	12.76	9	2.344	7	1.823	412	0	0	86	20.874	9	2.184	1	0.243	22	5.34	39	9.466	15	3.641
Nyayo's	2004	6	67	12	21	34	no	NA	44	417	367	88.01	249	59.712	118	28.297	31	7.434	19	4.556	43	407	322	79.115	200	49.14	122	29.975	72	17.69	11	2.703	2	0.491	449	0	0	17	3.786	2	0.445	1	0.223	10	2.227	17	3.786	1	0.223
Nyayo's	2004	7	66	12	21	33	no	NA	47	448	373	83.259	224	50	149	33.259	56	12.5	19	4.241	43	403	321	79.653	206	51.117	115	28.536	69	17.122	9	2.233	4	0.993	430	0	0	26	6.047	9	2.093	1	0.233	9	2.093	42	9.767	3	0.698
Nyayo's	2004	8	66	11	21	34	no	NA	58	558	437	78.315	292	52.33	145	25.986	98	17.563	23	4.122	59	558	467	83.692	294	52.688	173	31.004	83	14.875	6	1.075	2	0.358	586	3	0.512	54	9.215	4	0.683	1	0.171	26	4.437	37	6.314	1	0.171
Nyayo's	2004	9	69	11	21	37	no	NA	6	60	38	63.333	29	48.333	9	15	5	8.333	17	28.333	6	60	50	83.333	41	68.333	9	15	10	16.667	0	0	0	0	70	0	0	3	4.286	0	0	0	0	6	8.571	1	1.429	0	0
Nyayo's	2004	10	70	11	21	38	no	NA	10	89	56	62.921	27	30.337	29	32.584	28	31.461	5	5.618	9	83	56	67.47	26	31.325	30	36.145	23	27.711	2	2.41	2	2.41	53	5	9.434	0	0	13	24.528	0	0	5	9.434	24	45.283	3	5.66
Nyayo's	2004	11	70	11	21	38	no	NA	74	731	511	69.904	360	49.248	151	20.657	156	21.341	64	8.755	78	747	536	71.754	329	44.043	207	27.711	174	23.293	35	4.685	2	0.268	689	0	0	27	3.919	26	3.774	0	0	58	8.418	249	36.139	16	2.322
Nyayo's	2004	12	73	11	23	41	no	NA	54	517	361	69.826	229	44.294	132	25.532	128	24.758	28	5.416	54	509	339	66.601	177	34.774	162	31.827	135	26.523	23	4.519	12	2.358	406	0	0	62	15.271	189	46.552	1	0.246	18	4.433	47	11.576	32	7.882
Omo's	2004	1	28	1	8	19	no	NA	38	358	208	58.101	76	21.229	132	36.872	136	37.989	14	3.911	39	358	240	67.039	128	35.754	112	31.285	110	30.726	7	1.955	1	0.279	204	13	6.373	52	25.49	25	12.255	0	0	9	4.412	7	3.431	0	0
Omo's	2004	2	30	3	8	19	no	NA	40	384	234	60.938	104	27.083	130	33.854	125	32.552	25	6.51	33	315	209	66.349	91	28.889	118	37.46	75	23.81	30	9.524	1	0.317	195	1	0.513	14	7.179	102	52.308	1	0.513	18	9.231	19	9.744	4	2.051
Omo's	2004	3	28	2	9	18	no	NA	32	309	203	65.696	87	28.155	116	37.54	84	27.184	22	7.12	31	294	227	77.211	124	42.177	103	35.034	49	16.667	11	3.741	7	2.381	211	0	0	37	17.536	42	19.905	0	0	11	5.213	49	23.223	52	24.645
Omo's	2004	4	28	2	9	17	no	NA	20	196	125	63.776	61	31.122	64	32.653	61	31.122	10	5.102	22	202	127	62.871	64	31.683	63	31.188	61	30.198	6	2.97	8	3.96	125	0	0	12	9.6	29	23.2	4	3.2	2	1.6	19	15.2	8	6.4
Omo's	2004	5	29	4	9	16	no	NA	37	357	240	67.227	139	38.936	101	28.291	97	27.171	20	5.602	37	364	232	63.736	124	34.066	108	29.67	100	27.473	19	5.22	13	3.571	263	0	0	24	9.125	48	18.251	1	0.38	19	7.224	9	3.422	15	5.703
Omo's	2004	6	34	8	11	16	no	NA	62	579	451	77.893	260	44.905	191	32.988	107	18.48	21	3.627	61	560	430	76.786	218	38.929	212	37.857	114	20.357	6	1.071	10	1.786	478	0	0	7	1.464	16	3.347	2	0.418	30	6.276	50	10.46	0	0
Omo's	2004	7	34	10	10	14	no	NA	67	650	536	82.462	295	45.385	241	37.077	86	13.231	28	4.308	65	615	522	84.878	329	53.496	193	31.382	74	12.033	5	0.813	14	2.276	624	4	0.641	5	0.801	2	0.321	2	0.321	27	4.327	43	6.891	2	0.321
Omo's	2004	8	34	11	10	14	no	NA	50	473	352	74.419	165	34.884	187	39.535	97	20.507	24	5.074	45	422	263	62.322	160	37.915	103	24.408	122	28.91	32	7.583	5	1.185	325	0	0	44	13.538	7	2.154	0	0	20	6.154	15	4.615	2	0.615
Omo's	2004	9	34	11	10	13	no	NA	16	155	119	76.774	85	54.839	34	21.935	32	20.645	4	2.581	14	131	91	69.466	64	48.855	27	20.611	20	15.267	0	0	20	15.267	149	32	21.477	0	0	1	0.671	0	0	9	6.04	40	26.846	10	6.711
Omo's	2004	10	32	9	10	13	no	NA	25	250	229	91.6	192	76.8	37	14.8	6	2.4	15	6	23	226	206	91.15	146	64.602	60	26.549	20	8.85	0	0	0	0	338	0	0	2	0.592	0	0	0	0	4	1.183	48	14.201	3	0.888
Omo's	2004	11	31	8	10	13	no	NA	67	658	504	76.596	289	43.921	215	32.675	105	15.957	49	7.447	63	609	500	82.102	254	41.708	246	40.394	94	15.435	7	1.149	8	1.314	543	0	0	31	5.709	12	2.21	1	0.184	18	3.315	79	14.549	29	5.341
Omo's	2004	12	29	7	10	12	no	NA	52	485	413	85.155	151	31.134	262	54.021	53	10.928	19	3.918	48	410	323	78.78	145	35.366	178	43.415	64	15.61	3	0.732	20	4.878	296	19	6.419	72	24.324	121	40.878	16	5.405	19	6.419	24	8.108	7	2.365
Viola's	2004	1	46	8	14	24	no	NA	48	456	249	54.605	58	12.719	191	41.886	174	38.158	33	7.237	47	436	331	75.917	137	31.422	194	44.495	91	20.872	12	2.752	2	0.459	195	10	5.128	64	32.821	24	12.308	10	5.128	13	6.667	17	8.718	1	0.513
Viola's	2004	2	47	9	14	24	no	NA	35	338	212	62.722	113	33.432	99	29.29	103	30.473	23	6.805	36	337	246	72.997	137	40.653	109	32.344	70	20.772	15	4.451	6	1.78	250	0	0	19	7.6	151	60.4	0	0	5	2	6	2.4	30	12
Viola's	2004	3	47	9	14	24	no	NA	33	320	203	63.438	83	25.938	120	37.5	99	30.938	18	5.625	37	360	245	68.056	120	33.333	125	34.722	100	27.778	11	3.056	4	1.111	203	0	0	96	47.291	60	29.557	1	0.493	15	7.389	4	1.97	6	2.956
Viola's	2004	4	48	8	15	26	no	NA	31	304	229	75.329	112	36.842	117	38.487	49	16.118	26	8.553	32	307	243	79.153	100	32.573	143	46.58	41	13.355	15	4.886	8	2.606	212	0	0	10	4.717	52	24.528	1	0.472	7	3.302	14	6.604	50	23.585
Viola's	2004	5	47	8	15	24	no	NA	20	200	135	67.5	87	43.5	48	24	43	21.5	22	11	23	226	157	69.469	75	33.186	82	36.283	60	26.549	9	3.982	0	0	162	0	0	56	34.568	16	9.877	0	0	8	4.938	33	20.37	42	25.926
Viola's	2004	6	46	7	15	24	no	NA	45	444	366	82.432	220	49.55	146	32.883	42	9.459	36	8.108	43	401	369	92.02	213	53.117	156	38.903	20	4.988	9	2.244	3	0.748	433	0	0	27	6.236	0	0	1	0.231	17	3.926	18	4.157	1	0.231
Viola's	2004	7	43	5	15	23	no	NA	82	808	679	84.035	448	55.446	231	28.589	89	11.015	40	4.95	82	797	646	81.054	426	53.45	220	27.604	141	17.691	6	0.753	4	0.502	874	0	0	49	5.606	0	0	5	0.572	35	4.005	86	9.84	13	1.487
Viola's	2004	8	41	4	15	22	no	NA	68	655	497	75.878	289	44.122	208	31.756	118	18.015	40	6.107	67	636	482	75.786	291	45.755	191	30.031	141	22.17	13	2.044	0	0	580	0	0	50	8.621	5	0.862	1	0.172	21	3.621	26	4.483	9	1.552
Viola's	2004	9	44	5	15	24	no	NA	7	66	22	33.333	1	1.515	21	31.818	44	66.667	0	0	7	66	9	13.636	2	3.03	7	10.606	30	45.455	27	40.909	0	0	3	0	0	0	0	0	0	0	0	3	100	0	0	0	0
Viola's	2004	10	44	6	15	23	no	NA	13	121	50	41.322	20	16.529	30	24.793	70	57.851	1	0.826	12	103	67	65.049	34	33.01	33	32.039	36	34.951	0	0	0	0	54	0	0	0	0	9	16.667	0	0	2	3.704	28	51.852	6	11.111
Viola's	2004	11	46	6	16	25	no	NA	52	503	309	61.431	183	36.382	126	25.05	131	26.044	63	12.525	51	485	282	58.144	129	26.598	153	31.546	168	34.639	29	5.979	6	1.237	312	0	0	25	8.013	27	8.654	1	0.321	19	6.09	95	30.449	7	2.244
Viola's	2004	12	46	7	17	23	no	NA	45	423	251	59.338	106	25.059	145	34.279	113	26.714	59	13.948	49	456	272	59.649	95	20.833	177	38.816	161	35.307	16	3.509	7	1.535	201	0	0	56	27.861	71	35.323	0	0	8	3.98	39	19.403	5	2.488
Weaver's	2004	1	71	13	21	38	no	NA	32	316	151	47.785	51	16.139	100	31.646	151	47.785	14	4.43	33	319	189	59.248	96	30.094	93	29.154	107	33.542	16	5.016	7	2.194	147	0	0	37	25.17	37	25.17	0	0	1	0.68	49	33.333	3	2.041
Weaver's	2004	2	71	14	21	37	no	NA	24	228	132	57.895	65	28.509	67	29.386	80	35.088	16	7.018	25	225	151	67.111	69	30.667	82	36.444	66	29.333	3	1.333	5	2.222	134	1	0.746	9	6.716	102	76.119	1	0.746	8	5.97	3	2.239	2	1.493
Weaver's	2004	3	70	12	21	37	no	NA	40	393	254	64.631	170	43.257	84	21.374	65	16.539	74	18.83	38	375	274	73.067	156	41.6	118	31.467	62	16.533	15	4	24	6.4	326	0	0	38	11.656	136	41.718	0	0	6	1.84	85	26.074	29	8.896
Weaver's	2004	4	71	12	21	38	no	NA	31	289	165	57.093	59	20.415	106	36.678	102	35.294	22	7.612	33	309	143	46.278	55	17.799	88	28.479	128	41.424	28	9.061	10	3.236	114	0	0	1	0.877	18	15.789	0	0	10	8.772	26	22.807	18	15.789
Weaver's	2004	5	70	12	22	37	no	NA	28	270	164	60.741	96	35.556	68	25.185	82	30.37	24	8.889	26	248	155	62.5	83	33.468	72	29.032	82	33.065	8	3.226	3	1.21	179	0	0	56	31.285	63	35.196	5	2.793	1	0.559	4	2.235	15	8.38
Weaver's	2004	6	69	12	22	35	no	NA	27	260	205	78.846	87	33.462	118	45.385	43	16.538	12	4.615	29	266	233	87.594	131	49.248	102	38.346	32	12.03	0	0	1	0.376	218	0	0	21	9.633	0	0	0	0	13	5.963	26	11.927	0	0
Weaver's	2004	7	68	11	22	35	no	NA	80	765	659	86.144	411	53.725	248	32.418	82	10.719	24	3.137	81	786	676	86.005	387	49.237	289	36.768	101	12.85	4	0.509	5	0.636	798	1	0.125	17	2.13	4	0.501	2	0.251	21	2.632	149	18.672	21	2.632
Weaver's	2004	8	69	12	21	36	no	NA	55	546	461	84.432	264	48.352	197	36.081	83	15.201	2	0.366	47	458	413	90.175	235	51.31	178	38.865	34	7.424	10	2.183	1	0.218	499	0	0	42	8.417	5	1.002	0	0	21	4.208	53	10.621	1	0.2
Weaver's	2004	9	69	12	21	36	no	NA	6	60	9	15	4	6.667	5	8.333	51	85	0	0	6	60	32	53.333	26	43.333	6	10	25	41.667	3	5	0	0	30	6	20	0	0	0	0	0	0	4	13.333	0	0	0	0
Weaver's	2004	10	74	12	22	40	no	NA	8	80	72	90	44	55	28	35	6	7.5	2	2.5	9	90	85	94.444	58	64.444	27	30	5	5.556	0	0	0	0	102	0	0	2	1.961	0	0	0	0	0	0	16	15.686	0	0
Weaver's	2004	11	74	12	22	40	no	NA	67	658	429	65.198	267	40.578	162	24.62	184	27.964	45	6.839	68	622	439	70.579	267	42.926	172	27.653	170	27.331	9	1.447	4	0.643	534	0	0	29	5.431	14	2.622	0	0	25	4.682	156	29.213	49	9.176
Weaver's	2004	12	74	12	23	40	no	NA	42	413	326	78.935	158	38.257	168	40.678	70	16.949	17	4.116	41	364	270	74.176	153	42.033	117	32.143	90	24.725	1	0.275	3	0.824	311	0	0	58	18.65	207	66.559	1	0.322	11	3.537	1	0.322	3	0.965
Linda's	2005	1	43	5	15	23	no	NA	50	489	246	50.307	134	27.403	112	22.904	187	38.241	56	11.452	50	486	344	70.782	185	38.066	159	32.716	126	25.926	9	1.852	7	1.44	319	60	18.809	14	4.389	181	56.74	3	0.94	8	2.508	28	8.777	0	0
Linda's	2005	2	44	6	15	23	no	NA	31	300	147	49	66	22	81	27	136	45.333	17	5.667	34	328	162	49.39	80	24.39	82	25	155	47.256	10	3.049	1	0.305	146	0	0	6	4.11	58	39.726	9	6.164	5	3.425	19	13.014	1	0.685
Linda's	2005	3	45	8	14	23	no	NA	43	420	320	76.19	186	44.286	134	31.905	87	20.714	13	3.095	47	451	318	70.51	202	44.789	116	25.721	122	27.051	5	1.109	6	1.33	388	0	0	17	4.381	98	25.258	9	2.32	25	6.443	88	22.68	0	0
Linda's	2005	4	46	11	14	21	no	NA	26	250	174	69.6	91	36.4	83	33.2	66	26.4	10	4	27	255	173	67.843	110	43.137	63	24.706	55	21.569	15	5.882	12	4.706	201	0	0	24	11.94	84	41.791	1	0.498	11	5.473	3	1.493	18	8.955
Linda's	2005	5	45	11	14	20	no	NA	46	444	293	65.991	162	36.486	131	29.505	118	26.577	33	7.432	43	412	300	72.816	150	36.408	150	36.408	85	20.631	22	5.34	5	1.214	312	0	0	36	11.538	52	16.667	0	0	30	9.615	12	3.846	165	52.885
Linda's	2005	6	46	11	14	21	no	NA	58	570	346	60.702	210	36.842	136	23.86	177	31.053	47	8.246	51	483	378	78.261	212	43.892	166	34.369	72	14.907	31	6.418	2	0.414	422	0	0	207	49.052	65	15.403	1	0.237	12	2.844	5	1.185	95	22.512
Linda's	2005	7	47	13	14	20	no	NA	90	881	682	77.412	407	46.198	275	31.215	169	19.183	30	3.405	83	796	655	82.286	411	51.633	244	30.653	112	14.07	28	3.518	1	0.126	818	0	0	1	0.122	16	1.956	5	0.611	25	3.056	165	20.171	33	4.034
Linda's	2005	8	47	12	14	21	no	NA	66	644	418	64.907	230	35.714	188	29.193	190	29.503	36	5.59	64	613	445	72.594	270	44.046	175	28.548	141	23.002	25	4.078	2	0.326	500	12	2.4	0	0	1	0.2	0	0	33	6.6	45	9	2	0.4
Linda's	2005	9	46	10	14	22	no	NA	78	768	579	75.391	282	36.719	297	38.672	161	20.964	28	3.646	78	759	568	74.835	297	39.13	271	35.705	164	21.607	25	3.294	2	0.264	579	24	4.145	1	0.173	7	1.209	0	0	20	3.454	23	3.972	1	0.173
Linda's	2005	10	45	9	14	22	no	NA	58	558	462	82.796	274	49.104	188	33.692	87	15.591	9	1.613	50	474	384	81.013	199	41.983	185	39.03	81	17.089	3	0.633	6	1.266	473	66	13.953	15	3.171	4	0.846	1	0.211	20	4.228	88	18.605	15	3.171
Linda's	2005	11	46	9	14	23	no	NA	78	767	560	73.012	306	39.896	254	33.116	177	23.077	30	3.911	79	772	628	81.347	283	36.658	345	44.689	118	15.285	16	2.073	10	1.295	589	0	0	4	0.679	473	80.306	1	0.17	26	4.414	50	8.489	17	2.886
Linda's	2005	12	47	8	14	25	no	NA	83	802	442	55.112	264	32.918	178	22.195	317	39.526	43	5.362	82	775	458	59.097	276	35.613	182	23.484	297	38.323	15	1.935	5	0.645	540	1	0.185	12	2.222	284	52.593	0	0	31	5.741	135	25	1	0.185
Nyayo's	2005	1	73	11	23	39	no	NA	31	307	203	66.124	135	43.974	68	22.15	83	27.036	21	6.84	34	328	257	78.354	153	46.646	104	31.707	56	17.073	13	3.963	2	0.61	288	0	0	2	0.694	208	72.222	0	0	14	4.861	56	19.444	3	1.042
Nyayo's	2005	2	72	10	23	39	no	NA	8	77	53	68.831	36	46.753	17	22.078	19	24.675	5	6.494	12	117	71	60.684	47	40.171	24	20.513	31	26.496	13	11.111	2	1.709	83	0	0	0	0	41	49.398	0	0	9	10.843	26	31.325	0	0
Nyayo's	2005	3	70	9	23	38	no	NA	24	233	137	58.798	93	39.914	44	18.884	80	34.335	16	6.867	28	267	182	68.165	108	40.449	74	27.715	82	30.712	1	0.375	2	0.749	201	0	0	16	7.96	34	16.915	0	0	8	3.98	10	4.975	1	0.498
Nyayo's	2005	4	71	10	23	38	no	NA	29	277	137	49.458	79	28.52	58	20.939	118	42.599	22	7.942	30	281	169	60.142	99	35.231	70	24.911	72	25.623	17	6.05	23	8.185	178	0	0	4	2.247	117	65.73	0	0	4	2.247	2	1.124	20	11.236
Nyayo's	2005	5	70	10	23	37	no	NA	33	321	205	63.863	136	42.368	69	21.495	101	31.464	15	4.673	39	365	227	62.192	128	35.068	99	27.123	111	30.411	15	4.11	12	3.288	264	0	0	27	10.227	20	7.576	0	0	17	6.439	18	6.818	156	59.091
Nyayo's	2005	6	70	12	23	35	no	NA	66	625	431	68.96	231	36.96	200	32	169	27.04	25	4	65	592	443	74.831	243	41.047	200	33.784	106	17.905	42	7.095	1	0.169	474	0	0	60	12.658	44	9.283	5	1.055	26	5.485	6	1.266	141	29.747
Nyayo's	2005	7	66	11	22	33	no	NA	63	623	473	75.923	293	47.03	180	28.892	115	18.459	35	5.618	65	621	475	76.49	274	44.122	201	32.367	115	18.519	27	4.348	4	0.644	567	0	0	15	2.646	12	2.116	1	0.176	17	2.998	79	13.933	14	2.469
Nyayo's	2005	8	68	13	22	33	no	NA	50	481	383	79.626	273	56.757	110	22.869	56	11.642	42	8.732	52	491	385	78.411	236	48.065	149	30.346	78	15.886	20	4.073	8	1.629	509	0	0	1	0.196	4	0.786	1	0.196	5	0.982	50	9.823	5	0.982
Nyayo's	2005	9	64	11	21	32	no	NA	57	533	425	79.737	228	42.777	197	36.961	77	14.447	31	5.816	56	534	416	77.903	223	41.76	193	36.142	92	17.228	21	3.933	5	0.936	451	12	2.661	8	1.774	5	1.109	0	0	26	5.765	59	13.082	16	3.548
Nyayo's	2005	10	65	11	21	33	no	NA	69	681	437	64.17	257	37.739	180	26.432	211	30.984	33	4.846	77	747	563	75.368	362	48.461	201	26.908	141	18.876	39	5.221	4	0.535	619	6	0.969	28	4.523	22	3.554	0	0	10	1.616	190	30.695	8	1.292
Nyayo's	2005	11	68	13	21	34	no	NA	74	710	449	63.239	252	35.493	197	27.746	187	26.338	74	10.423	76	707	471	66.62	259	36.634	212	29.986	184	26.025	39	5.516	13	1.839	511	0	0	21	4.11	254	49.706	0	0	47	9.198	112	21.918	37	7.241
Nyayo's	2005	12	69	14	20	35	no	NA	57	528	326	61.742	183	34.659	143	27.083	171	32.386	31	5.871	54	491	332	67.617	216	43.992	116	23.625	150	30.55	8	1.629	1	0.204	399	0	0	47	11.779	85	21.303	0	0	27	6.767	106	26.566	5	1.253
Omo's	2005	1	28	7	9	12	no	NA	50	486	343	70.576	156	32.099	187	38.477	127	26.132	16	3.292	46	420	296	70.476	128	30.476	168	40	66	15.714	49	11.667	9	2.143	284	0	0	176	61.972	86	30.282	0	0	1	0.352	1	0.352	0	0
Omo's	2005	2	26	5	9	12	no	NA	20	195	119	61.026	48	24.615	71	36.41	60	30.769	16	8.205	21	194	128	65.979	54	27.835	74	38.144	52	26.804	2	1.031	12	6.186	102	0	0	16	15.686	37	36.275	0	0	6	5.882	0	0	23	22.549
Omo's	2005	3	24	4	8	12	no	NA	67	656	541	82.47	364	55.488	177	26.982	90	13.72	25	3.811	68	671	572	85.246	366	54.545	206	30.7	73	10.879	17	2.534	9	1.341	730	0	0	67	9.178	135	18.493	2	0.274	71	9.726	54	7.397	39	5.342
Omo's	2005	4	24	3	9	13	no	NA	22	216	156	72.222	87	40.278	69	31.944	56	25.926	4	1.852	22	217	139	64.055	67	30.876	72	33.18	62	28.571	1	0.461	15	6.912	154	0	0	3	1.948	130	84.416	0	0	0	0	0	0	11	7.143
Omo's	2005	5	26	4	9	13	no	NA	41	401	282	70.324	158	39.401	124	30.923	112	27.93	7	1.746	40	382	270	70.681	149	39.005	121	31.675	81	21.204	11	2.88	20	5.236	307	3	0.977	4	1.303	138	44.951	4	1.303	31	10.098	3	0.977	101	32.899
Omo's	2005	6	26	4	9	13	no	NA	75	738	463	62.737	263	35.637	200	27.1	204	27.642	71	9.621	76	749	515	68.758	310	41.389	205	27.37	200	26.702	11	1.469	23	3.071	573	28	4.887	155	27.051	88	15.358	3	0.524	42	7.33	52	9.075	100	17.452
Omo's	2005	7	27	5	9	13	no	NA	104	1016	685	67.421	397	39.075	288	28.346	251	24.705	80	7.874	104	1011	746	73.788	473	46.785	273	27.003	231	22.849	24	2.374	10	0.989	870	0	0	31	3.563	12	1.379	0	0	111	12.759	84	9.655	16	1.839
Omo's	2005	8	28	5	9	14	no	NA	54	530	381	71.887	279	52.642	102	19.245	116	21.887	33	6.226	54	524	446	85.115	329	62.786	117	22.328	69	13.168	4	0.763	5	0.954	608	0	0	2	0.329	0	0	0	0	12	1.974	45	7.401	2	0.329
Omo's	2005	9	27	6	9	12	no	NA	74	720	606	84.167	448	62.222	158	21.944	98	13.611	16	2.222	77	740	610	82.432	426	57.568	184	24.865	114	15.405	11	1.486	5	0.676	874	6	0.686	26	2.975	1	0.114	4	0.458	10	1.144	60	6.865	42	4.805
Omo's	2005	10	28	6	9	13	no	NA	55	537	493	91.806	388	72.253	105	19.553	26	4.842	18	3.352	41	398	340	85.427	248	62.312	92	23.116	46	11.558	11	2.764	1	0.251	636	23	3.616	0	0	65	10.22	0	0	6	0.943	9	1.415	26	4.088
Omo's	2005	11	29	7	9	13	no	NA	83	813	623	76.63	298	36.654	325	39.975	172	21.156	18	2.214	85	829	735	88.661	440	53.076	295	35.585	80	9.65	9	1.086	5	0.603	738	0	0	12	1.626	448	60.705	2	0.271	44	5.962	110	14.905	20	2.71
Omo's	2005	12	29	7	9	13	no	NA	61	574	377	65.679	193	33.624	184	32.056	180	31.359	17	2.962	59	552	374	67.754	203	36.775	171	30.978	160	28.986	16	2.899	2	0.362	396	1	0.253	88	22.222	106	26.768	0	0	54	13.636	59	14.899	7	1.768
Viola's	2005	1	48	9	17	22	no	NA	49	477	288	60.377	172	36.059	116	24.319	139	29.14	50	10.482	46	448	314	70.089	150	33.482	164	36.607	116	25.893	16	3.571	2	0.446	322	104	32.298	33	10.248	93	28.882	0	0	2	0.621	31	9.627	5	1.553
Viola's	2005	2	47	9	17	21	no	NA	25	249	171	68.675	112	44.98	59	23.695	65	26.104	13	5.221	25	234	181	77.35	103	44.017	78	33.333	48	20.513	2	0.855	3	1.282	215	0	0	20	9.302	67	31.163	1	0.465	3	1.395	104	48.372	3	1.395
Viola's	2005	3	49	9	17	23	no	NA	51	498	373	74.9	220	44.177	153	30.723	101	20.281	24	4.819	51	480	409	85.208	236	49.167	173	36.042	54	11.25	9	1.875	8	1.667	456	16	3.509	105	23.026	140	30.702	0	0	26	5.702	60	13.158	19	4.167
Viola's	2005	4	49	9	17	23	no	NA	43	419	255	60.859	163	38.902	92	21.957	130	31.026	34	8.115	41	400	279	69.75	159	39.75	120	30	89	22.25	17	4.25	15	3.75	322	0	0	9	2.795	216	67.081	0	0	7	2.174	4	1.242	68	21.118
Viola's	2005	5	45	7	16	22	no	NA	49	482	341	70.747	159	32.988	182	37.759	108	22.407	33	6.846	47	459	384	83.66	190	41.394	194	42.266	64	13.943	7	1.525	4	0.871	349	0	0	54	15.473	65	18.625	1	0.287	20	5.731	2	0.573	172	49.284
Viola's	2005	6	47	8	16	23	no	NA	61	587	327	55.707	114	19.421	213	36.286	212	36.116	48	8.177	54	494	334	67.611	89	18.016	245	49.595	135	27.328	18	3.644	7	1.417	203	0	0	7	3.448	50	24.631	2	0.985	38	18.719	12	5.911	68	33.498
Viola's	2005	7	47	8	16	23	no	NA	98	951	825	86.751	507	53.312	318	33.438	102	10.726	24	2.524	99	938	793	84.542	486	51.812	307	32.729	115	12.26	17	1.812	13	1.386	993	17	1.712	8	0.806	11	1.108	5	0.504	49	4.935	194	19.537	39	3.927
Viola's	2005	8	47	7	16	24	no	NA	66	645	467	72.403	274	42.481	193	29.922	153	23.721	25	3.876	66	646	458	70.898	243	37.616	215	33.282	157	24.303	24	3.715	7	1.084	517	0	0	10	1.934	3	0.58	0	0	41	7.93	60	11.605	12	2.321
Viola's	2005	9	48	7	16	25	no	NA	73	701	486	69.33	301	42.939	185	26.391	187	26.676	28	3.994	69	665	475	71.429	307	46.165	168	25.263	179	26.917	5	0.752	6	0.902	608	104	17.105	0	0	0	0	0	0	24	3.947	28	4.605	1	0.164
Viola's	2005	10	51	8	16	27	no	NA	94	894	675	75.503	473	52.908	202	22.595	185	20.694	34	3.803	78	754	601	79.708	401	53.183	200	26.525	128	16.976	25	3.316	0	0	874	27	3.089	19	2.174	36	4.119	0	0	9	1.03	96	10.984	7	0.801
Viola's	2005	11	54	8	16	30	no	NA	86	831	552	66.426	308	37.064	244	29.362	212	25.511	67	8.063	85	807	571	70.756	287	35.564	284	35.192	206	25.527	27	3.346	3	0.372	595	0	0	44	7.395	317	53.277	3	0.504	23	3.866	127	21.345	4	0.672
Viola's	2005	12	50	6	16	29	no	NA	78	742	476	64.151	209	28.167	267	35.984	234	31.536	32	4.313	79	719	497	69.124	194	26.982	303	42.142	189	26.287	24	3.338	9	1.252	403	0	0	218	54.094	30	7.444	1	0.248	37	9.181	77	19.107	4	0.993
Weaver's	2005	1	73	12	23	38	no	NA	41	397	239	60.202	87	21.914	152	38.287	127	31.99	31	7.809	40	393	314	79.898	173	44.02	141	35.878	79	20.102	0	0	0	0	260	0	0	68	26.154	137	52.692	8	3.077	0	0	2	0.769	2	0.769
Weaver's	2005	2	73	13	23	37	no	NA	43	422	230	54.502	113	26.777	117	27.725	134	31.754	58	13.744	38	368	254	69.022	135	36.685	119	32.337	95	25.815	11	2.989	8	2.174	248	0	0	14	5.645	123	49.597	0	0	23	9.274	13	5.242	11	4.435
Weaver's	2005	3	73	13	23	37	no	NA	42	404	302	74.752	198	49.01	104	25.743	65	16.089	37	9.158	39	379	275	72.559	173	45.646	102	26.913	80	21.108	18	4.749	6	1.583	371	0	0	4	1.078	99	26.685	3	0.809	15	4.043	30	8.086	2	0.539
Weaver's	2005	4	74	14	25	37	no	NA	23	230	168	73.043	103	44.783	65	28.261	46	20	16	6.957	16	159	113	71.069	78	49.057	35	22.013	44	27.673	1	0.629	1	0.629	181	0	0	31	17.127	59	32.597	0	0	0	0	0	0	71	39.227
Weaver's	2005	5	74	14	25	35	no	NA	19	183	121	66.12	49	26.776	72	39.344	33	18.033	29	15.847	22	204	142	69.608	73	35.784	69	33.824	33	16.176	16	7.843	13	6.373	122	0	0	56	45.902	5	4.098	4	3.279	16	13.115	2	1.639	28	22.951
Weaver's	2005	6	73	14	25	35	no	NA	63	606	421	69.472	213	35.149	208	34.323	132	21.782	53	8.746	63	593	490	82.631	215	36.256	275	46.374	93	15.683	7	1.18	3	0.506	428	0	0	89	20.794	83	19.393	4	0.935	6	1.402	2	0.467	138	32.243
Weaver's	2005	7	75	14	25	36	no	NA	75	706	575	81.445	322	45.609	253	35.836	112	15.864	19	2.691	69	623	487	78.17	282	45.265	205	32.905	122	19.583	7	1.124	7	1.124	604	0	0	5	0.828	3	0.497	9	1.49	42	6.954	35	5.795	29	4.801
Weaver's	2005	8	78	14	25	39	no	NA	83	812	529	65.148	321	39.532	208	25.616	255	31.404	28	3.448	76	721	504	69.903	287	39.806	217	30.097	184	25.52	26	3.606	7	0.971	608	15	2.467	12	1.974	0	0	1	0.164	34	5.592	60	9.868	9	1.48
Weaver's	2005	9	79	15	25	39	no	NA	66	627	478	76.236	284	45.295	194	30.941	127	20.255	22	3.509	57	530	406	76.604	225	42.453	181	34.151	103	19.434	21	3.962	0	0	509	10	1.965	18	3.536	3	0.589	0	0	10	1.965	22	4.322	4	0.786
Weaver's	2005	10	79	14	25	40	no	NA	70	687	508	73.945	376	54.731	132	19.214	143	20.815	36	5.24	50	478	381	79.707	260	54.393	121	25.314	91	19.038	6	1.255	0	0	636	20	3.145	3	0.472	0	0	0	0	20	3.145	25	3.931	0	0
Weaver's	2005	11	82	14	25	43	no	NA	80	788	520	65.99	305	38.706	215	27.284	208	26.396	60	7.614	67	643	498	77.449	257	39.969	241	37.481	134	20.84	11	1.711	0	0	562	10	1.779	27	4.804	312	55.516	4	0.712	35	6.228	34	6.05	4	0.712
Weaver's	2005	12	82	14	25	43	no	NA	61	579	368	63.558	115	19.862	253	43.696	181	31.261	30	5.181	56	498	332	66.667	132	26.506	200	40.161	137	27.51	28	5.622	1	0.201	247	0	0	117	47.368	24	9.717	4	1.619	11	4.453	43	17.409	12	4.858
Linda's	2006	1	47	7	13	27	no	NA	64	625	386	61.76	185	29.6	201	32.16	231	36.96	8	1.28	53	499	355	71.142	126	25.251	229	45.892	127	25.451	16	3.206	1	0.2	311	50	16.077	17	5.466	14	4.502	1	0.322	15	4.823	100	32.154	3	0.965
Linda's	2006	2	48	8	14	27	no	NA	67	654	285	43.578	134	20.489	151	23.089	322	49.235	47	7.187	53	524	243	46.374	103	19.656	140	26.718	268	51.145	3	0.573	10	1.908	237	83	35.021	0	0	0	0	0	0	29	12.236	34	14.346	15	6.329
Linda's	2006	3	49	9	15	26	no	NA	72	700	414	59.143	243	34.714	171	24.429	228	32.571	58	8.286	61	573	387	67.539	231	40.314	156	27.225	164	28.621	14	2.443	8	1.396	474	5	1.055	6	1.266	367	77.426	0	0	40	8.439	6	1.266	0	0
Linda's	2006	4	47	9	15	23	no	NA	24	232	151	65.086	97	41.81	54	23.276	59	25.431	22	9.483	25	239	184	76.987	146	61.088	38	15.9	46	19.247	8	3.347	1	0.418	243	0	0	1	0.412	205	84.362	1	0.412	5	2.058	1	0.412	18	7.407
Linda's	2006	5	42	7	14	21	no	NA	66	642	393	61.215	218	33.956	175	27.259	221	34.424	28	4.361	51	483	360	74.534	194	40.166	166	34.369	105	21.739	7	1.449	11	2.277	412	0	0	59	14.32	16	3.883	3	0.728	14	3.398	7	1.699	303	73.544
Linda's	2006	6	42	7	14	21	no	NA	41	389	245	62.982	120	30.848	125	32.134	132	33.933	12	3.085	36	341	288	84.457	121	35.484	167	48.974	53	15.543	0	0	0	0	241	0	0	4	1.66	13	5.394	4	1.66	13	5.394	5	2.075	172	71.369
Linda's	2006	7	43	7	14	22	no	NA	69	671	473	70.492	273	40.686	200	29.806	127	18.927	71	10.581	66	636	462	72.642	286	44.969	176	27.673	125	19.654	35	5.503	14	2.201	559	0	0	2	0.358	2	0.358	1	0.179	24	4.293	96	17.174	37	6.619
Linda's	2006	8	43	8	14	21	no	NA	45	441	349	79.138	247	56.009	102	23.129	80	18.141	12	2.721	40	377	270	71.618	186	49.337	84	22.281	75	19.894	30	7.958	2	0.531	433	1	0.231	3	0.693	1	0.231	3	0.693	12	2.771	66	15.242	6	1.386
Linda's	2006	9	44	9	15	21	no	NA	92	892	644	72.197	424	47.534	220	24.664	233	26.121	15	1.682	67	639	423	66.197	259	40.532	164	25.665	180	28.169	28	4.382	8	1.252	683	60	8.785	3	0.439	7	1.025	13	1.903	21	3.075	37	5.417	8	1.171
Linda's	2006	10	46	10	15	21	no	NA	58	566	330	58.304	227	40.106	103	18.198	197	34.806	39	6.89	51	480	336	70	236	49.167	100	20.833	124	25.833	17	3.542	3	0.625	463	21	4.536	5	1.08	25	5.4	3	0.648	12	2.592	59	12.743	5	1.08
Linda's	2006	11	47	10	15	22	no	NA	54	530	340	64.151	197	37.17	143	26.981	168	31.698	22	4.151	50	480	359	74.792	190	39.583	169	35.208	89	18.542	19	3.958	13	2.708	387	0	0	3	0.775	189	48.837	3	0.775	47	12.145	71	18.346	0	0
Linda's	2006	12	50	11	16	24	no	NA	27	268	168	62.687	142	52.985	26	9.701	75	27.985	25	9.328	26	254	133	52.362	100	39.37	33	12.992	90	35.433	28	11.024	3	1.181	242	0	0	0	0	200	82.645	0	0	5	2.066	11	4.545	0	0
Nyayo's	2006	1	69	14	20	35	no	NA	70	679	343	50.515	215	31.664	128	18.851	247	36.377	89	13.108	66	649	396	61.017	265	40.832	131	20.185	227	34.977	25	3.852	1	0.154	480	0	0	65	13.542	11	2.292	0	0	31	6.458	124	25.833	1	0.208
Nyayo's	2006	2	69	13	20	36	no	NA	56	549	204	37.158	119	21.676	85	15.483	313	57.013	32	5.829	54	518	192	37.066	107	20.656	85	16.409	285	55.019	41	7.915	0	0	226	0	0	3	1.327	15	6.637	0	0	11	4.867	98	43.363	6	2.655
Nyayo's	2006	3	71	15	20	36	no	NA	70	675	506	74.963	304	45.037	202	29.926	159	23.556	10	1.481	68	637	508	79.749	287	45.055	221	34.694	122	19.152	4	0.628	3	0.471	591	0	0	3	0.508	390	65.99	0	0	44	7.445	44	7.445	12	2.03
Nyayo's	2006	4	69	15	20	34	no	NA	55	529	348	65.784	204	38.563	144	27.221	176	33.27	5	0.945	54	499	334	66.934	160	32.064	174	34.87	141	28.257	15	3.006	9	1.804	364	0	0	11	3.022	179	49.176	55	15.11	6	1.648	8	2.198	89	24.451
Nyayo's	2006	5	71	16	20	35	no	NA	56	536	274	51.119	145	27.052	129	24.067	214	39.925	48	8.955	45	420	259	61.667	124	29.524	135	32.143	122	29.048	36	8.571	3	0.714	269	0	0	2	0.743	7	2.602	8	2.974	9	3.346	40	14.87	190	70.632
Nyayo's	2006	6	71	16	20	35	no	NA	31	289	172	59.516	97	33.564	75	25.952	95	32.872	22	7.612	25	221	163	73.756	98	44.344	65	29.412	48	21.719	9	4.072	1	0.452	195	0	0	1	0.513	19	9.744	1	0.513	17	8.718	7	3.59	41	21.026
Nyayo's	2006	7	73	18	20	35	no	NA	25	239	211	88.285	155	64.854	56	23.431	24	10.042	4	1.674	26	241	205	85.062	135	56.017	70	29.046	31	12.863	5	2.075	0	0	290	0	0	0	0	0	0	1	0.345	1	0.345	27	9.31	1	0.345
Nyayo's	2006	8	73	18	21	35	no	NA	43	421	338	80.285	278	66.033	60	14.252	58	13.777	25	5.938	37	351	252	71.795	196	55.84	56	15.954	82	23.362	15	4.274	2	0.57	474	0	0	0	0	8	1.688	1	0.211	30	6.329	34	7.173	12	2.532
Nyayo's	2006	9	70	16	21	33	no	NA	62	591	488	82.572	321	54.315	167	28.257	76	12.86	27	4.569	55	511	395	77.299	267	52.25	128	25.049	72	14.09	41	8.023	3	0.587	588	26	4.422	1	0.17	5	0.85	1	0.17	2	0.34	92	15.646	45	7.653
Nyayo's	2006	10	70	16	22	33	no	NA	49	473	327	69.133	246	52.008	81	17.125	119	25.159	27	5.708	53	500	365	73	249	49.8	116	23.2	112	22.4	21	4.2	2	0.4	495	0	0	1	0.202	2	0.404	1	0.202	10	2.02	36	7.273	2	0.404
Nyayo's	2006	11	72	15	23	35	no	NA	51	481	321	66.736	188	39.085	133	27.651	148	30.769	12	2.495	46	438	349	79.68	201	45.89	148	33.79	75	17.123	9	2.055	5	1.142	389	2	0.514	4	1.028	187	48.072	4	1.028	21	5.398	64	16.452	6	1.542
Nyayo's	2006	12	73	12	23	38	no	NA	36	351	194	55.271	126	35.897	68	19.373	121	34.473	36	10.256	40	371	247	66.577	138	37.197	109	29.38	103	27.763	12	3.235	9	2.426	264	0	0	2	0.758	223	84.47	0	0	9	3.409	20	7.576	2	0.758
Omo's	2006	1	30	8	9	13	no	NA	54	516	352	68.217	203	39.341	149	28.876	147	28.488	17	3.295	48	445	343	77.079	194	43.596	149	33.483	91	20.449	0	0	11	2.472	397	113	28.463	51	12.846	3	0.756	0	0	34	8.564	79	19.899	0	0
Omo's	2006	2	28	7	9	12	no	NA	50	479	240	50.104	127	26.514	113	23.591	214	44.676	25	5.219	42	408	231	56.618	116	28.431	115	28.186	171	41.912	0	0	6	1.471	243	47	19.342	3	1.235	7	2.881	1	0.412	10	4.115	69	28.395	15	6.173
Omo's	2006	3	28	7	9	12	no	NA	71	698	412	59.026	192	27.507	220	31.519	250	35.817	36	5.158	64	624	397	63.622	193	30.929	204	32.692	156	25	43	6.891	28	4.487	385	23	5.974	7	1.818	267	69.351	21	5.455	26	6.753	9	2.338	3	0.779
Omo's	2006	4	29	7	9	13	no	NA	61	599	334	55.76	227	37.896	107	17.863	241	40.234	24	4.007	51	505	309	61.188	221	43.762	88	17.426	188	37.228	0	0	8	1.584	448	0	0	28	6.25	48	10.714	165	36.83	11	2.455	0	0	139	31.027
Omo's	2006	5	29	7	9	13	no	NA	83	810	411	50.741	226	27.901	185	22.84	347	42.84	52	6.42	65	616	358	58.117	203	32.955	155	25.162	226	36.688	19	3.084	13	2.11	429	11	2.564	0	0	21	4.895	29	6.76	44	10.256	6	1.399	252	58.741
Omo's	2006	6	29	7	9	13	no	NA	42	416	308	74.038	176	42.308	132	31.731	74	17.788	34	8.173	40	385	260	67.532	143	37.143	117	30.39	100	25.974	11	2.857	14	3.636	319	0	0	0	0	3	0.94	7	2.194	15	4.702	14	4.389	72	22.571
Omo's	2006	7	29	7	9	13	no	NA	65	638	519	81.348	377	59.091	142	22.257	104	16.301	15	2.351	55	535	410	76.636	255	47.664	155	28.972	117	21.869	0	0	8	1.495	632	0	0	2	0.316	14	2.215	4	0.633	14	2.215	87	13.766	1	0.158
Omo's	2006	8	27	4	10	14	no	NA	42	418	297	71.053	257	61.483	40	9.569	107	25.598	14	3.349	31	308	212	68.831	164	53.247	48	15.584	75	24.351	7	2.273	14	4.545	421	0	0	1	0.238	0	0	4	0.95	25	5.938	0	0	3	0.713
Omo's	2006	9	28	4	10	14	no	NA	89	869	629	72.382	526	60.529	103	11.853	174	20.023	66	7.595	78	744	548	73.656	420	56.452	128	17.204	145	19.489	20	2.688	31	4.167	946	40	4.228	0	0	6	0.634	5	0.529	51	5.391	108	11.416	18	1.903
Omo's	2006	10	29	5	10	14	no	NA	54	532	352	66.165	239	44.925	113	21.241	139	26.128	41	7.707	55	523	369	70.554	261	49.904	108	20.65	121	23.136	27	5.163	6	1.147	500	9	1.8	6	1.2	10	2	3	0.6	37	7.4	38	7.6	16	3.2
Omo's	2006	11	29	4	10	15	no	NA	76	747	549	73.494	349	46.72	200	26.774	149	19.946	49	6.56	66	644	492	76.398	295	45.807	197	30.59	115	17.857	17	2.64	20	3.106	644	0	0	1	0.155	305	47.36	4	0.621	63	9.783	60	9.317	13	2.019
Omo's	2006	12	29	4	10	15	no	NA	38	373	223	59.786	144	38.606	79	21.18	106	28.418	44	11.796	36	345	238	68.986	152	44.058	86	24.928	103	29.855	0	0	4	1.159	296	9	3.041	4	1.351	203	68.581	0	0	39	13.176	13	4.392	14	4.73
Viola's	2006	1	50	6	17	28	no	NA	59	550	354	64.364	196	35.636	158	28.727	168	30.545	28	5.091	52	468	289	61.752	131	27.991	158	33.761	173	36.966	6	1.282	0	0	327	84	25.688	26	7.951	6	1.835	0	0	2	0.612	61	18.654	1	0.306
Viola's	2006	2	52	6	17	29	no	NA	86	835	427	51.138	225	26.946	202	24.192	364	43.593	44	5.269	65	627	323	51.515	203	32.376	120	19.139	303	48.325	1	0.159	0	0	428	207	48.364	0	0	0	0	0	0	20	4.673	92	21.495	4	0.935
Viola's	2006	3	52	6	19	29	no	NA	71	687	398	57.933	190	27.656	208	30.277	224	32.606	65	9.461	67	643	385	59.876	221	34.37	164	25.505	216	33.593	31	4.821	11	1.711	411	1	0.243	3	0.73	337	81.995	1	0.243	12	2.92	39	9.489	0	0
Viola's	2006	4	51	6	19	26	no	NA	67	640	409	63.906	266	41.563	143	22.344	213	33.281	18	2.813	55	529	370	69.943	247	46.692	123	23.251	147	27.788	5	0.945	7	1.323	513	10	1.949	104	20.273	177	34.503	73	14.23	5	0.975	4	0.78	133	25.926
Viola's	2006	5	51	6	19	26	no	NA	62	606	303	50	172	28.383	131	21.617	236	38.944	67	11.056	49	462	273	59.091	144	31.169	129	27.922	171	37.013	9	1.948	9	1.948	316	0	0	2	0.633	23	7.278	3	0.949	35	11.076	10	3.165	231	73.101
Viola's	2006	6	51	6	19	26	no	NA	50	481	367	76.299	234	48.649	133	27.651	90	18.711	24	4.99	49	480	346	72.083	193	40.208	153	31.875	107	22.292	19	3.958	8	1.667	427	0	0	0	0	4	0.937	13	3.044	17	3.981	2	0.468	64	14.988
Viola's	2006	7	56	9	19	28	no	NA	63	600	425	70.833	257	42.833	168	28	162	27	13	2.167	56	537	348	64.804	204	37.989	144	26.816	158	29.423	27	5.028	4	0.745	461	0	0	13	2.82	1	0.217	0	0	27	5.857	17	3.688	18	3.905
Viola's	2006	8	55	9	19	27	no	NA	56	539	411	76.252	258	47.866	153	28.386	95	17.625	33	6.122	47	447	306	68.456	206	46.085	100	22.371	119	26.622	0	0	22	4.922	464	0	0	4	0.862	4	0.862	6	1.293	14	3.017	80	17.241	3	0.647
Viola's	2006	9	58	11	19	28	no	NA	70	667	472	70.765	340	50.975	132	19.79	144	21.589	51	7.646	57	549	437	79.599	313	57.013	124	22.587	96	17.486	11	2.004	5	0.911	653	34	5.207	0	0	2	0.306	0	0	9	1.378	124	18.989	0	0
Viola's	2006	10	58	11	19	28	no	NA	46	436	288	66.055	232	53.211	56	12.844	126	28.899	22	5.046	44	414	293	70.773	218	52.657	75	18.116	87	21.014	26	6.28	8	1.932	450	0	0	9	2	1	0.222	1	0.222	10	2.222	28	6.222	22	4.889
Viola's	2006	11	58	11	19	28	no	NA	80	782	531	67.903	223	28.517	308	39.386	222	28.389	29	3.708	71	683	500	73.206	239	34.993	261	38.214	149	21.816	22	3.221	12	1.757	462	0	0	10	2.165	220	47.619	10	2.165	32	6.926	68	14.719	5	1.082
Viola's	2006	12	58	11	19	28	no	NA	31	291	193	66.323	121	41.581	72	24.742	81	27.835	17	5.842	34	319	231	72.414	117	36.677	114	35.737	75	23.511	12	3.762	1	0.313	238	0	0	0	0	188	78.992	0	0	12	5.042	8	3.361	6	2.521
Weaver's	2006	1	83	15	25	43	no	NA	79	755	541	71.656	253	33.51	288	38.146	202	26.755	12	1.589	58	521	365	70.058	136	26.104	229	43.954	156	29.942	0	0	0	0	389	82	21.08	72	18.509	6	1.542	0	0	6	1.542	46	11.825	19	4.884
Weaver's	2006	2	84	14	25	45	no	NA	72	684	392	57.31	185	27.047	207	30.263	277	40.497	15	2.193	65	611	358	58.592	207	33.879	151	24.714	248	40.589	2	0.327	3	0.491	392	118	30.102	12	3.061	0	0	0	0	10	2.551	60	15.306	15	3.827
Weaver's	2006	3	85	15	25	45	no	NA	70	666	417	62.613	207	31.081	210	31.532	220	33.033	29	4.354	52	497	289	58.149	145	29.175	144	28.974	175	35.211	27	5.433	6	1.207	352	0	0	3	0.852	210	59.659	0	0	49	13.92	49	13.92	9	2.557
Weaver's	2006	4	86	15	26	46	no	NA	66	649	488	75.193	343	52.851	145	22.342	144	22.188	17	2.619	38	364	292	80.22	171	46.978	121	33.242	68	18.681	0	0	4	1.099	514	0	0	202	39.3	167	32.49	5	0.973	2	0.389	6	1.167	102	19.844
Weaver's	2006	5	84	13	27	45	no	NA	53	496	336	67.742	172	34.677	164	33.065	133	26.815	27	5.444	29	251	159	63.347	102	40.637	57	22.709	72	28.685	11	4.382	9	3.586	274	0	0	35	12.774	4	1.46	34	12.409	2	0.73	6	2.19	171	62.409
Weaver's	2006	6	83	11	27	45	no	NA	51	506	314	62.055	189	37.352	125	24.704	154	30.435	38	7.51	42	404	243	60.149	131	32.426	112	27.723	121	29.95	39	9.653	1	0.248	320	0	0	33	10.313	10	3.125	0	0	0	0	12	3.75	98	30.625
Weaver's	2006	7	87	12	27	48	no	NA	27	265	169	63.774	87	32.83	82	30.943	78	29.434	18	6.792	22	209	155	74.163	96	45.933	59	28.23	54	25.837	0	0	0	0	183	0	0	0	0	2	1.093	2	1.093	4	2.186	20	10.929	0	0
Weaver's	2006	8	85	13	26	46	no	NA	59	582	403	69.244	315	54.124	88	15.12	157	26.976	22	3.78	48	462	306	66.234	237	51.299	69	14.935	130	28.139	19	4.113	7	1.515	552	0	0	11	1.993	1	0.181	0	0	9	1.63	85	15.399	0	0
Weaver's	2006	9	85	14	26	45	no	NA	70	679	594	87.482	459	67.599	135	19.882	67	9.867	18	2.651	54	515	444	86.214	336	65.243	108	20.971	60	11.65	3	0.583	8	1.553	795	9	1.132	0	0	4	0.503	0	0	1	0.126	136	17.107	13	1.635
Weaver's	2006	10	86	15	28	45	no	NA	57	559	442	79.07	374	66.905	68	12.165	114	20.394	3	0.537	46	447	341	76.286	295	65.996	46	10.291	83	18.568	21	4.698	2	0.447	669	5	0.747	4	0.598	0	0	0	0	6	0.897	130	19.432	45	6.726
Weaver's	2006	11	89	18	28	43	no	NA	70	692	533	77.023	328	47.399	205	29.624	88	12.717	71	10.26	55	522	369	70.69	213	40.805	156	29.885	125	23.946	22	4.215	6	1.149	541	0	0	14	2.588	106	19.593	0	0	39	7.209	75	13.863	1	0.185
Weaver's	2006	12	88	16	29	44	no	NA	40	380	288	75.789	190	50	98	25.789	69	18.158	23	6.053	34	315	241	76.508	146	46.349	95	30.159	62	19.683	4	1.27	8	2.54	336	30	8.929	8	2.381	247	73.512	0	0	5	1.488	1	0.298	4	1.19
Linda's	2007	1	51	12	16	23	no	NA	49	477	342	71.698	180	37.736	162	33.962	109	22.851	26	5.451	45	421	329	78.147	155	36.817	174	41.33	77	18.29	1	0.238	14	3.325	335	0	0	0	0	98	29.254	11	3.284	6	1.791	0	0	196	58.507
Linda's	2007	2	51	12	16	23	no	NA	59	565	358	63.363	191	33.805	167	29.558	173	30.619	34	6.018	55	532	294	55.263	141	26.504	153	28.759	174	32.707	50	9.398	14	2.632	332	5	1.506	4	1.205	7	2.108	2	0.602	18	5.422	4	1.205	125	37.651
Linda's	2007	3	51	12	16	23	no	NA	61	602	480	79.734	383	63.621	97	16.113	111	18.439	11	1.827	54	528	427	80.871	336	63.636	91	17.235	79	14.962	20	3.788	2	0.379	719	22	3.06	0	0	1	0.139	0	0	12	1.669	15	2.086	7	0.974
Linda's	2007	4	51	12	16	23	no	NA	36	349	314	89.971	226	64.756	88	25.215	25	7.163	10	2.865	29	278	203	73.022	135	48.561	68	24.46	62	22.302	10	3.597	3	1.079	361	0	0	0	0	9	2.493	22	6.094	17	4.709	8	2.216	6	1.662
Linda's	2007	5	52	12	17	24	no	NA	70	684	486	71.053	357	52.193	129	18.86	157	22.953	41	5.994	59	567	418	73.721	322	56.79	96	16.931	107	18.871	39	6.878	3	0.529	679	0	0	17	2.504	46	6.775	0	0	29	4.271	50	7.364	19	2.798
Linda's	2007	6	51	11	17	23	no	NA	64	626	510	81.47	335	53.514	175	27.955	80	12.78	36	5.751	65	630	528	83.81	321	50.952	207	32.857	95	15.079	4	0.635	3	0.476	656	0	0	8	1.22	2	0.305	0	0	50	7.622	4	0.61	8	1.22
Linda's	2007	7	53	11	17	25	no	NA	44	432	315	72.917	216	50	99	22.917	101	23.38	16	3.704	45	427	265	62.061	166	38.876	99	23.185	136	31.85	19	4.45	7	1.639	382	0	0	2	0.524	0	0	0	0	41	10.733	91	23.822	5	1.309
Linda's	2007	8	53	10	17	26	no	NA	44	408	273	66.912	179	43.873	94	23.039	114	27.941	21	5.147	29	255	153	60	71	27.843	82	32.157	93	36.471	9	3.529	0	0	250	5	2	6	2.4	0	0	0	0	32	12.8	46	18.4	0	0
Linda's	2007	9	55	10	17	28	no	NA	90	888	703	79.167	381	42.905	322	36.261	177	19.932	8	0.901	81	786	656	83.461	347	44.148	309	39.313	105	13.359	19	2.417	6	0.763	728	7	0.962	42	5.769	1	0.137	0	0	58	7.967	38	5.22	15	2.06
Linda's	2007	10	57	11	17	29	no	NA	82	809	450	55.624	305	37.701	145	17.923	300	37.083	59	7.293	73	715	449	62.797	285	39.86	164	22.937	241	33.706	11	1.538	14	1.958	590	61	10.339	3	0.508	4	0.678	0	0	32	5.424	43	7.288	0	0
Linda's	2007	11	54	11	16	27	no	NA	75	740	590	79.73	363	49.054	227	30.676	115	15.541	35	4.73	71	664	503	75.753	246	37.048	257	38.705	133	20.03	13	1.958	15	2.259	609	18	2.956	1	0.164	318	52.217	0	0	55	9.031	56	9.195	6	0.985
Linda's	2007	12	53	10	16	27	no	NA	47	468	413	88.248	232	49.573	181	38.675	55	11.752	0	0	48	453	402	88.742	202	44.592	200	44.15	45	9.934	0	0	6	1.325	434	0	0	33	7.604	346	79.724	2	0.461	15	3.456	11	2.535	0	0
Nyayo's	2007	1	74	11	23	40	no	NA	36	346	229	66.185	108	31.214	121	34.971	104	30.058	13	3.757	35	327	234	71.56	124	37.92	110	33.639	83	25.382	5	1.529	5	1.529	232	21	9.052	0	0	35	15.086	0	0	14	6.034	6	2.586	128	55.172
Nyayo's	2007	2	75	11	23	40	no	NA	56	545	333	61.101	216	39.633	117	21.468	190	34.862	22	4.037	50	479	339	70.772	224	46.764	115	24.008	123	25.678	15	3.132	2	0.418	440	0	0	0	0	40	9.091	1	0.227	24	5.455	1	0.227	91	20.682
Nyayo's	2007	3	75	12	24	40	no	NA	37	357	275	77.031	208	58.263	67	18.768	82	22.969	0	0	32	299	240	80.268	181	60.535	59	19.732	56	18.729	1	0.334	2	0.669	389	0	0	0	0	0	0	1	0.257	11	2.828	3	0.771	6	1.542
Nyayo's	2007	4	77	13	24	40	no	NA	47	452	405	89.602	271	59.956	134	29.646	46	10.177	1	0.221	39	361	309	85.596	207	57.341	102	28.255	44	12.188	5	1.385	3	0.831	478	0	0	6	1.255	3	0.628	0	0	11	2.301	42	8.787	6	1.255
Nyayo's	2007	5	76	12	24	40	no	NA	44	427	364	85.246	262	61.358	102	23.888	61	14.286	2	0.468	42	389	329	84.576	223	57.326	106	27.249	58	14.91	2	0.514	0	0	485	0	0	18	3.711	12	2.474	0	0	24	4.948	7	1.443	4	0.825
Nyayo's	2007	6	75	12	23	40	no	NA	59	563	452	80.284	286	50.799	166	29.485	89	15.808	22	3.908	53	503	398	79.125	270	53.678	128	25.447	95	18.887	8	1.59	2	0.398	556	0	0	13	2.338	31	5.576	0	0	37	6.655	24	4.317	6	1.079
Nyayo's	2007	7	77	13	23	41	no	NA	50	475	381	80.211	264	55.579	117	24.632	55	11.579	39	8.211	50	455	377	82.857	266	58.462	111	24.396	51	11.209	23	5.055	4	0.879	530	0	0	9	1.698	11	2.075	0	0	30	5.66	14	2.642	18	3.396
Nyayo's	2007	8	77	13	23	41	no	NA	48	453	316	69.757	177	39.073	139	30.684	107	23.62	30	6.623	46	422	337	79.858	176	41.706	161	38.152	82	19.431	2	0.474	1	0.237	353	0	0	45	12.748	13	3.683	1	0.283	13	3.683	18	5.099	10	2.833
Nyayo's	2007	9	76	12	24	41	no	NA	48	456	350	76.754	205	44.956	145	31.798	106	23.246	0	0	42	385	301	78.182	151	39.221	150	38.961	76	19.74	8	2.078	0	0	356	5	1.404	50	14.045	7	1.966	1	0.281	34	9.551	46	12.921	35	9.831
Nyayo's	2007	10	77	13	24	40	no	NA	55	524	409	78.053	188	35.878	221	42.176	107	20.42	8	1.527	60	567	392	69.136	175	30.864	217	38.272	164	28.924	4	0.705	7	1.235	363	10	2.755	11	3.03	9	2.479	0	0	36	9.917	88	24.242	41	11.295
Nyayo's	2007	11	75	12	23	40	no	NA	45	435	280	64.368	163	37.471	117	26.897	153	35.172	2	0.46	39	373	251	67.292	145	38.874	106	28.418	117	31.367	0	0	5	1.34	308	0	0	1	0.325	176	57.143	0	0	29	9.416	12	3.896	5	1.623
Nyayo's	2007	12	76	13	23	40	no	NA	55	537	402	74.86	234	43.575	168	31.285	117	21.788	18	3.352	45	419	350	83.532	188	44.869	162	38.663	67	15.99	1	0.239	1	0.239	422	0	0	3	0.711	271	64.218	0	0	28	6.635	79	18.72	6	1.422
Omo's	2007	1	31	4	10	17	no	NA	57	535	381	71.215	189	35.327	192	35.888	141	26.355	13	2.43	54	497	372	74.849	213	42.857	159	31.992	96	19.316	19	3.823	10	2.012	402	28	6.965	47	11.692	40	9.95	1	0.249	4	0.995	1	0.249	233	57.96
Omo's	2007	2	30	4	10	16	no	NA	69	676	495	73.225	316	46.746	179	26.479	166	24.556	15	2.219	60	580	408	70.345	234	40.345	174	30	152	26.207	11	1.897	9	1.552	550	9	1.636	3	0.545	39	7.091	8	1.455	16	2.909	5	0.909	181	32.909
Omo's	2007	3	31	5	10	16	no	NA	44	431	271	62.877	231	53.596	40	9.281	144	33.411	16	3.712	38	362	207	57.182	152	41.989	55	15.193	134	37.017	18	4.972	3	0.829	383	0	0	0	0	0	0	0	0	7	1.828	2	0.522	5	1.305
Omo's	2007	4	31	5	10	16	no	NA	64	631	513	81.3	391	61.965	122	19.334	82	12.995	36	5.705	51	489	393	80.368	276	56.442	117	23.926	77	15.746	11	2.249	8	1.636	667	0	0	4	0.6	6	0.9	3	0.45	28	4.198	21	3.148	2	0.3
Omo's	2007	5	31	5	10	16	no	NA	51	503	376	74.751	287	57.058	89	17.694	80	15.905	47	9.344	52	497	389	78.27	244	49.095	145	29.175	78	15.694	25	5.03	5	1.006	531	2	0.377	0	0	20	3.766	2	0.377	45	8.475	37	6.968	6	1.13
Omo's	2007	6	30	4	10	16	no	NA	33	325	237	72.923	173	53.231	64	19.692	87	26.769	1	0.308	31	304	244	80.263	177	58.224	67	22.039	48	15.789	8	2.632	4	1.316	350	0	0	0	0	0	0	0	0	10	2.857	2	0.571	0	0
Omo's	2007	7	31	4	10	17	no	NA	51	492	414	84.146	272	55.285	142	28.862	48	9.756	30	6.098	48	428	351	82.009	237	55.374	114	26.636	67	15.654	4	0.935	6	1.402	509	0	0	7	1.375	0	0	3	0.589	39	7.662	59	11.591	0	0
Omo's	2007	8	31	4	10	17	no	NA	68	661	537	81.241	319	48.26	218	32.98	109	16.49	15	2.269	59	554	398	71.841	235	42.419	163	29.422	150	27.076	0	0	6	1.083	554	1	0.181	22	3.971	0	0	0	0	27	4.874	28	5.054	0	0
Omo's	2007	9	31	4	9	18	no	NA	81	770	616	80	364	47.273	252	32.727	127	16.494	27	3.506	70	674	549	81.454	335	49.703	214	31.751	119	17.656	4	0.593	2	0.297	699	6	0.858	82	11.731	0	0	0	0	5	0.715	95	13.591	0	0
Omo's	2007	10	31	4	9	18	no	NA	101	1000	575	57.5	338	33.8	237	23.7	398	39.8	27	2.7	87	850	572	67.294	349	41.059	223	26.235	245	28.824	32	3.765	1	0.118	687	0	0	12	1.747	1	0.146	0	0	10	1.456	113	16.448	3	0.437
Omo's	2007	11	33	6	9	18	no	NA	82	788	590	74.873	375	47.589	215	27.284	169	21.447	29	3.68	72	681	495	72.687	333	48.899	162	23.789	167	24.523	12	1.762	7	1.028	708	2	0.282	30	4.237	195	27.542	3	0.424	38	5.367	30	4.237	12	1.695
Omo's	2007	12	34	7	9	18	no	NA	65	644	509	79.037	195	30.28	314	48.758	123	19.099	12	1.863	54	528	418	79.167	157	29.735	261	49.432	88	16.667	21	3.977	1	0.189	352	0	0	65	18.466	177	50.284	2	0.568	41	11.648	11	3.125	2	0.568
Viola's	2007	1	59	12	19	28	no	NA	40	378	248	65.608	107	28.307	141	37.302	109	28.836	21	5.556	35	336	233	69.345	108	32.143	125	37.202	88	26.19	13	3.869	2	0.595	215	0	0	0	0	18	8.372	8	3.721	17	7.907	1	0.465	155	72.093
Viola's	2007	2	61	13	20	29	no	NA	44	422	329	77.962	180	42.654	149	35.308	87	20.616	6	1.422	32	313	175	55.911	80	25.559	95	30.351	110	35.144	26	8.307	2	0.639	260	35	13.462	0	0	10	3.846	3	1.154	0	0	2	0.769	79	30.385
Viola's	2007	3	62	13	20	29	no	NA	61	601	447	74.376	331	55.075	116	19.301	139	23.128	15	2.496	55	535	392	73.271	280	52.336	112	20.935	111	20.748	31	5.794	1	0.187	611	1	0.164	0	0	7	1.146	1	0.164	11	1.8	12	1.964	8	1.309
Viola's	2007	4	61	12	20	29	no	NA	66	643	558	86.781	411	63.919	147	22.862	75	11.664	10	1.555	53	518	444	85.714	366	70.656	78	15.058	60	11.583	9	1.737	5	0.965	777	0	0	0	0	9	1.158	1	0.129	15	1.931	25	3.218	3	0.386
Viola's	2007	5	62	12	21	30	no	NA	49	468	437	93.376	318	67.949	119	25.427	28	5.983	3	0.641	35	338	312	92.308	243	71.893	69	20.414	26	7.692	0	0	0	0	561	0	0	0	0	0	0	0	0	4	0.713	0	0	8	1.426
Viola's	2007	6	58	9	21	28	no	NA	45	429	342	79.72	256	59.674	86	20.047	57	13.287	30	6.993	29	264	243	92.045	163	61.742	80	30.303	20	7.576	1	0.379	0	0	419	0	0	0	0	0	0	0	0	32	7.637	0	0	0	0
Viola's	2007	7	59	9	21	29	no	NA	58	536	487	90.858	300	55.97	187	34.888	32	5.97	17	3.172	49	464	427	92.026	297	64.009	130	28.017	37	7.974	0	0	0	0	597	1	0.168	1	0.168	2	0.335	0	0	31	5.193	49	8.208	2	0.335
Viola's	2007	8	60	9	21	30	no	NA	56	549	369	67.213	200	36.43	169	30.783	150	27.322	30	5.464	43	417	307	73.621	112	26.859	195	46.763	94	22.542	14	3.357	2	0.48	312	0	0	43	13.782	1	0.321	0	0	1	0.321	142	45.513	1	0.321
Viola's	2007	9	64	10	21	33	no	NA	86	844	567	67.18	303	35.9	264	31.28	224	26.54	53	6.28	62	603	402	66.667	205	33.997	197	32.67	152	25.207	49	8.126	0	0	508	37	7.283	38	7.48	0	0	0	0	19	3.74	71	13.976	1	0.197
Viola's	2007	10	65	10	22	34	no	NA	93	905	527	58.232	316	34.917	211	23.315	333	36.796	45	4.972	75	714	441	61.765	258	36.134	183	25.63	264	36.975	5	0.7	4	0.56	574	54	9.408	44	7.666	2	0.348	1	0.174	48	8.362	99	17.247	11	1.916
Viola's	2007	11	67	11	22	34	no	NA	48	458	310	67.686	125	27.293	185	40.393	148	32.314	0	0	31	299	212	70.903	94	31.438	118	39.465	86	28.763	1	0.334	0	0	219	0	0	22	10.046	113	51.598	0	0	18	8.219	28	12.785	0	0
Viola's	2007	12	66	10	22	34	no	NA	66	638	437	68.495	179	28.056	258	40.439	161	25.235	40	6.27	58	548	386	70.438	165	30.109	221	40.328	155	28.285	2	0.365	5	0.912	344	0	0	48	13.953	212	61.628	0	0	10	2.907	40	11.628	6	1.744
Weaver's	2007	1	89	16	29	44	no	NA	9	90	85	94.444	48	53.333	37	41.111	5	5.556	0	0	10	100	84	84	45	45	39	39	2	2	14	14	0	0	93	0	0	15	16.129	0	0	0	0	0	0	0	0	65	69.892
Weaver's	2007	2	88	13	29	46	no	NA	31	306	184	60.131	94	30.719	90	29.412	92	30.065	30	9.804	31	294	177	60.204	74	25.17	103	35.034	110	37.415	3	1.02	4	1.361	168	0	0	11	6.548	6	3.571	1	0.595	0	0	2	1.19	136	80.952
Weaver's	2007	3	90	14	29	47	no	NA	35	342	270	78.947	223	65.205	47	13.743	59	17.251	13	3.801	33	314	260	82.803	208	66.242	52	16.561	42	13.376	10	3.185	2	0.637	431	1	0.232	0	0	3	0.696	8	1.856	7	1.624	2	0.464	2	0.464
Weaver's	2007	4	95	16	29	50	no	NA	47	457	388	84.902	319	69.803	69	15.098	55	12.035	14	3.063	44	415	370	89.157	281	67.711	89	21.446	43	10.361	0	0	2	0.482	600	0	0	0	0	1	0.167	0	0	1	0.167	5	0.833	0	0
Weaver's	2007	5	98	19	29	50	no	NA	62	608	479	78.783	396	65.132	83	13.651	75	12.336	54	8.882	60	564	470	83.333	370	65.603	100	17.73	82	14.539	10	1.773	2	0.355	766	0	0	1	0.131	0	0	1	0.131	22	2.872	39	5.091	2	0.261
Weaver's	2007	6	97	18	29	50	no	NA	34	333	299	89.79	242	72.673	57	17.117	22	6.607	12	3.604	26	249	242	97.189	171	68.675	71	28.514	6	2.41	1	0.402	0	0	413	0	0	3	0.726	8	1.937	0	0	0	0	6	1.453	6	1.453
Weaver's	2007	7	96	16	29	51	no	NA	32	294	223	75.85	145	49.32	78	26.531	48	16.327	23	7.823	33	297	229	77.104	118	39.731	111	37.374	62	20.875	6	2.02	0	0	263	0	0	2	0.76	1	0.38	0	0	24	9.125	92	34.981	1	0.38
Weaver's	2007	8	98	17	30	52	no	NA	29	255	163	63.922	67	26.275	96	37.647	75	29.412	17	6.667	29	246	171	69.512	85	34.553	86	34.959	72	29.268	3	1.22	0	0	152	0	0	9	5.921	0	0	1	0.658	8	5.263	66	43.421	1	0.658
Weaver's	2007	9	100	19	30	51	no	NA	38	358	213	59.497	115	32.123	98	27.374	111	31.006	34	9.497	32	293	191	65.188	113	38.567	78	26.621	101	34.471	0	0	1	0.341	228	1	0.439	57	25	0	0	0	0	1	0.439	50	21.93	0	0
Weaver's	2007	10	101	19	30	52	no	NA	51	498	282	56.627	154	30.924	128	25.703	184	36.948	32	6.426	41	380	197	51.842	76	20	121	31.842	170	44.737	12	3.158	1	0.263	230	9	3.913	9	3.913	1	0.435	0	0	10	4.348	31	13.478	17	7.391
Weaver's	2007	11	101	18	30	53	no	NA	31	292	210	71.918	107	36.644	103	35.274	70	23.973	12	4.11	28	253	174	68.775	82	32.411	92	36.364	69	27.273	9	3.557	1	0.395	189	0	0	23	12.169	89	47.09	0	0	23	12.169	29	15.344	4	2.116
Weaver's	2007	12	100	17	30	53	no	NA	58	553	371	67.089	161	29.114	210	37.975	160	28.933	22	3.978	45	424	245	57.783	101	23.821	144	33.962	150	35.377	20	4.717	9	2.123	262	1	0.382	55	20.992	129	49.237	2	0.763	13	4.962	33	12.595	0	0
Linda's	2008	1	53	10	16	27	no	NA	72	710	521	73.38	287	40.423	234	32.958	179	25.211	10	1.408	54	536	366	68.284	140	26.119	226	42.164	149	27.799	16	2.985	5	0.933	427	57	13.349	0	0	239	55.972	0	0	9	2.108	3	0.703	33	7.728
Linda's	2008	2	53	10	16	27	no	NA	59	581	401	69.019	244	41.997	157	27.022	155	26.678	25	4.303	51	499	394	78.958	231	46.293	163	32.665	84	16.834	6	1.202	15	3.006	475	60	12.632	13	2.737	194	40.842	0	0	3	0.632	7	1.474	122	25.684
Linda's	2008	3	52	9	16	27	no	NA	60	593	349	58.853	143	24.115	206	34.739	210	35.413	34	5.734	52	510	335	65.686	154	30.196	181	35.49	146	28.627	24	4.706	5	0.98	297	0	0	44	14.815	111	37.374	3	1.01	20	6.734	16	5.387	0	0
Linda's	2008	4	55	11	16	28	no	NA	57	561	421	75.045	244	43.494	177	31.551	123	21.925	17	3.03	53	516	345	66.86	181	35.078	164	31.783	135	26.163	9	1.744	27	5.233	425	0	0	65	15.294	214	50.353	1	0.235	19	4.471	5	1.176	78	18.353
Linda's	2008	5	51	8	16	27	no	NA	71	698	516	73.926	295	42.264	221	31.662	139	19.914	43	6.16	69	662	470	70.997	260	39.275	210	31.722	144	21.752	18	2.719	30	4.532	555	0	0	51	9.189	57	10.27	2	0.36	15	2.703	55	9.91	47	8.468
Linda's	2008	6	52	8	16	28	no	NA	102	1004	852	84.861	581	57.869	271	26.992	135	13.446	17	1.693	99	936	713	76.175	481	51.389	232	24.786	182	19.444	15	1.603	26	2.778	1062	0	0	83	7.815	4	0.377	1	0.094	1	0.094	48	4.52	9	0.847
Linda's	2008	7	51	7	16	28	no	NA	99	937	870	92.85	582	62.113	288	30.736	54	5.763	13	1.387	79	730	670	91.781	421	57.671	249	34.11	36	4.932	2	0.274	22	3.014	1003	0	0	9	0.897	4	0.399	0	0	18	1.795	78	7.777	1	0.1
Linda's	2008	8	52	7	16	29	no	NA	63	626	513	81.949	356	56.869	157	25.08	88	14.058	25	3.994	61	587	460	78.365	268	45.656	192	32.709	94	16.014	27	4.6	6	1.022	624	0	0	68	10.897	5	0.801	1	0.16	1	0.16	79	12.66	12	1.923
Linda's	2008	9	54	9	16	29	no	NA	88	866	675	77.945	392	45.266	283	32.679	174	20.092	17	1.963	52	502	404	80.478	196	39.044	208	41.434	86	17.131	7	1.394	5	0.996	588	29	4.932	15	2.551	1	0.17	3	0.51	14	2.381	25	4.252	7	1.19
Linda's	2008	10	58	10	16	32	no	NA	58	531	368	69.303	205	38.606	163	30.697	147	27.684	16	3.013	49	442	346	78.281	147	33.258	199	45.023	84	19.005	0	0	12	2.715	352	2	0.568	26	7.386	15	4.261	2	0.568	41	11.648	82	23.295	16	4.545
Linda's	2008	11	58	10	16	32	no	NA	84	784	582	74.235	299	38.138	283	36.097	179	22.832	23	2.934	74	679	454	66.863	213	31.37	241	35.493	197	29.013	0	0	28	4.124	512	0	0	10	1.953	316	61.719	14	2.734	48	9.375	61	11.914	7	1.367
Linda's	2008	12	57	9	16	32	no	NA	40	386	204	52.85	95	24.611	109	28.238	171	44.301	11	2.85	33	300	169	56.333	48	16	121	40.333	125	41.667	6	2	0	0	143	2	1.399	1	0.699	69	48.252	0	0	18	12.587	11	7.692	2	1.399
Nyayo's	2008	1	77	14	23	40	no	NA	65	641	447	69.735	224	34.945	223	34.789	161	25.117	33	5.148	55	532	368	69.173	207	38.91	161	30.263	148	27.82	16	3.008	0	0	431	0	0	33	7.657	177	41.067	0	0	30	6.961	21	4.872	26	6.032
Nyayo's	2008	2	78	14	23	41	no	NA	37	366	294	80.328	221	60.383	73	19.945	62	16.94	10	2.732	36	349	270	77.364	203	58.166	67	19.198	50	14.327	20	5.731	9	2.579	424	0	0	3	0.708	175	41.274	0	0	16	3.774	19	4.481	93	21.934
Nyayo's	2008	3	80	14	23	43	no	NA	24	237	194	81.857	114	48.101	80	33.755	41	17.3	2	0.844	26	253	182	71.937	101	39.921	81	32.016	59	23.32	11	4.348	1	0.395	215	0	0	9	4.186	64	29.767	2	0.93	10	4.651	22	10.233	13	6.047
Nyayo's	2008	4	80	14	23	43	no	NA	23	220	125	56.818	65	29.545	60	27.273	78	35.455	17	7.727	23	212	148	69.811	87	41.038	61	28.774	47	22.17	10	4.717	7	3.302	152	0	0	27	17.763	69	45.395	1	0.658	10	6.579	7	4.605	4	2.632
Nyayo's	2008	5	82	15	23	44	no	NA	72	708	581	82.062	401	56.638	180	25.424	89	12.571	38	5.367	73	708	602	85.028	394	55.65	208	29.379	65	9.181	35	4.944	6	0.847	795	0	0	3	0.377	20	2.516	0	0	34	4.277	34	4.277	72	9.057
Nyayo's	2008	6	82	15	23	44	no	NA	57	541	470	86.876	342	63.216	128	23.66	56	10.351	15	2.773	60	551	464	84.211	332	60.254	132	23.956	75	13.612	5	0.907	7	1.27	674	0	0	5	0.742	2	0.297	2	0.297	10	1.484	66	9.792	25	3.709
Nyayo's	2008	7	83	15	24	45	no	NA	51	498	424	85.141	261	52.41	163	32.731	62	12.45	12	2.41	52	489	435	88.957	274	56.033	161	32.924	39	7.975	13	2.658	2	0.409	535	0	0	10	1.869	2	0.374	0	0	12	2.243	37	6.916	5	0.935
Nyayo's	2008	8	84	14	24	46	no	NA	43	407	320	78.624	218	53.563	102	25.061	74	18.182	13	3.194	35	325	264	81.231	127	39.077	137	42.154	60	18.462	1	0.308	0	0	345	0	0	0	0	1	0.29	1	0.29	11	3.188	90	26.087	2	0.58
Nyayo's	2008	9	88	14	24	50	no	NA	37	343	290	84.548	151	44.023	139	40.525	53	15.452	0	0	30	271	231	85.24	132	48.708	99	36.531	32	11.808	8	2.952	0	0	283	14	4.947	27	9.541	20	7.067	1	0.353	14	4.947	59	20.848	16	5.654
Nyayo's	2008	10	91	15	24	52	no	NA	54	496	361	72.782	183	36.895	178	35.887	115	23.185	20	4.032	48	417	337	80.815	160	38.369	177	42.446	74	17.746	3	0.719	3	0.719	343	9	2.624	60	17.493	13	3.79	0	0	30	8.746	90	26.239	25	7.289
Nyayo's	2008	11	92	15	26	53	no	NA	69	678	443	65.339	206	30.383	237	34.956	183	26.991	52	7.67	59	549	369	67.213	174	31.694	195	35.519	161	29.326	19	3.461	0	0	380	0	0	31	8.158	189	49.737	6	1.579	42	11.053	63	16.579	7	1.842
Nyayo's	2008	12	94	15	26	53	no	NA	54	526	328	62.357	196	37.262	132	25.095	179	34.03	19	3.612	56	546	426	78.022	240	43.956	186	34.066	112	20.513	8	1.465	0	0	436	0	0	8	1.835	143	32.798	0	0	42	9.633	26	5.963	13	2.982
Omo's	2008	1	33	6	9	18	no	NA	86	842	593	70.428	307	36.461	286	33.967	216	25.653	33	3.919	75	717	578	80.614	281	39.191	297	41.423	122	17.015	11	1.534	6	0.837	588	17	2.891	38	6.463	292	49.66	0	0	60	10.204	31	5.272	15	2.551
Omo's	2008	2	33	6	9	18	no	NA	68	662	496	74.924	304	45.921	192	29.003	135	20.393	31	4.683	70	682	476	69.795	287	42.082	189	27.713	180	26.393	21	3.079	5	0.733	591	0	0	11	1.861	474	80.203	1	0.169	37	6.261	29	4.907	22	3.723
Omo's	2008	3	32	7	7	18	no	NA	58	575	326	56.696	157	27.304	169	29.391	213	37.043	36	6.261	56	532	357	67.105	163	30.639	194	36.466	162	30.451	4	0.752	9	1.692	320	15	4.688	12	3.75	129	40.313	0	0	4	1.25	8	2.5	24	7.5
Omo's	2008	4	30	6	8	17	no	NA	71	688	485	70.494	279	40.552	206	29.942	167	24.273	36	5.233	64	609	477	78.325	292	47.947	185	30.378	120	19.704	3	0.493	9	1.478	571	59	10.333	4	0.701	332	58.144	0	0	34	5.954	17	2.977	99	17.338
Omo's	2008	5	29	5	8	16	no	NA	47	466	392	84.12	300	64.378	92	19.742	65	13.948	9	1.931	51	503	410	81.511	291	57.853	119	23.658	72	14.314	6	1.193	15	2.982	591	0	0	0	0	32	5.415	0	0	13	2.2	8	1.354	89	15.059
Omo's	2008	6	31	7	8	16	no	NA	48	473	403	85.201	289	61.099	114	24.101	42	8.879	28	5.92	46	451	362	80.266	255	56.541	107	23.725	43	9.534	25	5.543	21	4.656	544	0	0	2	0.368	1	0.184	13	2.39	16	2.941	23	4.228	23	4.228
Omo's	2008	7	30	7	8	15	no	NA	63	619	569	91.922	397	64.136	172	27.787	29	4.685	21	3.393	58	560	542	96.786	417	74.464	125	22.321	17	3.036	0	0	1	0.179	814	3	0.369	9	1.106	0	0	5	0.614	8	0.983	41	5.037	21	2.58
Omo's	2008	8	30	7	8	15	no	NA	61	592	486	82.095	299	50.507	187	31.588	78	13.176	28	4.73	48	465	387	83.226	222	47.742	165	35.484	67	14.409	11	2.366	0	0	521	0	0	5	0.96	2	0.384	1	0.192	16	3.071	39	7.486	31	5.95
Omo's	2008	9	32	8	8	16	no	NA	37	357	298	83.473	164	45.938	134	37.535	41	11.485	18	5.042	26	242	227	93.802	119	49.174	108	44.628	14	5.785	0	0	1	0.413	283	0	0	90	31.802	3	1.06	2	0.707	0	0	10	3.534	3	1.06
Omo's	2008	10	33	8	8	17	no	NA	63	602	405	67.276	191	31.728	214	35.548	170	28.239	27	4.485	45	390	271	69.487	112	28.718	159	40.769	93	23.846	21	5.385	5	1.282	303	4	1.32	132	43.564	0	0	3	0.99	9	2.97	2	0.66	1	0.33
Omo's	2008	11	32	7	8	17	no	NA	63	600	487	81.167	190	31.667	297	49.5	87	14.5	26	4.333	55	521	418	80.23	168	32.246	250	47.985	86	16.507	14	2.687	3	0.576	358	11	3.073	104	29.05	131	36.592	0	0	20	5.587	4	1.117	2	0.559
Omo's	2008	12	30	7	7	16	no	NA	36	335	254	75.821	99	29.552	155	46.269	67	20	14	4.179	28	248	214	86.29	78	31.452	136	54.839	28	11.29	0	0	6	2.419	177	0	0	78	44.068	62	35.028	0	0	12	6.78	8	4.52	1	0.565
Viola's	2008	1	66	10	22	34	no	NA	82	817	530	64.871	356	43.574	174	21.297	260	31.824	27	3.305	70	696	523	75.144	309	44.397	214	30.747	166	23.851	5	0.718	2	0.287	665	3	0.451	9	1.353	323	48.571	0	0	25	3.759	97	14.586	130	19.549
Viola's	2008	2	64	10	22	32	no	NA	79	767	549	71.578	295	38.462	254	33.116	200	26.076	18	2.347	55	514	393	76.459	178	34.63	215	41.829	101	19.65	6	1.167	14	2.724	473	24	5.074	28	5.92	326	68.922	0	0	20	4.228	34	7.188	1	0.211
Viola's	2008	3	65	9	22	34	no	NA	63	621	357	57.488	166	26.731	191	30.757	225	36.232	39	6.28	53	516	337	65.31	161	31.202	176	34.109	164	31.783	7	1.357	8	1.55	327	7	2.141	32	9.786	121	37.003	0	0	41	12.538	9	2.752	5	1.529
Viola's	2008	4	66	10	23	34	no	NA	65	636	438	68.868	268	42.138	170	26.73	181	28.459	17	2.673	42	408	346	84.804	216	52.941	130	31.863	62	15.196	0	0	0	0	484	88	18.182	51	10.537	273	56.405	5	1.033	10	2.066	13	2.686	12	2.479
Viola's	2008	5	66	10	23	33	no	NA	81	797	699	87.704	377	47.302	322	40.402	76	9.536	22	2.76	65	641	518	80.811	302	47.114	216	33.697	92	14.353	16	2.496	15	2.34	679	0	0	5	0.736	103	15.169	2	0.295	16	2.356	30	4.418	51	7.511
Viola's	2008	6	66	10	23	33	no	NA	50	484	399	82.438	285	58.884	114	23.554	71	14.669	14	2.893	47	448	381	85.045	288	64.286	93	20.759	55	12.277	11	2.455	1	0.223	573	0	0	15	2.618	4	0.698	0	0	12	2.094	21	3.665	1	0.175
Viola's	2008	7	67	11	23	33	no	NA	55	542	420	77.491	303	55.904	117	21.587	91	16.79	31	5.72	49	469	332	70.789	237	50.533	95	20.256	118	25.16	15	3.198	4	0.853	540	0	0	9	1.667	0	0	0	0	12	2.222	48	8.889	0	0
Viola's	2008	8	67	10	23	34	no	NA	75	728	618	84.89	332	45.604	286	39.286	97	13.324	13	1.786	57	544	436	80.147	212	38.971	224	41.176	102	18.75	0	0	6	1.103	544	0	0	21	3.86	0	0	0	0	11	2.022	31	5.699	2	0.368
Viola's	2008	9	67	11	22	34	no	NA	35	343	303	88.338	150	43.732	153	44.606	34	9.913	6	1.749	30	280	238	85	98	35	140	50	30	10.714	9	3.214	3	1.071	248	14	5.645	76	30.645	1	0.403	0	0	9	3.629	28	11.29	10	4.032
Viola's	2008	10	69	11	22	36	no	NA	50	441	286	64.853	112	25.397	174	39.456	153	34.694	2	0.454	46	409	267	65.281	105	25.672	162	39.609	135	33.007	4	0.978	3	0.733	217	2	0.922	43	19.816	1	0.461	0	0	14	6.452	80	36.866	16	7.373
Viola's	2008	11	74	13	22	39	no	NA	88	839	576	68.653	259	30.87	317	37.783	222	26.46	41	4.887	76	687	529	77.001	243	35.371	286	41.63	146	21.252	10	1.456	2	0.291	502	3	0.598	18	3.586	287	57.171	19	3.785	33	6.574	48	9.562	8	1.594
Viola's	2008	12	78	14	22	42	no	NA	72	693	432	62.338	164	23.665	268	38.672	250	36.075	11	1.587	64	594	353	59.428	139	23.401	214	36.027	233	39.226	4	0.673	4	0.673	303	24	7.921	102	33.663	109	35.974	0	0	19	6.271	4	1.32	6	1.98
Weaver's	2008	1	99	15	30	54	no	NA	17	165	68	41.212	46	27.879	22	13.333	92	55.758	5	3.03	NA	NA	NA	NA	NA	NA	NA	NA	NA	NA	NA	NA	NA	NA	46	0	0	13	28.261	11	23.913	0	0	0	0	9	19.565	13	28.261
Weaver's	2008	2	98	15	30	53	no	NA	9	90	76	84.444	62	68.889	14	15.556	14	15.556	0	0	NA	NA	NA	NA	NA	NA	NA	NA	NA	NA	NA	NA	NA	NA	62	26	41.935	0	0	17	27.419	0	0	8	12.903	11	17.742	0	0
Weaver's	2008	3	98	17	30	51	no	NA	NA	NA	NA	NA	NA	NA	NA	NA	NA	NA	NA	NA	NA	NA	NA	NA	NA	NA	NA	NA	NA	NA	NA	NA	NA	NA	NA	NA	NA	NA	NA	NA	NA	NA	NA	NA	NA	NA	NA	NA	NA
Weaver's	2008	4	100	17	29	54	no	NA	NA	NA	NA	NA	NA	NA	NA	NA	NA	NA	NA	NA	NA	NA	NA	NA	NA	NA	NA	NA	NA	NA	NA	NA	NA	NA	NA	NA	NA	NA	NA	NA	NA	NA	NA	NA	NA	NA	NA	NA	NA
Weaver's	2008	5	101	17	30	55	no	NA	NA	NA	NA	NA	NA	NA	NA	NA	NA	NA	NA	NA	NA	NA	NA	NA	NA	NA	NA	NA	NA	NA	NA	NA	NA	NA	NA	NA	NA	NA	NA	NA	NA	NA	NA	NA	NA	NA	NA	NA	NA
Weaver's	2008	6	102	17	30	55	no	NA	NA	NA	NA	NA	NA	NA	NA	NA	NA	NA	NA	NA	NA	NA	NA	NA	NA	NA	NA	NA	NA	NA	NA	NA	NA	NA	NA	NA	NA	NA	NA	NA	NA	NA	NA	NA	NA	NA	NA	NA	NA
Weaver's	2008	7	100	17	30	53	no	NA	NA	NA	NA	NA	NA	NA	NA	NA	NA	NA	NA	NA	NA	NA	NA	NA	NA	NA	NA	NA	NA	NA	NA	NA	NA	NA	NA	NA	NA	NA	NA	NA	NA	NA	NA	NA	NA	NA	NA	NA	NA
Weaver's	2008	8	100	16	30	54	no	NA	NA	NA	NA	NA	NA	NA	NA	NA	NA	NA	NA	NA	NA	NA	NA	NA	NA	NA	NA	NA	NA	NA	NA	NA	NA	NA	NA	NA	NA	NA	NA	NA	NA	NA	NA	NA	NA	NA	NA	NA	NA
Weaver's	2008	9	101	16	30	55	no	NA	NA	NA	NA	NA	NA	NA	NA	NA	NA	NA	NA	NA	NA	NA	NA	NA	NA	NA	NA	NA	NA	NA	NA	NA	NA	NA	NA	NA	NA	NA	NA	NA	NA	NA	NA	NA	NA	NA	NA	NA	NA
Weaver's	2008	10	102	15	30	57	no	NA	NA	NA	NA	NA	NA	NA	NA	NA	NA	NA	NA	NA	NA	NA	NA	NA	NA	NA	NA	NA	NA	NA	NA	NA	NA	NA	NA	NA	NA	NA	NA	NA	NA	NA	NA	NA	NA	NA	NA	NA	NA
Weaver's	2008	11	107	15	31	62	no	NA	NA	NA	NA	NA	NA	NA	NA	NA	NA	NA	NA	NA	NA	NA	NA	NA	NA	NA	NA	NA	NA	NA	NA	NA	NA	NA	NA	NA	NA	NA	NA	NA	NA	NA	NA	NA	NA	NA	NA	NA	NA
Weaver's	2008	12	108	17	30	61	no	NA	NA	NA	NA	NA	NA	NA	NA	NA	NA	NA	NA	NA	NA	NA	NA	NA	NA	NA	NA	NA	NA	NA	NA	NA	NA	NA	NA	NA	NA	NA	NA	NA	NA	NA	NA	NA	NA	NA	NA	NA	NA
Linda's	2009	1	58	9	16	33	no	NA	38	355	171	48.169	97	27.324	74	20.845	170	47.887	14	3.944	33	295	152	51.525	57	19.322	95	32.203	139	47.119	3	1.017	1	0.339	154	50	32.468	0	0	16	10.39	0	0	17	11.039	9	5.844	0	0
Linda's	2009	2	59	9	16	34	no	NA	76	740	522	70.541	307	41.486	215	29.054	199	26.892	19	2.568	54	522	359	68.774	199	38.123	160	30.651	156	29.885	5	0.958	2	0.383	506	0	0	6	1.186	14	2.767	0	0	12	2.372	30	5.929	91	17.984
Linda's	2009	3	59	9	16	34	no	NA	29	285	191	67.018	100	35.088	91	31.93	82	28.772	12	4.211	22	215	142	66.047	80	37.209	62	28.837	65	30.233	8	3.721	0	0	180	0	0	0	0	0	0	0	0	7	3.889	32	17.778	0	0
Linda's	2009	4	58	9	16	33	no	NA	80	782	585	74.808	297	37.98	288	36.829	172	21.995	25	3.197	60	562	433	77.046	194	34.52	239	42.527	128	22.776	0	0	1	0.178	491	1	0.204	11	2.24	152	30.957	3	0.611	52	10.591	93	18.941	31	6.314
Linda's	2009	5	57	8	16	33	no	NA	80	766	575	75.065	348	45.431	227	29.634	156	20.366	35	4.569	67	618	459	74.272	217	35.113	242	39.159	137	22.168	15	2.427	7	1.133	565	0	0	1	0.177	396	70.088	0	0	27	4.779	24	4.248	77	13.628
Linda's	2009	6	57	9	16	32	no	NA	88	838	625	74.582	387	46.181	238	28.401	187	22.315	26	3.103	71	678	460	67.847	227	33.481	233	34.366	207	30.531	10	1.475	1	0.147	614	19	3.094	13	2.117	248	40.391	1	0.163	55	8.958	105	17.101	3	0.489
Linda's	2009	7	62	11	16	35	no	NA	107	1020	748	73.333	449	44.02	299	29.314	214	20.98	58	5.686	103	964	690	71.577	407	42.22	283	29.357	243	25.207	18	1.867	13	1.349	856	0	0	0	0	31	3.621	2	0.234	58	6.776	204	23.832	22	2.57
Linda's	2009	8	63	12	16	35	no	NA	78	738	580	78.591	297	40.244	283	38.347	132	17.886	26	3.523	71	661	522	78.971	233	35.25	289	43.722	126	19.062	9	1.362	4	0.605	530	3	0.566	2	0.377	44	8.302	2	0.377	54	10.189	198	37.358	19	3.585
Linda's	2009	9	62	12	16	34	no	NA	49	479	277	57.829	111	23.173	166	34.656	179	37.37	23	4.802	45	440	308	70	148	33.636	160	36.364	128	29.091	4	0.909	0	0	259	31	11.969	1	0.386	0	0	2	0.772	35	13.514	69	26.641	8	3.089
Linda's	2009	10	63	12	17	35	no	NA	85	807	548	67.906	210	26.022	338	41.884	218	27.014	41	5.081	69	626	468	74.76	124	19.808	344	54.952	134	21.406	17	2.716	7	1.118	334	128	38.323	13	3.892	39	11.677	0	0	7	2.096	48	14.371	3	0.898
Linda's	2009	11	65	13	18	35	no	NA	26	256	215	83.984	114	44.531	101	39.453	36	14.063	5	1.953	24	238	188	78.992	100	42.017	88	36.975	37	15.546	9	3.782	4	1.681	214	0	0	0	0	205	95.794	0	0	0	0	4	1.869	0	0
Linda's	2009	12	66	14	19	33	no	NA	37	349	280	80.229	187	53.582	93	26.648	64	18.338	5	1.433	31	289	238	82.353	141	48.789	97	33.564	35	12.111	0	0	16	5.536	328	0	0	124	37.805	125	38.11	0	0	7	2.134	36	10.976	20	6.098
Nyayo's	2009	1	93	16	25	52	no	NA	47	443	288	65.011	185	41.761	103	23.251	128	28.894	27	6.095	41	380	269	70.789	167	43.947	102	26.842	107	28.158	4	1.053	0	0	352	2	0.568	0	0	1	0.284	0	0	11	3.125	46	13.068	11	3.125
Nyayo's	2009	2	91	14	25	52	no	NA	51	481	375	77.963	215	44.699	160	33.264	106	22.037	0	0	48	441	336	76.19	156	35.374	180	40.816	105	23.81	0	0	0	0	371	0	0	14	3.774	23	6.199	0	0	28	7.547	81	21.833	29	7.817
Nyayo's	2009	3	91	13	25	53	no	NA	18	179	122	68.156	90	50.279	32	17.877	47	26.257	10	5.587	17	164	132	80.488	89	54.268	43	26.22	29	17.683	2	1.22	1	0.61	179	0	0	20	11.173	0	0	0	0	6	3.352	38	21.229	11	6.145
Nyayo's	2009	4	90	13	25	52	no	NA	40	390	266	68.205	170	43.59	96	24.615	84	21.538	40	10.256	38	373	275	73.727	148	39.678	127	34.048	90	24.129	6	1.609	2	0.536	318	0	0	0	0	58	18.239	0	0	7	2.201	57	17.925	78	24.528
Nyayo's	2009	5	89	13	25	51	no	NA	57	522	344	65.9	198	37.931	146	27.969	146	27.969	32	6.13	50	453	314	69.316	193	42.605	121	26.711	118	26.049	20	4.415	1	0.221	391	0	0	9	2.302	293	74.936	0	0	26	6.65	24	6.138	12	3.069
Nyayo's	2009	6	87	11	25	51	no	NA	58	551	443	80.399	264	47.913	179	32.486	93	16.878	15	2.722	62	585	479	81.88	281	48.034	198	33.846	104	17.778	2	0.342	0	0	545	0	0	2	0.367	76	13.945	0	0	25	4.587	28	5.138	78	14.312
Nyayo's	2009	7	88	13	25	50	no	NA	106	1025	861	84	474	46.244	387	37.756	147	14.341	17	1.659	102	969	796	82.147	416	42.931	380	39.216	134	13.829	33	3.406	6	0.619	890	0	0	1	0.112	24	2.697	0	0	31	3.483	89	10	87	9.775
Nyayo's	2009	8	90	16	25	49	no	NA	75	714	540	75.63	236	33.053	304	42.577	129	18.067	45	6.303	73	664	527	79.367	279	42.018	248	37.349	119	17.922	15	2.259	3	0.452	515	0	0	3	0.583	15	2.913	0	0	39	7.573	51	9.903	25	4.854
Nyayo's	2009	9	90	16	25	49	no	NA	64	609	507	83.251	252	41.379	255	41.872	84	13.793	18	2.956	65	624	488	78.205	242	38.782	246	39.423	106	16.987	29	4.647	1	0.16	494	1	0.202	2	0.405	40	8.097	0	0	25	5.061	124	25.101	80	16.194
Nyayo's	2009	10	87	14	24	49	no	NA	49	475	305	64.211	118	24.842	187	39.368	159	33.474	11	2.316	48	452	298	65.929	103	22.788	195	43.142	149	32.965	3	0.664	2	0.442	221	19	8.597	5	2.262	11	4.977	0	0	3	1.357	87	39.367	28	12.67
Nyayo's	2009	11	88	15	25	49	no	NA	4	37	15	40.541	9	24.324	6	16.216	21	56.757	1	2.703	6	53	22	41.509	9	16.981	13	24.528	29	54.717	1	1.887	1	1.887	18	0	0	1	5.556	9	50	0	0	1	5.556	0	0	0	0
Nyayo's	2009	12	90	17	25	48	no	NA	38	371	228	61.456	109	29.38	119	32.075	128	34.501	15	4.043	31	270	210	77.778	104	38.519	106	39.259	51	18.889	5	1.852	4	1.481	213	0	0	42	19.718	66	30.986	0	0	22	10.329	5	2.347	61	28.638
Omo's	2009	1	31	8	7	16	no	NA	30	296	184	62.162	102	34.459	82	27.703	94	31.757	18	6.081	21	198	128	64.646	42	21.212	86	43.434	70	35.354	0	0	0	0	144	0	0	18	12.5	3	2.083	0	0	9	6.25	5	3.472	3	2.083
Omo's	2009	2	30	7	7	16	no	NA	60	587	430	73.254	289	49.233	141	24.02	109	18.569	48	8.177	46	442	356	80.543	217	49.095	139	31.448	80	18.1	0	0	6	1.357	506	0	0	13	2.569	18	3.557	0	0	23	4.545	38	7.51	43	8.498
Omo's	2009	3	29	6	7	16	no	NA	8	78	62	79.487	50	64.103	12	15.385	16	20.513	0	0	8	79	48	60.759	25	31.646	23	29.114	15	18.987	16	20.253	0	0	75	0	0	0	0	0	0	0	0	1	1.333	0	0	0	0
Omo's	2009	4	24	5	4	15	no	NA	43	411	226	54.988	101	24.574	125	30.414	149	36.253	36	8.759	40	388	254	65.464	113	29.124	141	36.34	134	34.536	0	0	0	0	214	0	0	0	0	90	42.056	5	2.336	11	5.14	27	12.617	0	0
Omo's	2009	5	23	3	4	16	no	NA	36	346	268	77.457	149	43.064	119	34.393	75	21.676	3	0.867	45	428	266	62.15	131	30.607	135	31.542	155	36.215	3	0.701	4	0.935	280	0	0	5	1.786	156	55.714	0	0	25	8.929	44	15.714	26	9.286
Omo's	2009	6	23	3	4	16	no	NA	60	582	402	69.072	230	39.519	172	29.553	150	25.773	30	5.155	57	537	412	76.723	194	36.127	218	40.596	124	23.091	1	0.186	0	0	424	0	0	9	2.123	132	31.132	0	0	46	10.849	68	16.038	13	3.066
Omo's	2009	7	23	3	4	16	no	NA	80	777	581	74.775	331	42.6	250	32.175	155	19.949	41	5.277	96	929	693	74.596	437	47.04	256	27.557	200	21.529	24	2.583	12	1.292	768	0	0	16	2.083	13	1.693	4	0.521	61	7.943	73	9.505	74	9.635
Omo's	2009	8	22	2	4	16	no	NA	38	369	313	84.824	170	46.07	143	38.753	55	14.905	1	0.271	47	438	352	80.365	201	45.89	151	34.475	84	19.178	0	0	2	0.457	371	0	0	0	0	10	2.695	0	0	15	4.043	107	28.841	62	16.712
Omo's	2009	9	22	2	4	16	no	NA	46	444	373	84.009	189	42.568	184	41.441	51	11.486	20	4.505	45	426	327	76.761	159	37.324	168	39.437	83	19.484	15	3.521	1	0.235	348	30	8.621	22	6.322	35	10.057	1	0.287	2	0.575	24	6.897	21	6.034
Omo's	2009	10	22	1	4	17	no	NA	50	484	327	67.562	176	36.364	151	31.198	141	29.132	16	3.306	49	463	337	72.786	177	38.229	160	34.557	100	21.598	20	4.32	6	1.296	353	72	20.397	80	22.663	94	26.629	1	0.283	19	5.382	32	9.065	8	2.266
Omo's	2009	11	22	1	4	17	no	NA	8	80	69	86.25	17	21.25	52	65	10	12.5	1	1.25	8	80	70	87.5	17	21.25	53	66.25	9	11.25	0	0	1	1.25	34	0	0	0	0	10	29.412	6	17.647	0	0	13	38.235	0	0
Omo's	2009	12	22	1	5	17	no	NA	31	303	190	62.706	92	30.363	98	32.343	104	34.323	9	2.97	36	333	229	68.769	119	35.736	110	33.033	87	26.126	4	1.201	13	3.904	211	2	0.948	80	37.915	69	32.701	0	0	12	5.687	20	9.479	15	7.109
Viola's	2009	1	78	14	22	42	no	NA	46	430	329	76.512	175	40.698	154	35.814	91	21.163	10	2.326	38	345	248	71.884	145	42.029	103	29.855	91	26.377	6	1.739	0	0	320	177	55.313	4	1.25	1	0.313	0	0	4	1.25	18	5.625	0	0
Viola's	2009	2	75	12	22	41	no	NA	63	613	363	59.217	184	30.016	179	29.201	237	38.662	13	2.121	58	550	392	71.273	192	34.909	200	36.364	143	26	12	2.182	3	0.545	376	2	0.532	13	3.457	6	1.596	0	0	16	4.255	104	27.66	8	2.128
Viola's	2009	3	74	11	22	41	no	NA	40	395	248	62.785	129	32.658	119	30.127	130	32.911	17	4.304	40	380	292	76.842	144	37.895	148	38.947	85	22.368	3	0.789	0	0	273	0	0	13	4.762	1	0.366	0	0	20	7.326	105	38.462	8	2.93
Viola's	2009	4	64	11	19	34	no	NA	49	467	337	72.163	159	34.047	178	38.116	127	27.195	3	0.642	47	444	300	67.568	124	27.928	176	39.64	142	31.982	1	0.225	1	0.225	283	0	0	0	0	46	16.254	0	0	20	7.067	99	34.982	19	6.714
Viola's	2009	5	61	10	18	33	no	NA	63	607	485	79.901	230	37.891	255	42.01	106	17.463	16	2.636	55	515	416	80.777	176	34.175	240	46.602	79	15.34	16	3.107	4	0.777	406	0	0	2	0.493	347	85.468	0	0	6	1.478	7	1.724	25	6.158
Viola's	2009	6	61	9	18	34	no	NA	58	553	398	71.971	175	31.646	223	40.325	153	27.667	2	0.362	60	556	370	66.547	181	32.554	189	33.993	174	31.295	8	1.439	4	0.719	356	0	0	66	18.539	33	9.27	0	0	11	3.09	212	59.551	3	0.843
Viola's	2009	7	59	8	18	33	no	NA	75	691	546	79.016	256	37.048	290	41.968	114	16.498	31	4.486	66	585	452	77.265	229	39.145	223	38.12	119	20.342	0	0	14	2.393	485	0	0	36	7.423	4	0.825	0	0	21	4.33	367	75.67	3	0.619
Viola's	2009	8	62	8	18	36	no	NA	63	602	474	78.738	164	27.243	310	51.495	128	21.262	0	0	55	496	375	75.605	142	28.629	233	46.976	109	21.976	12	2.419	0	0	306	0	0	3	0.98	16	5.229	0	0	31	10.131	102	33.333	38	12.418
Viola's	2009	9	59	7	17	35	no	NA	74	705	472	66.95	118	16.738	354	50.213	211	29.929	22	3.121	58	510	370	72.549	97	19.02	273	53.529	133	26.078	4	0.784	3	0.588	215	55	25.581	14	6.512	2	0.93	1	0.465	11	5.116	56	26.047	0	0
Viola's	2009	10	58	8	18	33	no	NA	76	715	512	71.608	176	24.615	336	46.993	174	24.336	29	4.056	62	577	419	72.617	165	28.596	254	44.021	144	24.957	9	1.56	5	0.867	341	120	35.191	44	12.903	79	23.167	1	0.293	13	3.812	14	4.106	6	1.76
Viola's	2009	11	58	8	18	32	no	NA	24	207	146	70.531	64	30.918	82	39.614	51	24.638	10	4.831	20	176	118	67.045	41	23.295	77	43.75	57	32.386	1	0.568	0	0	105	0	0	19	18.095	42	40	0	0	2	1.905	3	2.857	0	0
Viola's	2009	12	56	7	18	31	no	NA	38	338	251	74.26	149	44.083	102	30.178	81	23.964	6	1.775	32	288	235	81.597	116	40.278	119	41.319	52	18.056	1	0.347	0	0	265	0	0	129	48.679	124	46.792	1	0.377	1	0.377	0	0	1	0.377
Weaver's	2009	1	105	14	30	61	no	NA	NA	NA	NA	NA	NA	NA	NA	NA	NA	NA	NA	NA	NA	NA	NA	NA	NA	NA	NA	NA	NA	NA	NA	NA	NA	NA	NA	NA	NA	NA	NA	NA	NA	NA	NA	NA	NA	NA	NA	NA	NA
Weaver's	2009	2	105	12	30	63	no	NA	NA	NA	NA	NA	NA	NA	NA	NA	NA	NA	NA	NA	NA	NA	NA	NA	NA	NA	NA	NA	NA	NA	NA	NA	NA	NA	NA	NA	NA	NA	NA	NA	NA	NA	NA	NA	NA	NA	NA	NA	NA
Weaver's	2009	3	107	14	30	63	no	NA	NA	NA	NA	NA	NA	NA	NA	NA	NA	NA	NA	NA	16	160	118	73.75	56	35	62	38.75	27	16.875	15	9.375	0	0	56	0	0	0	0	0	0	0	0	6	10.714	2	3.571	4	7.143
Weaver's	2009	4	98	13	28	57	no	NA	NA	NA	NA	NA	NA	NA	NA	NA	NA	NA	NA	NA	18	161	131	81.366	61	37.888	70	43.478	29	18.012	0	0	1	0.621	61	2	3.279	6	9.836	3	4.918	0	0	4	6.557	20	32.787	4	6.557
Weaver's	2009	5	99	13	28	58	no	NA	NA	NA	NA	NA	NA	NA	NA	NA	NA	NA	NA	NA	38	356	189	53.09	90	25.281	99	27.809	110	30.899	55	15.449	2	0.562	90	0	0	1	1.111	57	63.333	0	0	5	5.556	6	6.667	14	15.556
Weaver's	2009	6	100	14	28	58	no	NA	NA	NA	NA	NA	NA	NA	NA	NA	NA	NA	NA	NA	NA	NA	NA	NA	NA	NA	NA	NA	NA	NA	NA	NA	NA	NA	NA	NA	NA	NA	NA	NA	NA	NA	NA	NA	NA	NA	NA	NA	NA
Weaver's	2009	7	101	14	28	59	no	NA	13	126	94	74.603	37	29.365	57	45.238	32	25.397	0	0	NA	NA	NA	NA	NA	NA	NA	NA	NA	NA	NA	NA	NA	NA	37	0	0	14	37.838	0	0	0	0	4	10.811	6	16.216	0	0
Weaver's	2009	8	100	13	29	59	no	NA	53	528	410	77.652	152	28.788	258	48.864	108	20.455	10	1.894	NA	NA	NA	NA	NA	NA	NA	NA	NA	NA	NA	NA	NA	NA	152	0	0	19	12.5	0	0	0	0	2	1.316	109	71.711	0	0
Weaver's	2009	9	102	14	29	59	no	NA	58	564	344	60.993	114	20.213	230	40.78	188	33.333	32	5.674	NA	NA	NA	NA	NA	NA	NA	NA	NA	NA	NA	NA	NA	NA	114	0	0	16	14.035	5	4.386	0	0	12	10.526	26	22.807	10	8.772
Weaver's	2009	10	99	13	27	59	no	NA	63	616	411	66.721	137	22.24	274	44.481	165	26.786	40	6.494	NA	NA	NA	NA	NA	NA	NA	NA	NA	NA	NA	NA	NA	NA	137	44	32.117	31	22.628	44	32.117	0	0	8	5.839	8	5.839	1	0.73
Weaver's	2009	11	101	13	28	61	no	NA	12	117	57	48.718	32	27.35	25	21.368	49	41.88	11	9.402	NA	NA	NA	NA	NA	NA	NA	NA	NA	NA	NA	NA	NA	NA	32	0	0	0	0	27	84.375	0	0	3	9.375	1	3.125	0	0
Weaver's	2009	12	101	12	28	61	no	NA	35	335	239	71.343	64	19.104	175	52.239	65	19.403	31	9.254	NA	NA	NA	NA	NA	NA	NA	NA	NA	NA	NA	NA	NA	NA	64	0	0	16	25	24	37.5	0	0	0	0	0	0	1	1.563
Nyayo's	2010	10	103	12	26	64	yes	Fissioning	43	418	270	64.593	125	29.904	145	34.689	121	28.947	27	6.459	47	452	332	73.451	148	32.743	184	40.708	105	23.23	15	3.319	0	0	273	0	0	3	1.099	10	3.663	0	0	14	5.128	78	28.571	25	9.158
Nyayo's	2010	12	98	12	25	61	yes	Fissioning	12	120	109	90.833	43	35.833	66	55	10	8.333	1	0.833	NA	NA	NA	NA	NA	NA	NA	NA	NA	NA	NA	NA	NA	NA	43	0	0	10	23.256	18	41.86	3	6.977	0	0	0	0	0	0
Hokey's	2010	10	76	9	19	48	no	Forming	15	147	111	75.51	71	48.299	40	27.211	33	22.449	3	2.041	NA	NA	NA	NA	NA	NA	NA	NA	NA	NA	NA	NA	NA	NA	71	0	0	14	19.718	1	1.408	0	0	0	0	46	64.789	3	4.225
Hokey's	2010	11	74	7	19	48	no	Forming	49	485	407	83.918	184	37.938	223	45.979	71	14.639	7	1.443	NA	NA	NA	NA	NA	NA	NA	NA	NA	NA	NA	NA	NA	NA	184	0	0	11	5.978	92	50	1	0.543	12	6.522	21	11.413	14	7.609
Hokey's	2010	12	77	11	19	48	no	Forming	58	546	357	65.385	146	26.74	211	38.645	147	26.923	42	7.692	NA	NA	NA	NA	NA	NA	NA	NA	NA	NA	NA	NA	NA	NA	146	0	0	98	67.123	23	15.753	0	0	14	9.589	2	1.37	5	3.425
Snap's	2010	10	29	5	8	16	no	Forming	NA	NA	NA	NA	NA	NA	NA	NA	NA	NA	NA	NA	NA	NA	NA	NA	NA	NA	NA	NA	NA	NA	NA	NA	NA	NA	NA	NA	NA	NA	NA	NA	NA	NA	NA	NA	NA	NA	NA	NA	NA
Snap's	2010	11	38	7	8	23	no	Forming	4	40	21	52.5	9	22.5	12	30	9	22.5	10	25	NA	NA	NA	NA	NA	NA	NA	NA	NA	NA	NA	NA	NA	NA	9	0	0	0	0	9	100	0	0	0	0	0	0	0	0
Snap's	2010	12	37	8	7	22	no	Forming	2	20	16	80	3	15	13	65	4	20	0	0	NA	NA	NA	NA	NA	NA	NA	NA	NA	NA	NA	NA	NA	NA	3	0	0	0	0	2	66.667	0	0	1	33.333	0	0	0	0
Linda's	2010	1	66	14	19	33	no	NA	41	387	275	71.059	146	37.726	129	33.333	105	27.132	7	1.809	31	273	202	73.993	101	36.996	101	36.996	45	16.484	19	6.96	7	2.564	247	0	0	41	16.599	23	9.312	27	10.931	11	4.453	23	9.312	98	39.676
Linda's	2010	2	66	14	19	33	no	NA	41	391	252	64.45	113	28.9	139	35.55	123	31.458	16	4.092	37	333	214	64.264	101	30.33	113	33.934	100	30.03	1	0.3	18	5.405	214	38	17.757	22	10.28	9	4.206	0	0	7	3.271	8	3.738	119	55.607
Linda's	2010	3	71	16	19	36	no	NA	64	613	417	68.026	273	44.535	144	23.491	164	26.754	32	5.22	55	492	394	80.081	217	44.106	177	35.976	84	17.073	7	1.423	7	1.423	490	0	0	2	0.408	58	11.837	2	0.408	27	5.51	12	2.449	351	71.633
Linda's	2010	4	72	17	20	36	no	NA	46	444	330	74.324	178	40.09	152	34.234	86	19.369	28	6.306	39	332	250	75.301	103	31.024	147	44.277	58	17.47	18	5.422	6	1.807	281	0	0	4	1.423	6	2.135	1	0.356	6	2.135	17	6.05	225	80.071
Linda's	2010	5	72	17	20	35	no	NA	63	586	512	87.372	250	42.662	262	44.71	57	9.727	17	2.901	51	457	383	83.807	192	42.013	191	41.794	52	11.379	16	3.501	6	1.313	442	0	0	43	9.729	14	3.167	19	4.299	16	3.62	4	0.905	20	4.525
Linda's	2010	6	75	20	20	35	no	NA	56	544	389	71.507	217	39.89	172	31.618	121	22.243	34	6.25	47	435	306	70.345	140	32.184	166	38.161	104	23.908	21	4.828	4	0.92	357	0	0	0	0	0	0	3	0.84	3	0.84	15	4.202	1	0.28
Linda's	2010	7	77	20	20	37	no	NA	94	902	739	81.929	460	50.998	279	30.931	124	13.747	39	4.324	81	755	648	85.828	410	54.305	238	31.523	95	12.583	4	0.53	8	1.06	870	7	0.805	0	0	0	0	7	0.805	14	1.609	97	11.149	11	1.264
Linda's	2010	8	74	18	20	36	no	NA	65	628	538	85.669	274	43.631	264	42.038	51	8.121	39	6.21	57	498	424	85.141	189	37.952	235	47.189	68	13.655	6	1.205	0	0	463	7	1.512	0	0	0	0	1	0.216	16	3.456	51	11.015	37	7.991
Linda's	2010	9	76	18	20	38	no	NA	28	266	203	76.316	101	37.97	102	38.346	49	18.421	14	5.263	26	234	186	79.487	74	31.624	112	47.863	43	18.376	5	2.137	0	0	175	17	9.714	16	9.143	0	0	0	0	0	0	17	9.714	2	1.143
Linda's	2010	10	78	20	20	38	no	NA	57	551	386	70.054	250	45.372	136	24.682	139	25.227	26	4.719	57	541	400	73.937	268	49.538	132	24.399	139	25.693	2	0.37	0	0	518	10	1.931	1	0.193	20	3.861	0	0	8	1.544	171	33.012	37	7.143
Linda's	2010	11	76	18	21	37	no	NA	69	663	463	69.834	251	37.858	212	31.976	171	25.792	29	4.374	58	534	387	72.472	182	34.082	205	38.39	124	23.221	21	3.933	2	0.375	433	2	0.462	0	0	246	56.813	0	0	23	5.312	37	8.545	0	0
Linda's	2010	12	82	18	21	43	no	NA	50	481	361	75.052	183	38.046	178	37.006	88	18.295	32	6.653	44	391	298	76.215	131	33.504	167	42.711	77	19.693	11	2.813	5	1.279	314	0	0	148	47.134	108	34.395	7	2.229	19	6.051	2	0.637	6	1.911
Nyayo's	2010	1	92	18	26	49	no	NA	48	460	347	75.435	173	37.609	174	37.826	95	20.652	18	3.913	50	489	414	84.663	188	38.446	226	46.217	72	14.724	1	0.204	2	0.409	361	0	0	96	26.593	51	14.127	1	0.277	14	3.878	2	0.554	180	49.861
Nyayo's	2010	2	92	16	26	50	no	NA	21	197	153	77.665	52	26.396	101	51.269	38	19.289	6	3.046	23	195	152	77.949	49	25.128	103	52.821	39	20	3	1.538	1	0.513	101	0	0	4	3.96	2	1.98	3	2.97	16	15.842	10	9.901	63	62.376
Nyayo's	2010	3	92	16	26	50	no	NA	21	201	143	71.144	77	38.308	66	32.836	40	19.9	18	8.955	27	245	213	86.939	107	43.673	106	43.265	27	11.02	3	1.224	2	0.816	184	0	0	2	1.087	0	0	1	0.543	14	7.609	57	30.978	108	58.696
Nyayo's	2010	4	94	18	26	50	no	NA	44	416	329	79.087	187	44.952	142	34.135	77	18.51	10	2.404	48	442	332	75.113	169	38.235	163	36.878	82	18.552	22	4.977	6	1.357	356	2	0.562	0	0	0	0	39	10.955	23	6.461	2	0.562	126	35.393
Nyayo's	2010	5	95	19	26	50	no	NA	41	390	270	69.231	175	44.872	95	24.359	98	25.128	22	5.641	44	423	314	74.232	191	45.154	123	29.078	76	17.967	21	4.965	12	2.837	366	0	0	3	0.82	0	0	8	2.186	10	2.732	5	1.366	12	3.279
Nyayo's	2010	6	94	18	26	50	no	NA	58	558	437	78.315	241	43.19	196	35.125	100	17.921	21	3.763	49	447	330	73.826	197	44.072	133	29.754	72	16.107	39	8.725	6	1.342	438	0	0	6	1.37	8	1.826	15	3.425	17	3.881	18	4.11	30	6.849
Nyayo's	2010	7	93	15	26	52	no	NA	74	724	617	85.221	429	59.254	188	25.967	82	11.326	25	3.453	63	585	503	85.983	354	60.513	149	25.47	69	11.795	12	2.051	1	0.171	783	0	0	23	2.937	0	0	7	0.894	4	0.511	101	12.899	2	0.255
Nyayo's	2010	8	96	13	26	57	no	NA	60	570	442	77.544	307	53.86	135	23.684	99	17.368	29	5.088	62	567	483	85.185	299	52.734	184	32.451	67	11.817	13	2.293	4	0.705	606	5	0.825	13	2.145	1	0.165	3	0.495	33	5.446	176	29.043	6	0.99
Nyayo's	2010	9	98	13	26	59	no	NA	33	320	177	55.313	100	31.25	77	24.063	97	30.313	46	14.375	34	324	218	67.284	128	39.506	90	27.778	101	31.173	5	1.543	0	0	228	6	2.632	7	3.07	2	0.877	1	0.439	13	5.702	54	23.684	27	11.842
Omo's	2010	1	22	1	5	16	no	NA	43	426	284	66.667	153	35.915	131	30.751	111	26.056	31	7.277	47	449	320	71.269	183	40.757	137	30.512	106	23.608	6	1.336	17	3.786	336	24	7.143	91	27.083	109	32.44	0	0	20	5.952	1	0.298	85	25.298
Omo's	2010	2	22	1	5	16	no	NA	23	227	182	80.176	91	40.088	91	40.088	45	19.824	0	0	19	175	147	84	74	42.286	73	41.714	28	16	0	0	0	0	165	26	15.758	13	7.879	13	7.879	37	22.424	17	10.303	1	0.606	55	33.333
Omo's	2010	3	23	1	5	17	no	NA	39	367	256	69.755	184	50.136	72	19.619	96	26.158	15	4.087	43	409	326	79.707	186	45.477	140	34.23	63	15.403	14	3.423	6	1.467	370	17	4.595	7	1.892	23	6.216	10	2.703	33	8.919	53	14.324	190	51.351
Omo's	2010	4	23	1	5	17	no	NA	47	461	234	50.759	156	33.839	78	16.92	181	39.262	46	9.978	57	541	329	60.813	172	31.793	157	29.02	197	36.414	4	0.739	11	2.033	328	0	0	0	0	6	1.829	17	5.183	73	22.256	15	4.573	184	56.098
Omo's	2010	5	23	1	5	17	no	NA	44	425	260	61.176	131	30.824	129	30.353	129	30.353	36	8.471	53	504	352	69.841	186	36.905	166	32.937	128	25.397	0	0	24	4.762	317	0	0	11	3.47	4	1.262	25	7.886	47	14.826	1	0.315	21	6.625
Omo's	2010	6	23	1	5	17	no	NA	28	272	220	80.882	145	53.309	75	27.574	40	14.706	12	4.412	34	322	269	83.54	148	45.963	121	37.578	46	14.286	5	1.553	2	0.621	293	0	0	0	0	0	0	12	4.096	32	10.922	0	0	2	0.683
Omo's	2010	7	23	1	5	17	no	NA	53	521	411	78.887	263	50.48	148	28.407	97	18.618	13	2.495	51	501	365	72.854	220	43.912	145	28.942	118	23.553	2	0.399	16	3.194	483	0	0	0	0	0	0	10	2.07	27	5.59	95	19.669	21	4.348
Omo's	2010	8	23	1	5	17	no	NA	25	242	199	82.231	139	57.438	60	24.793	31	12.81	12	4.959	18	168	144	85.714	63	37.5	81	48.214	23	13.69	0	0	1	0.595	202	0	0	0	0	0	0	8	3.96	24	11.881	13	6.436	1	0.495
Omo's	2010	9	21	1	5	15	no	NA	16	158	144	91.139	103	65.19	41	25.949	11	6.962	3	1.899	13	129	123	95.349	90	69.767	33	25.581	5	3.876	0	0	1	0.775	193	0	0	2	1.036	0	0	1	0.518	13	6.736	5	2.591	0	0
Omo's	2010	10	21	1	5	15	no	NA	36	349	272	77.937	155	44.413	117	33.524	65	18.625	12	3.438	33	305	250	81.967	165	54.098	85	27.869	31	10.164	24	7.869	0	0	320	0	0	5	1.563	0	0	1	0.313	14	4.375	22	6.875	21	6.563
Omo's	2010	11	22	1	5	16	no	NA	44	430	236	54.884	127	29.535	109	25.349	175	40.698	19	4.419	37	344	256	74.419	119	34.593	137	39.826	79	22.965	6	1.744	3	0.872	246	17	6.911	15	6.098	120	48.78	2	0.813	3	1.22	5	2.033	54	21.951
Omo's	2010	12	23	1	5	17	no	NA	24	237	180	75.949	100	42.194	80	33.755	47	19.831	10	4.219	19	178	152	85.393	103	57.865	49	27.528	17	9.551	2	1.124	7	3.933	203	8	3.941	73	35.961	66	32.512	0	0	0	0	0	0	36	17.734
Viola's	2010	1	58	7	18	33	no	NA	35	337	192	56.973	48	14.243	144	42.73	96	28.487	49	14.54	31	280	141	50.357	47	16.786	94	33.571	117	41.786	21	7.5	1	0.357	95	0	0	23	24.211	9	9.474	0	0	7	7.368	0	0	42	44.211
Viola's	2010	2	56	7	18	31	no	NA	36	336	242	72.024	124	36.905	118	35.119	81	24.107	13	3.869	31	261	185	70.881	80	30.651	105	40.23	67	25.67	6	2.299	3	1.149	204	0	0	3	1.471	26	12.745	28	13.725	18	8.824	4	1.961	91	44.608
Viola's	2010	3	57	7	19	32	no	NA	72	681	422	61.968	212	31.131	210	30.837	241	35.389	18	2.643	58	540	419	77.593	199	36.852	220	40.741	101	18.704	17	3.148	3	0.556	411	5	1.217	3	0.73	27	6.569	11	2.676	16	3.893	2	0.487	313	76.156
Viola's	2010	4	56	8	20	29	no	NA	60	545	404	74.128	160	29.358	244	44.771	123	22.569	18	3.303	51	444	292	65.766	112	25.225	180	40.541	122	27.477	22	4.955	8	1.802	272	0	0	10	3.676	6	2.206	23	8.456	7	2.574	38	13.971	170	62.5
Viola's	2010	5	59	8	20	31	no	NA	50	451	353	78.271	200	44.346	153	33.925	73	16.186	25	5.543	43	362	256	70.718	157	43.37	99	27.348	76	20.994	13	3.591	17	4.696	357	0	0	0	0	5	1.401	60	16.807	26	7.283	5	1.401	12	3.361
Viola's	2010	6	60	8	19	33	no	NA	68	648	444	68.519	248	38.272	196	30.247	157	24.228	47	7.253	60	552	449	81.341	298	53.986	151	27.355	87	15.761	8	1.449	8	1.449	546	0	0	0	0	0	0	17	3.114	19	3.48	21	3.846	0	0
Viola's	2010	7	63	8	20	36	no	NA	91	869	614	70.656	414	47.641	200	23.015	221	25.432	34	3.913	75	664	543	81.777	300	45.181	243	36.596	111	16.717	9	1.355	1	0.151	714	6	0.84	0	0	0	0	6	0.84	17	2.381	130	18.207	8	1.12
Viola's	2010	8	63	8	20	35	no	NA	82	791	555	70.164	358	45.259	197	24.905	217	27.434	19	2.402	78	718	498	69.359	265	36.908	233	32.451	199	27.716	10	1.393	11	1.532	623	8	1.284	1	0.161	0	0	2	0.321	17	2.729	169	27.127	5	0.803
Viola's	2010	9	62	8	20	34	no	NA	18	161	129	80.124	74	45.963	55	34.161	32	19.876	0	0	18	162	118	72.84	63	38.889	55	33.951	41	25.309	0	0	3	1.852	137	14	10.219	0	0	4	2.92	2	1.46	18	13.139	51	37.226	2	1.46
Viola's	2010	10	64	8	20	36	no	NA	71	684	568	83.041	340	49.708	228	33.333	108	15.789	8	1.17	70	662	509	76.888	299	45.166	210	31.722	142	21.45	11	1.662	0	0	639	0	0	22	3.443	13	2.034	2	0.313	25	3.912	166	25.978	4	0.626
Viola's	2010	11	64	8	20	36	no	NA	56	549	407	74.135	182	33.151	225	40.984	137	24.954	5	0.911	52	493	376	76.268	175	35.497	201	40.771	103	20.892	9	1.826	5	1.014	357	4	1.12	21	5.882	186	52.101	5	1.401	24	6.723	42	11.765	3	0.84
Viola's	2010	12	65	9	20	36	no	NA	68	651	479	73.579	235	36.098	244	37.481	153	23.502	19	2.919	56	510	365	71.569	140	27.451	225	44.118	114	22.353	15	2.941	16	3.137	375	0	0	135	36	124	33.067	1	0.267	9	2.4	7	1.867	61	16.267
Weaver's	2010	1	101	13	28	60	no	NA	40	400	303	75.75	144	36	159	39.75	74	18.5	23	5.75	NA	NA	NA	NA	NA	NA	NA	NA	NA	NA	NA	NA	NA	NA	144	8	5.556	59	40.972	26	18.056	0	0	0	0	1	0.694	49	34.028
Weaver's	2010	2	103	15	28	60	no	NA	3	23	16	69.565	5	21.739	11	47.826	7	30.435	0	0	NA	NA	NA	NA	NA	NA	NA	NA	NA	NA	NA	NA	NA	NA	5	0	0	0	0	1	20	0	0	0	0	0	0	3	60
Weaver's	2010	3	103	16	29	59	no	NA	39	368	263	71.467	110	29.891	153	41.576	76	20.652	29	7.88	NA	NA	NA	NA	NA	NA	NA	NA	NA	NA	NA	NA	NA	NA	110	4	3.636	16	14.545	0	0	2	1.818	15	13.636	1	0.909	60	54.545
Weaver's	2010	4	104	19	29	56	no	NA	11	106	100	94.34	52	49.057	48	45.283	6	5.66	0	0	NA	NA	NA	NA	NA	NA	NA	NA	NA	NA	NA	NA	NA	NA	52	0	0	3	5.769	0	0	0	0	0	0	0	0	44	84.615
Weaver's	2010	5	106	21	29	56	no	NA	63	617	320	51.864	181	29.335	139	22.528	209	33.874	88	14.263	NA	NA	NA	NA	NA	NA	NA	NA	NA	NA	NA	NA	NA	NA	181	0	0	0	0	1	0.552	14	7.735	4	2.21	10	5.525	1	0.552
Weaver's	2010	6	103	19	30	55	no	NA	78	769	633	82.315	439	57.087	194	25.228	97	12.614	39	5.072	NA	NA	NA	NA	NA	NA	NA	NA	NA	NA	NA	NA	NA	NA	439	0	0	0	0	0	0	11	2.506	9	2.05	46	10.478	5	1.139
Weaver's	2010	7	107	19	30	58	no	NA	141	1362	961	70.558	565	41.483	396	29.075	295	21.659	106	7.783	NA	NA	NA	NA	NA	NA	NA	NA	NA	NA	NA	NA	NA	NA	565	1	0.177	22	3.894	0	0	9	1.593	11	1.947	175	30.973	13	2.301
Weaver's	2010	8	112	19	30	63	no	NA	71	701	554	79.03	430	61.341	124	17.689	121	17.261	26	3.709	NA	NA	NA	NA	NA	NA	NA	NA	NA	NA	NA	NA	NA	NA	430	0	0	9	2.093	0	0	3	0.698	35	8.14	36	8.372	0	0
Weaver's	2010	9	115	19	30	66	no	NA	49	487	407	83.573	271	55.647	136	27.926	64	13.142	16	3.285	NA	NA	NA	NA	NA	NA	NA	NA	NA	NA	NA	NA	NA	NA	271	0	0	118	43.542	0	0	1	0.369	0	0	51	18.819	0	0
Weaver's	2010	10	114	19	30	65	no	NA	105	1040	748	71.923	517	49.712	231	22.212	252	24.231	40	3.846	NA	NA	NA	NA	NA	NA	NA	NA	NA	NA	NA	NA	NA	NA	517	0	0	96	18.569	2	0.387	0	0	22	4.255	101	19.536	10	1.934
Weaver's	2010	11	116	20	30	66	no	NA	68	671	443	66.021	228	33.979	215	32.042	182	27.124	46	6.855	NA	NA	NA	NA	NA	NA	NA	NA	NA	NA	NA	NA	NA	NA	228	0	0	13	5.702	103	45.175	0	0	15	6.579	0	0	28	12.281
Weaver's	2010	12	115	20	30	65	no	NA	75	735	540	73.469	304	41.361	236	32.109	140	19.048	55	7.483	NA	NA	NA	NA	NA	NA	NA	NA	NA	NA	NA	NA	NA	NA	304	0	0	190	62.5	20	6.579	0	0	1	0.329	18	5.921	31	10.197
Linda's	2011	4	82	16	21	45	yes	Fissioning	28	274	179	65.328	131	47.81	48	17.518	69	25.182	26	9.489	27	261	217	83.142	150	57.471	67	25.67	34	13.027	0	0	10	3.831	281	8	2.847	14	4.982	127	45.196	2	0.712	17	6.05	2	0.712	106	37.722
Nyayo's	2011	1	102	14	26	62	yes	Fissioning	12	119	106	89.076	51	42.857	55	46.218	13	10.924	0	0	NA	NA	NA	NA	NA	NA	NA	NA	NA	NA	NA	NA	NA	NA	51	0	0	0	0	14	27.451	0	0	1	1.961	0	0	34	66.667
Nyayo's	2011	2	100	14	26	60	yes	Fissioning	27	269	170	63.197	101	37.546	69	25.651	83	30.855	16	5.948	NA	NA	NA	NA	NA	NA	NA	NA	NA	NA	NA	NA	NA	NA	101	0	0	2	1.98	0	0	0	0	6	5.941	9	8.911	0	0
Nyayo's	2011	3	99	13	27	59	yes	Fissioning	NA	NA	NA	NA	NA	NA	NA	NA	NA	NA	NA	NA	NA	NA	NA	NA	NA	NA	NA	NA	NA	NA	NA	NA	NA	NA	NA	NA	NA	NA	NA	NA	NA	NA	NA	NA	NA	NA	NA	NA	NA
Nyayo's	2011	4	100	14	28	59	yes	Fissioning	2	20	20	100	0	0	20	100	0	0	0	0	2	15	15	100	14	93.333	1	6.667	0	0	0	0	0	0	14	0	0	0	0	0	0	0	0	0	0	0	0	0	0
Weaver's	2011	10	118	19	31	69	yes	Fissioning	8	77	33	42.857	17	22.078	16	20.779	17	22.078	27	35.065	6	60	34	56.667	15	25	19	31.667	26	43.333	0	0	0	0	32	0	0	0	0	1	3.125	0	0	5	15.625	19	59.375	0	0
Weaver's	2011	11	117	19	30	68	yes	Fissioning	8	80	53	66.25	29	36.25	24	30	20	25	7	8.75	10	90	76	84.444	11	12.222	65	72.222	13	14.444	0	0	1	1.111	40	0	0	20	50	10	25	0	0	0	0	0	0	0	0
Weaver's	2011	12	120	18	30	73	yes	Fissioning	NA	NA	NA	NA	NA	NA	NA	NA	NA	NA	NA	NA	NA	NA	NA	NA	NA	NA	NA	NA	NA	NA	NA	NA	NA	NA	NA	NA	NA	NA	NA	NA	NA	NA	NA	NA	NA	NA	NA	NA	NA
Hokey's	2011	1	77	10	19	48	no	Forming	74	735	588	80	389	52.925	199	27.075	114	15.51	33	4.49	8	75	70	93.333	35	46.667	35	46.667	5	6.667	0	0	0	0	424	0	0	13	3.066	8	1.887	0	0	8	1.887	1	0.236	101	23.821
Hokey's	2011	2	79	11	19	49	no	Forming	58	567	465	82.011	301	53.086	164	28.924	88	15.52	14	2.469	NA	NA	NA	NA	NA	NA	NA	NA	NA	NA	NA	NA	NA	NA	301	0	0	2	0.664	20	6.645	39	12.957	3	0.997	71	23.588	11	3.654
Hokey's	2011	3	75	10	20	46	no	Forming	45	430	343	79.767	176	40.93	167	38.837	79	18.372	8	1.86	28	271	213	78.598	110	40.59	103	38.007	48	17.712	9	3.321	1	0.369	286	0	0	10	3.497	59	20.629	1	0.35	33	11.538	26	9.091	54	18.881
Hokey's	2011	4	75	10	21	44	no	Forming	39	386	305	79.016	165	42.746	140	36.269	69	17.876	12	3.109	33	319	229	71.787	122	38.245	107	33.542	72	22.571	8	2.508	10	3.135	287	0	0	54	18.815	97	33.798	1	0.348	22	7.666	1	0.348	79	27.526
Kelly's	2011	10	100	14	25	62	no	Forming	4	40	39	97.5	17	42.5	22	55	1	2.5	0	0	6	55	53	96.364	18	32.727	35	63.636	2	3.636	0	0	0	0	35	0	0	0	0	0	0	0	0	0	0	2	5.714	0	0
Kelly's	2011	11	102	16	24	62	no	Forming	4	40	40	100	15	37.5	25	62.5	0	0	0	0	4	40	40	100	6	15	34	85	0	0	0	0	0	0	21	0	0	5	23.81	3	14.286	0	0	0	0	13	61.905	0	0
Kelly's	2011	12	109	16	26	68	no	Forming	NA	NA	NA	NA	NA	NA	NA	NA	NA	NA	NA	NA	NA	NA	NA	NA	NA	NA	NA	NA	NA	NA	NA	NA	NA	NA	NA	NA	NA	NA	NA	NA	NA	NA	NA	NA	NA	NA	NA	NA	NA
Laza's	2011	10	35	8	10	17	no	Forming	NA	NA	NA	NA	NA	NA	NA	NA	NA	NA	NA	NA	NA	NA	NA	NA	NA	NA	NA	NA	NA	NA	NA	NA	NA	NA	NA	NA	NA	NA	NA	NA	NA	NA	NA	NA	NA	NA	NA	NA	NA
Laza's	2011	11	26	5	9	12	no	Forming	NA	NA	NA	NA	NA	NA	NA	NA	NA	NA	NA	NA	NA	NA	NA	NA	NA	NA	NA	NA	NA	NA	NA	NA	NA	NA	NA	NA	NA	NA	NA	NA	NA	NA	NA	NA	NA	NA	NA	NA	NA
Laza's	2011	12	13	3	4	6	no	Forming	NA	NA	NA	NA	NA	NA	NA	NA	NA	NA	NA	NA	NA	NA	NA	NA	NA	NA	NA	NA	NA	NA	NA	NA	NA	NA	NA	NA	NA	NA	NA	NA	NA	NA	NA	NA	NA	NA	NA	NA	NA
Mica's	2011	4	61	12	15	34	no	Forming	5	50	30	60	27	54	3	6	12	24	8	16	3	28	19	67.857	4	14.286	15	53.571	9	32.143	0	0	0	0	31	0	0	7	22.581	0	0	0	0	10	32.258	2	6.452	11	35.484
Narasha's	2011	4	64	12	15	37	no	Forming	17	164	125	76.22	67	40.854	58	35.366	27	16.463	12	7.317	18	178	145	81.461	62	34.831	83	46.629	30	16.854	2	1.124	1	0.562	129	0	0	9	6.977	64	49.612	0	0	11	8.527	1	0.775	30	23.256
Snap's	2011	1	36	8	7	21	no	Forming	7	70	39	55.714	26	37.143	13	18.571	14	20	17	24.286	NA	NA	NA	NA	NA	NA	NA	NA	NA	NA	NA	NA	NA	NA	26	0	0	0	0	0	0	0	0	0	0	0	0	5	19.231
Snap's	2011	2	39	7	9	23	no	Forming	4	40	40	100	23	57.5	17	42.5	0	0	0	0	NA	NA	NA	NA	NA	NA	NA	NA	NA	NA	NA	NA	NA	NA	23	0	0	0	0	0	0	0	0	0	0	3	13.043	0	0
Snap's	2011	3	36	8	8	20	no	Forming	NA	NA	NA	NA	NA	NA	NA	NA	NA	NA	NA	NA	NA	NA	NA	NA	NA	NA	NA	NA	NA	NA	NA	NA	NA	NA	NA	NA	NA	NA	NA	NA	NA	NA	NA	NA	NA	NA	NA	NA	NA
Snap's	2011	4	32	6	8	18	no	Forming	2	19	8	42.105	6	31.579	2	10.526	0	0	11	57.895	2	14	14	100	10	71.429	4	28.571	0	0	0	0	0	0	16	0	0	0	0	4	25	0	0	0	0	0	0	12	75
Hokey's	2011	5	74	12	21	41	no	NA	37	361	312	86.427	222	61.496	90	24.931	43	11.911	6	1.662	41	392	317	80.867	208	53.061	109	27.806	65	16.582	6	1.531	4	1.02	430	0	0	2	0.465	0	0	0	0	10	2.326	0	0	10	2.326
Hokey's	2011	6	72	12	21	39	no	NA	36	355	329	92.676	197	55.493	132	37.183	24	6.761	2	0.563	36	341	298	87.39	190	55.718	108	31.672	41	12.023	0	0	2	0.587	387	0	0	45	11.628	1	0.258	1	0.258	19	4.91	10	2.584	31	8.01
Hokey's	2011	7	73	12	22	40	no	NA	49	474	357	75.316	215	45.359	142	29.958	91	19.198	26	5.485	46	442	349	78.959	203	45.928	146	33.032	66	14.932	24	5.43	3	0.679	418	0	0	49	11.722	1	0.239	4	0.957	32	7.656	16	3.828	27	6.459
Hokey's	2011	8	74	12	22	40	no	NA	52	509	430	84.479	258	50.688	172	33.792	63	12.377	16	3.143	56	541	490	90.573	301	55.638	189	34.935	47	8.688	1	0.185	3	0.555	559	0	0	38	6.798	45	8.05	0	0	26	4.651	18	3.22	49	8.766
Hokey's	2011	9	74	12	22	40	no	NA	48	466	353	75.751	202	43.348	151	32.403	91	19.528	22	4.721	48	458	344	75.109	172	37.555	172	37.555	98	21.397	14	3.057	2	0.437	374	7	1.872	53	14.171	21	5.615	0	0	17	4.545	19	5.08	18	4.813
Hokey's	2011	10	70	11	20	39	no	NA	44	437	339	77.574	196	44.851	143	32.723	73	16.705	25	5.721	42	412	329	79.854	170	41.262	159	38.592	74	17.961	8	1.942	1	0.243	366	0	0	0	0	120	32.787	0	0	19	5.191	17	4.645	94	25.683
Hokey's	2011	11	72	12	20	40	no	NA	29	285	227	79.649	122	42.807	105	36.842	49	17.193	9	3.158	26	251	211	84.064	131	52.191	80	31.873	37	14.741	1	0.398	2	0.797	253	0	0	1	0.395	189	74.704	1	0.395	12	4.743	12	4.743	10	3.953
Hokey's	2011	12	71	11	21	39	no	NA	19	183	156	85.246	90	49.18	66	36.066	20	10.929	7	3.825	17	156	125	80.128	57	36.538	68	43.59	21	13.462	4	2.564	6	3.846	147	0	0	16	10.884	47	31.973	5	3.401	11	7.483	1	0.68	63	42.857
Linda's	2011	1	81	16	21	44	no	NA	45	439	285	64.92	143	32.574	142	32.346	133	30.296	21	4.784	46	445	294	66.067	156	35.056	138	31.011	149	33.483	2	0.449	0	0	299	39	13.043	67	22.408	8	2.676	0	0	36	12.04	10	3.344	34	11.371
Linda's	2011	2	82	17	21	44	no	NA	58	560	232	41.429	121	21.607	111	19.821	298	53.214	30	5.357	53	507	253	49.901	119	23.471	134	26.43	242	47.732	5	0.986	7	1.381	240	51	21.25	7	2.917	103	42.917	1	0.417	17	7.083	4	1.667	6	2.5
Linda's	2011	3	82	16	21	45	no	NA	56	545	322	59.083	168	30.826	154	28.257	212	38.899	11	2.018	54	504	335	66.468	167	33.135	168	33.333	158	31.349	8	1.587	3	0.595	335	0	0	13	3.881	98	29.254	2	0.597	21	6.269	67	20	25	7.463
Mica's	2011	5	39	8	11	20	no	NA	20	195	170	87.179	114	58.462	56	28.718	25	12.821	0	0	11	106	80	75.472	46	43.396	34	32.075	12	11.321	9	8.491	5	4.717	160	19	11.875	0	0	5	3.125	0	0	3	1.875	0	0	41	25.625
Mica's	2011	6	38	8	10	20	no	NA	33	328	283	86.28	193	58.841	90	27.439	17	5.183	28	8.537	29	271	246	90.775	184	67.897	62	22.878	14	5.166	10	3.69	1	0.369	377	2	0.531	0	0	1	0.265	1	0.265	5	1.326	83	22.016	0	0
Mica's	2011	7	36	7	10	19	no	NA	37	362	309	85.359	187	51.657	122	33.702	47	12.983	6	1.657	29	266	245	92.105	155	58.271	90	33.835	21	7.895	0	0	0	0	342	0	0	5	1.462	5	1.462	2	0.585	37	10.819	30	8.772	28	8.187
Mica's	2011	8	36	7	10	19	no	NA	53	517	388	75.048	251	48.549	137	26.499	104	20.116	25	4.836	47	449	376	83.742	209	46.548	167	37.194	71	15.813	2	0.445	0	0	460	0	0	0	0	2	0.435	0	0	26	5.652	57	12.391	7	1.522
Mica's	2011	9	36	6	10	20	no	NA	38	364	310	85.165	175	48.077	135	37.088	52	14.286	2	0.549	32	304	239	78.618	144	47.368	95	31.25	42	13.816	6	1.974	17	5.592	319	56	17.555	4	1.254	16	5.016	0	0	28	8.777	57	17.868	10	3.135
Mica's	2011	10	36	5	10	21	no	NA	24	238	215	90.336	128	53.782	87	36.555	17	7.143	6	2.521	24	216	194	89.815	109	50.463	85	39.352	12	5.556	9	4.167	1	0.463	237	30	12.658	2	0.844	52	21.941	0	0	12	5.063	31	13.08	89	37.553
Mica's	2011	11	39	7	10	22	no	NA	33	322	203	63.043	113	35.093	90	27.95	74	22.981	45	13.975	32	311	232	74.598	128	41.158	104	33.441	69	22.186	7	2.251	3	0.965	241	0	0	0	0	183	75.934	0	0	30	12.448	2	0.83	7	2.905
Mica's	2011	12	39	7	10	22	no	NA	20	199	145	72.864	102	51.256	43	21.608	51	25.628	3	1.508	20	190	146	76.842	67	35.263	79	41.579	36	18.947	7	3.684	1	0.526	169	0	0	126	74.556	0	0	2	1.183	14	8.284	0	0	20	11.834
Narasha's	2011	5	48	10	12	27	no	NA	25	246	162	65.854	111	45.122	51	20.732	70	28.455	14	5.691	29	284	201	70.775	124	43.662	77	27.113	71	25	0	0	12	4.225	235	0	0	14	5.957	18	7.66	0	0	15	6.383	7	2.979	40	17.021
Narasha's	2011	6	46	9	12	25	no	NA	26	253	181	71.542	75	29.644	106	41.897	57	22.53	15	5.929	29	276	192	69.565	122	44.203	70	25.362	67	24.275	12	4.348	5	1.812	197	2	1.015	0	0	4	2.03	0	0	12	6.091	12	6.091	16	8.122
Narasha's	2011	7	44	7	12	25	no	NA	47	434	302	69.585	213	49.078	89	20.507	107	24.654	25	5.76	43	401	272	67.83	173	43.142	99	24.688	115	28.678	11	2.743	3	0.748	386	3	0.777	19	4.922	1	0.259	0	0	13	3.368	1	0.259	45	11.658
Narasha's	2011	8	42	5	12	25	no	NA	53	504	388	76.984	238	47.222	150	29.762	106	21.032	10	1.984	53	498	382	76.707	220	44.177	162	32.53	93	18.675	17	3.414	6	1.205	458	12	2.62	16	3.493	0	0	0	0	10	2.183	29	6.332	50	10.917
Narasha's	2011	9	44	6	12	26	no	NA	52	501	420	83.832	249	49.701	171	34.132	80	15.968	1	0.2	48	449	374	83.296	177	39.421	197	43.875	62	13.808	9	2.004	4	0.891	426	58	13.615	20	4.695	2	0.469	3	0.704	16	3.756	49	11.502	21	4.93
Narasha's	2011	10	45	7	13	26	no	NA	55	542	441	81.365	254	46.863	187	34.502	71	13.1	30	5.535	51	493	407	82.556	229	46.45	178	36.105	56	11.359	16	3.245	14	2.84	483	13	2.692	22	4.555	102	21.118	3	0.621	34	7.039	151	31.263	41	8.489
Narasha's	2011	11	44	7	13	24	no	NA	22	219	162	73.973	91	41.553	71	32.42	50	22.831	7	3.196	22	197	144	73.096	82	41.624	62	31.472	49	24.873	2	1.015	2	1.015	173	0	0	2	1.156	90	52.023	2	1.156	16	9.249	0	0	0	0
Narasha's	2011	12	46	8	13	25	no	NA	51	484	392	80.992	235	48.554	157	32.438	65	13.43	27	5.579	52	485	409	84.33	228	47.01	181	37.32	54	11.134	8	1.649	14	2.887	463	4	0.864	177	38.229	79	17.063	0	0	37	7.991	1	0.216	128	27.646
Omo's	2011	1	23	1	5	17	no	NA	20	197	133	67.513	81	41.117	52	26.396	54	27.411	10	5.076	15	139	100	71.942	66	47.482	34	24.46	39	28.058	0	0	0	0	147	0	0	27	18.367	52	35.374	2	1.361	15	10.204	0	0	26	17.687
Omo's	2011	2	22	1	4	17	no	NA	30	292	209	71.575	146	50	63	21.575	47	16.096	36	12.329	24	237	199	83.966	159	67.089	40	16.878	26	10.97	12	5.063	0	0	305	6	1.967	2	0.656	5	1.639	6	1.967	28	9.18	0	0	9	2.951
Omo's	2011	3	22	1	4	17	no	NA	27	265	212	80	171	64.528	41	15.472	40	15.094	13	4.906	20	188	163	86.702	122	64.894	41	21.809	25	13.298	0	0	0	0	293	0	0	0	0	19	6.485	0	0	21	7.167	1	0.341	16	5.461
Omo's	2011	4	21	1	4	16	no	NA	16	159	122	76.73	72	45.283	50	31.447	29	18.239	8	5.031	13	118	97	82.203	63	53.39	34	28.814	17	14.407	1	0.847	3	2.542	135	34	25.185	0	0	64	47.407	2	1.481	21	15.556	0	0	12	8.889
Omo's	2011	5	21	1	4	16	no	NA	NA	NA	NA	NA	NA	NA	NA	NA	NA	NA	NA	NA	NA	NA	NA	NA	NA	NA	NA	NA	NA	NA	NA	NA	NA	NA	NA	NA	NA	NA	NA	NA	NA	NA	NA	NA	NA	NA	NA	NA	NA
Omo's	2011	6	21	1	4	16	no	NA	NA	NA	NA	NA	NA	NA	NA	NA	NA	NA	NA	NA	NA	NA	NA	NA	NA	NA	NA	NA	NA	NA	NA	NA	NA	NA	NA	NA	NA	NA	NA	NA	NA	NA	NA	NA	NA	NA	NA	NA	NA
Omo's	2011	7	22	1	5	17	no	NA	NA	NA	NA	NA	NA	NA	NA	NA	NA	NA	NA	NA	NA	NA	NA	NA	NA	NA	NA	NA	NA	NA	NA	NA	NA	NA	NA	NA	NA	NA	NA	NA	NA	NA	NA	NA	NA	NA	NA	NA	NA
Omo's	2011	8	22	1	5	16	no	NA	NA	NA	NA	NA	NA	NA	NA	NA	NA	NA	NA	NA	NA	NA	NA	NA	NA	NA	NA	NA	NA	NA	NA	NA	NA	NA	NA	NA	NA	NA	NA	NA	NA	NA	NA	NA	NA	NA	NA	NA	NA
Omo's	2011	9	21	1	5	15	no	NA	NA	NA	NA	NA	NA	NA	NA	NA	NA	NA	NA	NA	NA	NA	NA	NA	NA	NA	NA	NA	NA	NA	NA	NA	NA	NA	NA	NA	NA	NA	NA	NA	NA	NA	NA	NA	NA	NA	NA	NA	NA
Omo's	2011	10	21	1	5	15	no	NA	NA	NA	NA	NA	NA	NA	NA	NA	NA	NA	NA	NA	NA	NA	NA	NA	NA	NA	NA	NA	NA	NA	NA	NA	NA	NA	NA	NA	NA	NA	NA	NA	NA	NA	NA	NA	NA	NA	NA	NA	NA
Omo's	2011	11	21	1	5	15	no	NA	NA	NA	NA	NA	NA	NA	NA	NA	NA	NA	NA	NA	NA	NA	NA	NA	NA	NA	NA	NA	NA	NA	NA	NA	NA	NA	NA	NA	NA	NA	NA	NA	NA	NA	NA	NA	NA	NA	NA	NA	NA
Omo's	2011	12	21	1	5	15	no	NA	NA	NA	NA	NA	NA	NA	NA	NA	NA	NA	NA	NA	NA	NA	NA	NA	NA	NA	NA	NA	NA	NA	NA	NA	NA	NA	NA	NA	NA	NA	NA	NA	NA	NA	NA	NA	NA	NA	NA	NA	NA
Snap's	2011	5	30	5	7	18	no	NA	24	229	183	79.913	86	37.555	97	42.358	24	10.48	22	9.607	19	145	85	58.621	47	32.414	38	26.207	36	24.828	12	8.276	12	8.276	133	0	0	10	7.519	1	0.752	2	1.504	3	2.256	0	0	28	21.053
Snap's	2011	6	30	4	7	19	no	NA	19	182	171	93.956	132	72.527	39	21.429	10	5.495	1	0.549	17	153	143	93.464	98	64.052	45	29.412	4	2.614	0	0	6	3.922	230	0	0	3	1.304	3	1.304	2	0.87	3	1.304	0	0	1	0.435
Snap's	2011	7	29	4	7	18	no	NA	23	212	190	89.623	150	70.755	40	18.868	14	6.604	8	3.774	21	178	164	92.135	109	61.236	55	30.899	13	7.303	0	0	1	0.562	259	2	0.772	8	3.089	0	0	0	0	6	2.317	0	0	16	6.178
Snap's	2011	8	27	3	6	18	no	NA	45	440	360	81.818	236	53.636	124	28.182	75	17.045	5	1.136	41	380	321	84.474	230	60.526	91	23.947	44	11.579	14	3.684	1	0.263	466	7	1.502	34	7.296	0	0	5	1.073	9	1.931	0	0	12	2.575
Snap's	2011	9	30	5	6	19	no	NA	38	359	298	83.008	201	55.989	97	27.019	47	13.092	14	3.9	27	264	218	82.576	129	48.864	89	33.712	22	8.333	16	6.061	8	3.03	330	0	0	26	7.879	1	0.303	0	0	9	2.727	0	0	24	7.273
Snap's	2011	10	29	5	7	18	no	NA	34	309	278	89.968	165	53.398	113	36.57	16	5.178	15	4.854	28	261	241	92.337	124	47.51	117	44.828	16	6.13	1	0.383	3	1.149	289	13	4.498	0	0	78	26.99	1	0.346	12	4.152	32	11.073	41	14.187
Snap's	2011	11	32	5	10	19	no	NA	24	232	174	75	67	28.879	107	46.121	38	16.379	20	8.621	19	174	125	71.839	43	24.713	82	47.126	49	28.161	0	0	0	0	110	3	2.727	3	2.727	77	70	0	0	10	9.091	0	0	2	1.818
Snap's	2011	12	32	7	9	16	no	NA	16	152	90	59.211	47	30.921	43	28.289	59	38.816	3	1.974	14	132	89	67.424	49	37.121	40	30.303	31	23.485	0	0	12	9.091	96	0	0	37	38.542	30	31.25	0	0	0	0	0	0	17	17.708
Viola's	2011	1	63	9	20	34	no	NA	56	530	364	68.679	142	26.792	222	41.887	156	29.434	10	1.887	48	461	312	67.679	143	31.02	169	36.659	144	31.236	5	1.085	0	0	285	4	1.404	92	32.281	26	9.123	2	0.702	9	3.158	5	1.754	71	24.912
Viola's	2011	2	60	9	19	32	no	NA	63	612	415	67.81	194	31.699	221	36.111	183	29.902	14	2.288	44	415	260	62.651	125	30.12	135	32.53	133	32.048	14	3.373	8	1.928	319	194	60.815	27	8.464	31	9.718	0	0	1	0.313	6	1.881	5	1.567
Viola's	2011	3	61	10	19	32	no	NA	54	527	413	78.368	237	44.972	176	33.397	94	17.837	20	3.795	57	533	357	66.979	206	38.649	151	28.33	166	31.144	8	1.501	2	0.375	443	0	0	56	12.641	60	13.544	6	1.354	17	3.837	17	3.837	89	20.09
Viola's	2011	4	62	10	20	33	no	NA	51	500	388	77.6	195	39	193	38.6	108	21.6	4	0.8	49	470	360	76.596	169	35.957	191	40.638	89	18.936	0	0	21	4.468	364	5	1.374	118	32.418	63	17.308	6	1.648	13	3.571	2	0.549	103	28.297
Viola's	2011	5	62	10	20	32	no	NA	64	620	523	84.355	404	65.161	119	19.194	77	12.419	20	3.226	56	544	472	86.765	345	63.419	127	23.346	57	10.478	1	0.184	14	2.574	749	0	0	12	1.602	27	3.605	2	0.267	5	0.668	3	0.401	35	4.673
Viola's	2011	6	63	10	20	33	no	NA	39	386	346	89.637	200	51.813	146	37.824	34	8.808	6	1.554	38	360	328	91.111	204	56.667	124	34.444	24	6.667	0	0	8	2.222	404	0	0	2	0.495	1	0.248	4	0.99	2	0.495	22	5.446	15	3.713
Viola's	2011	7	65	10	20	35	no	NA	61	604	497	82.285	342	56.623	155	25.662	78	12.914	29	4.801	60	569	479	84.183	334	58.699	145	25.483	80	14.06	5	0.879	5	0.879	676	0	0	35	5.178	1	0.148	2	0.296	15	2.219	62	9.172	19	2.811
Viola's	2011	8	68	10	20	38	no	NA	42	414	337	81.401	216	52.174	121	29.227	59	14.251	18	4.348	45	412	355	86.165	219	53.155	136	33.01	50	12.136	6	1.456	1	0.243	435	0	0	17	3.908	0	0	0	0	16	3.678	14	3.218	12	2.759
Viola's	2011	9	69	10	20	39	no	NA	51	490	350	71.429	174	35.51	176	35.918	125	25.51	15	3.061	51	468	347	74.145	217	46.368	130	27.778	102	21.795	18	3.846	1	0.214	391	15	3.836	20	5.115	0	0	0	0	10	2.558	30	7.673	7	1.79
Viola's	2011	10	69	10	20	39	no	NA	51	494	317	64.17	125	25.304	192	38.866	163	32.996	14	2.834	49	481	345	71.726	133	27.651	212	44.075	121	25.156	15	3.119	0	0	258	13	5.039	37	14.341	15	5.814	5	1.938	26	10.078	31	12.016	57	22.093
Viola's	2011	11	71	9	20	42	no	NA	30	295	233	78.983	87	29.492	146	49.492	46	15.593	16	5.424	29	259	214	82.625	68	26.255	146	56.371	31	11.969	1	0.386	13	5.019	155	0	0	9	5.806	115	74.194	1	0.645	7	4.516	1	0.645	4	2.581
Viola's	2011	12	71	9	20	42	no	NA	36	331	280	84.592	138	41.692	142	42.9	50	15.106	1	0.302	34	319	274	85.893	126	39.498	148	46.395	43	13.48	2	0.627	0	0	264	0	0	144	54.545	70	26.515	0	0	21	7.955	0	0	15	5.682
Weaver's	2011	1	115	19	29	67	no	NA	75	729	545	74.76	273	37.449	272	37.311	175	24.005	9	1.235	NA	NA	NA	NA	NA	NA	NA	NA	NA	NA	NA	NA	NA	NA	273	0	0	134	49.084	2	0.733	0	0	0	0	6	2.198	30	10.989
Weaver's	2011	2	114	19	29	66	no	NA	94	931	667	71.643	366	39.313	301	32.331	209	22.449	55	5.908	NA	NA	NA	NA	NA	NA	NA	NA	NA	NA	NA	NA	NA	NA	366	0	0	20	5.464	29	7.923	2	0.546	8	2.186	5	1.366	50	13.661
Weaver's	2011	3	115	20	29	66	no	NA	92	914	654	71.554	400	43.764	254	27.79	192	21.007	68	7.44	NA	NA	NA	NA	NA	NA	NA	NA	NA	NA	NA	NA	NA	NA	400	0	0	44	11	19	4.75	0	0	9	2.25	3	0.75	14	3.5
Weaver's	2011	4	115	20	30	66	no	NA	81	800	636	79.5	330	41.25	306	38.25	136	17	28	3.5	42	402	319	79.353	178	44.279	141	35.075	75	18.657	3	0.746	5	1.244	508	9	1.772	101	19.882	100	19.685	3	0.591	21	4.134	14	2.756	207	40.748
Weaver's	2011	5	115	19	30	66	no	NA	46	452	303	67.035	186	41.15	117	25.885	124	27.434	25	5.531	41	398	265	66.583	170	42.714	95	23.869	114	28.643	15	3.769	4	1.005	356	0	0	31	8.708	3	0.843	1	0.281	11	3.09	8	2.247	22	6.18
Weaver's	2011	6	115	19	31	66	no	NA	31	305	228	74.754	147	48.197	81	26.557	59	19.344	18	5.902	33	321	248	77.259	157	48.91	91	28.349	60	18.692	11	3.427	2	0.623	304	0	0	2	0.658	0	0	0	0	3	0.987	4	1.316	0	0
Weaver's	2011	7	116	19	31	66	no	NA	41	402	300	74.627	182	45.274	118	29.353	74	18.408	28	6.965	43	406	341	83.99	222	54.68	119	29.31	58	14.286	6	1.478	1	0.246	404	0	0	51	12.624	1	0.248	0	0	5	1.238	14	3.465	5	1.238
Weaver's	2011	8	117	19	31	67	no	NA	25	243	217	89.3	134	55.144	83	34.156	20	8.23	6	2.469	28	264	193	73.106	124	46.97	69	26.136	67	25.379	0	0	4	1.515	258	0	0	28	10.853	0	0	0	0	18	6.977	6	2.326	2	0.775
Weaver's	2011	9	118	19	31	68	no	NA	21	206	173	83.981	90	43.689	83	40.291	23	11.165	10	4.854	24	235	203	86.383	100	42.553	103	43.83	29	12.34	0	0	3	1.277	190	0	0	22	11.579	18	9.474	0	0	6	3.158	15	7.895	11	5.789
Kelly's	2012	7	104	14	28	62	no	Dropped	NA	NA	NA	NA	NA	NA	NA	NA	NA	NA	NA	NA	NA	NA	NA	NA	NA	NA	NA	NA	NA	NA	NA	NA	NA	NA	NA	NA	NA	NA	NA	NA	NA	NA	NA	NA	NA	NA	NA	NA	NA
Mica's	2012	12	44	9	14	21	no	Dropped	NA	NA	NA	NA	NA	NA	NA	NA	NA	NA	NA	NA	NA	NA	NA	NA	NA	NA	NA	NA	NA	NA	NA	NA	NA	NA	NA	NA	NA	NA	NA	NA	NA	NA	NA	NA	NA	NA	NA	NA	NA
Snap's	2012	12	31	5	10	16	no	Dropped	NA	NA	NA	NA	NA	NA	NA	NA	NA	NA	NA	NA	NA	NA	NA	NA	NA	NA	NA	NA	NA	NA	NA	NA	NA	NA	NA	NA	NA	NA	NA	NA	NA	NA	NA	NA	NA	NA	NA	NA	NA
Viola's	2012	12	79	11	22	46	yes	Fissioning	43	427	315	73.77	180	42.155	135	31.616	89	20.843	23	5.386	36	330	244	73.939	103	31.212	141	42.727	48	14.545	33	10	5	1.515	283	0	0	60	21.201	141	49.823	2	0.707	9	3.18	2	0.707	34	12.014
Weaver's	2012	1	120	19	30	71	yes	Fissioning	4	40	32	80	0	0	32	80	3	7.5	5	12.5	3	30	25	83.333	4	13.333	21	70	5	16.667	0	0	0	0	4	0	0	0	0	0	0	0	0	0	0	0	0	0	0
Weaver's	2012	2	118	17	32	69	yes	Fissioning	NA	NA	NA	NA	NA	NA	NA	NA	NA	NA	NA	NA	NA	NA	NA	NA	NA	NA	NA	NA	NA	NA	NA	NA	NA	NA	NA	NA	NA	NA	NA	NA	NA	NA	NA	NA	NA	NA	NA	NA	NA
Weaver's	2012	3	119	18	33	69	yes	Fissioning	NA	NA	NA	NA	NA	NA	NA	NA	NA	NA	NA	NA	NA	NA	NA	NA	NA	NA	NA	NA	NA	NA	NA	NA	NA	NA	NA	NA	NA	NA	NA	NA	NA	NA	NA	NA	NA	NA	NA	NA	NA
Acacia's	2012	6	32	5	8	19	no	Forming	NA	NA	NA	NA	NA	NA	NA	NA	NA	NA	NA	NA	NA	NA	NA	NA	NA	NA	NA	NA	NA	NA	NA	NA	NA	NA	NA	NA	NA	NA	NA	NA	NA	NA	NA	NA	NA	NA	NA	NA	NA
Kelly's	2012	1	108	17	27	65	no	Forming	8	80	48	60	11	13.75	37	46.25	29	36.25	3	3.75	7	70	37	52.857	24	34.286	13	18.571	25	35.714	8	11.429	0	0	35	0	0	4	11.429	0	0	0	0	0	0	0	0	1	2.857
Kelly's	2012	2	107	16	28	64	no	Forming	5	45	34	75.556	13	28.889	21	46.667	11	24.444	0	0	4	29	28	96.552	6	20.69	22	75.862	1	3.448	0	0	0	0	19	0	0	6	31.579	0	0	1	5.263	2	10.526	1	5.263	6	31.579
Kelly's	2012	3	106	15	29	63	no	Forming	8	80	69	86.25	59	73.75	10	12.5	9	11.25	2	2.5	6	60	60	100	44	73.333	16	26.667	0	0	0	0	0	0	103	0	0	0	0	47	45.631	0	0	0	0	0	0	45	43.689
Laza's	2012	1	20	4	4	12	no	Forming	NA	NA	NA	NA	NA	NA	NA	NA	NA	NA	NA	NA	NA	NA	NA	NA	NA	NA	NA	NA	NA	NA	NA	NA	NA	NA	NA	NA	NA	NA	NA	NA	NA	NA	NA	NA	NA	NA	NA	NA	NA
Laza's	2012	2	21	4	4	13	no	Forming	NA	NA	NA	NA	NA	NA	NA	NA	NA	NA	NA	NA	NA	NA	NA	NA	NA	NA	NA	NA	NA	NA	NA	NA	NA	NA	NA	NA	NA	NA	NA	NA	NA	NA	NA	NA	NA	NA	NA	NA	NA
Laza's	2012	3	18	4	5	9	no	Forming	NA	NA	NA	NA	NA	NA	NA	NA	NA	NA	NA	NA	NA	NA	NA	NA	NA	NA	NA	NA	NA	NA	NA	NA	NA	NA	NA	NA	NA	NA	NA	NA	NA	NA	NA	NA	NA	NA	NA	NA	NA
Laza's	2012	6	15	3	4	8	yes	Fusing	NA	NA	NA	NA	NA	NA	NA	NA	NA	NA	NA	NA	NA	NA	NA	NA	NA	NA	NA	NA	NA	NA	NA	NA	NA	NA	NA	NA	NA	NA	NA	NA	NA	NA	NA	NA	NA	NA	NA	NA	NA
Omo's	2012	6	20	2	5	13	yes	Fusing	NA	NA	NA	NA	NA	NA	NA	NA	NA	NA	NA	NA	NA	NA	NA	NA	NA	NA	NA	NA	NA	NA	NA	NA	NA	NA	NA	NA	NA	NA	NA	NA	NA	NA	NA	NA	NA	NA	NA	NA	NA
Acacia's	2012	7	33	5	8	20	no	NA	NA	NA	NA	NA	NA	NA	NA	NA	NA	NA	NA	NA	NA	NA	NA	NA	NA	NA	NA	NA	NA	NA	NA	NA	NA	NA	NA	NA	NA	NA	NA	NA	NA	NA	NA	NA	NA	NA	NA	NA	NA
Acacia's	2012	8	34	6	8	20	no	NA	52	508	394	77.559	223	43.898	171	33.661	80	15.748	34	6.693	49	446	313	70.179	184	41.256	129	28.924	114	25.561	17	3.812	2	0.448	407	2	0.491	0	0	2	0.491	1	0.246	18	4.423	64	15.725	23	5.651
Acacia's	2012	9	35	8	8	19	no	NA	14	140	134	95.714	99	70.714	35	25	6	4.286	0	0	12	120	106	88.333	69	57.5	37	30.833	14	11.667	0	0	0	0	168	24	14.286	5	2.976	0	0	0	0	11	6.548	13	7.738	8	4.762
Acacia's	2012	10	34	8	8	18	no	NA	19	181	146	80.663	101	55.801	45	24.862	23	12.707	12	6.63	21	200	144	72	90	45	54	27	36	18	19	9.5	1	0.5	191	5	2.618	55	28.796	17	8.901	1	0.524	13	6.806	28	14.66	18	9.424
Acacia's	2012	11	33	8	8	17	no	NA	39	372	240	64.516	167	44.892	73	19.624	95	25.538	37	9.946	37	341	239	70.088	128	37.537	111	32.551	82	24.047	12	3.519	8	2.346	295	1	0.339	17	5.763	175	59.322	0	0	48	16.271	28	9.492	5	1.695
Acacia's	2012	12	33	8	8	17	no	NA	42	398	336	84.422	192	48.241	144	36.181	51	12.814	11	2.764	33	297	260	87.542	142	47.811	118	39.731	30	10.101	0	0	7	2.357	334	7	2.096	57	17.066	161	48.204	6	1.796	12	3.593	42	12.575	6	1.796
Hokey's	2012	1	70	9	21	40	no	NA	40	392	309	78.827	167	42.602	142	36.224	57	14.541	26	6.633	35	349	266	76.218	151	43.266	115	32.951	75	21.49	4	1.146	4	1.146	318	0	0	75	23.585	9	2.83	1	0.314	3	0.943	7	2.201	30	9.434
Hokey's	2012	2	72	10	21	41	no	NA	39	379	312	82.322	207	54.617	105	27.704	57	15.04	10	2.639	35	339	273	80.531	169	49.853	104	30.678	60	17.699	2	0.59	4	1.18	376	1	0.266	60	15.957	5	1.33	2	0.532	12	3.191	38	10.106	13	3.457
Hokey's	2012	3	73	11	22	41	no	NA	44	419	346	82.578	203	48.449	143	34.129	63	15.036	10	2.387	46	441	330	74.83	212	48.073	118	26.757	96	21.769	8	1.814	7	1.587	415	0	0	10	2.41	296	71.325	1	0.241	23	5.542	2	0.482	56	13.494
Hokey's	2012	4	74	12	22	40	no	NA	60	576	456	79.167	263	45.66	193	33.507	77	13.368	43	7.465	56	539	403	74.768	224	41.558	179	33.21	112	20.779	11	2.041	13	2.412	487	0	0	113	23.203	98	20.123	1	0.205	65	13.347	8	1.643	137	28.131
Hokey's	2012	5	75	13	23	40	no	NA	55	540	427	79.074	248	45.926	179	33.148	84	15.556	29	5.37	54	511	414	81.018	212	41.487	202	39.53	88	17.221	0	0	9	1.761	460	1	0.217	52	11.304	126	27.391	0	0	23	5	0	0	237	51.522
Hokey's	2012	6	74	13	21	40	no	NA	44	425	359	84.471	215	50.588	144	33.882	64	15.059	2	0.471	45	417	324	77.698	193	46.283	131	31.415	62	14.868	21	5.036	10	2.398	408	0	0	25	6.127	15	3.676	1	0.245	9	2.206	36	8.824	59	14.461
Hokey's	2012	7	76	14	21	41	no	NA	67	651	560	86.022	379	58.218	181	27.803	69	10.599	22	3.379	44	422	361	85.545	278	65.877	83	19.668	50	11.848	5	1.185	6	1.422	657	0	0	5	0.761	3	0.457	2	0.304	36	5.479	13	1.979	8	1.218
Hokey's	2012	8	75	14	21	40	no	NA	53	506	418	82.609	246	48.617	172	33.992	65	12.846	23	4.545	40	347	306	88.184	182	52.45	124	35.735	39	11.239	1	0.288	1	0.288	428	0	0	25	5.841	11	2.57	0	0	49	11.449	80	18.692	16	3.738
Hokey's	2012	9	75	14	21	40	no	NA	48	465	324	69.677	195	41.935	129	27.742	119	25.591	22	4.731	52	485	347	71.546	190	39.175	157	32.371	114	23.505	19	3.918	5	1.031	385	14	3.636	21	5.455	24	6.234	0	0	13	3.377	56	14.545	35	9.091
Hokey's	2012	10	75	14	22	40	no	NA	32	307	209	68.078	111	36.156	98	31.922	61	19.87	37	12.052	38	353	253	71.671	148	41.926	105	29.745	90	25.496	10	2.833	0	0	259	4	1.544	17	6.564	60	23.166	1	0.386	19	7.336	55	21.236	76	29.344
Hokey's	2012	11	78	14	22	42	no	NA	48	459	310	67.538	194	42.266	116	25.272	101	22.004	48	10.458	35	320	253	79.063	149	46.563	104	32.5	52	16.25	3	0.938	12	3.75	343	0	0	13	3.79	263	76.676	1	0.292	30	8.746	19	5.539	3	0.875
Hokey's	2012	12	79	14	22	43	no	NA	37	358	254	70.95	148	41.341	106	29.609	89	24.86	15	4.19	33	296	221	74.662	91	30.743	130	43.919	64	21.622	3	1.014	8	2.703	239	0	0	31	12.971	73	30.544	2	0.837	35	14.644	25	10.46	17	7.113
Kelly's	2012	4	107	14	29	64	no	NA	NA	NA	NA	NA	NA	NA	NA	NA	NA	NA	NA	NA	NA	NA	NA	NA	NA	NA	NA	NA	NA	NA	NA	NA	NA	NA	NA	NA	NA	NA	NA	NA	NA	NA	NA	NA	NA	NA	NA	NA	NA
Kelly's	2012	5	110	16	30	65	no	NA	NA	NA	NA	NA	NA	NA	NA	NA	NA	NA	NA	NA	NA	NA	NA	NA	NA	NA	NA	NA	NA	NA	NA	NA	NA	NA	NA	NA	NA	NA	NA	NA	NA	NA	NA	NA	NA	NA	NA	NA	NA
Kelly's	2012	6	109	15	29	65	no	NA	NA	NA	NA	NA	NA	NA	NA	NA	NA	NA	NA	NA	NA	NA	NA	NA	NA	NA	NA	NA	NA	NA	NA	NA	NA	NA	NA	NA	NA	NA	NA	NA	NA	NA	NA	NA	NA	NA	NA	NA	NA
Laza's	2012	4	17	3	5	9	no	NA	NA	NA	NA	NA	NA	NA	NA	NA	NA	NA	NA	NA	NA	NA	NA	NA	NA	NA	NA	NA	NA	NA	NA	NA	NA	NA	NA	NA	NA	NA	NA	NA	NA	NA	NA	NA	NA	NA	NA	NA	NA
Laza's	2012	5	14	3	4	7	no	NA	NA	NA	NA	NA	NA	NA	NA	NA	NA	NA	NA	NA	NA	NA	NA	NA	NA	NA	NA	NA	NA	NA	NA	NA	NA	NA	NA	NA	NA	NA	NA	NA	NA	NA	NA	NA	NA	NA	NA	NA	NA
Mica's	2012	1	38	6	10	22	no	NA	27	261	133	50.958	85	32.567	48	18.391	117	44.828	11	4.215	27	268	138	51.493	91	33.955	47	17.537	101	37.687	25	9.328	4	1.493	176	92	52.273	5	2.841	0	0	0	0	8	4.545	5	2.841	5	2.841
Mica's	2012	2	39	6	10	23	no	NA	27	247	217	87.854	142	57.49	75	30.364	29	11.741	1	0.405	20	190	151	79.474	104	54.737	47	24.737	39	20.526	0	0	0	0	246	139	56.504	4	1.626	7	2.846	0	0	0	0	20	8.13	0	0
Mica's	2012	3	40	7	11	23	no	NA	27	260	210	80.769	122	46.923	88	33.846	38	14.615	12	4.615	26	244	176	72.131	86	35.246	90	36.885	55	22.541	7	2.869	6	2.459	208	0	0	16	7.692	152	73.077	0	0	21	10.096	6	2.885	2	0.962
Mica's	2012	4	41	8	12	22	no	NA	27	255	210	82.353	107	41.961	103	40.392	30	11.765	15	5.882	26	259	216	83.398	128	49.421	88	33.977	31	11.969	11	4.247	1	0.386	235	0	0	60	25.532	24	10.213	0	0	42	17.872	0	0	57	24.255
Mica's	2012	5	40	8	13	20	no	NA	45	444	321	72.297	200	45.045	121	27.252	80	18.018	43	9.685	36	333	239	71.772	124	37.237	115	34.535	81	24.324	0	0	13	3.904	324	0	0	80	24.691	163	50.309	0	0	0	0	0	0	62	19.136
Mica's	2012	6	41	9	13	19	no	NA	21	197	149	75.635	61	30.964	88	44.67	36	18.274	12	6.091	20	187	134	71.658	50	26.738	84	44.92	34	18.182	9	4.813	10	5.348	111	0	0	20	18.018	5	4.505	1	0.901	8	7.207	3	2.703	40	36.036
Mica's	2012	7	41	8	13	20	no	NA	33	300	259	86.333	128	42.667	131	43.667	41	13.667	0	0	28	241	210	87.137	132	54.772	78	32.365	26	10.788	2	0.83	3	1.245	260	0	0	32	12.308	1	0.385	4	1.538	13	5	98	37.692	4	1.538
Mica's	2012	8	41	8	13	20	no	NA	30	283	246	86.926	159	56.184	87	30.742	37	13.074	0	0	27	246	207	84.146	111	45.122	96	39.024	38	15.447	1	0.407	0	0	270	9	3.333	1	0.37	2	0.741	0	0	7	2.593	20	7.407	0	0
Mica's	2012	9	41	8	14	20	no	NA	28	269	192	71.375	119	44.238	73	27.138	59	21.933	18	6.691	29	263	167	63.498	98	37.262	69	26.236	66	25.095	29	11.027	1	0.38	217	106	48.848	7	3.226	10	4.608	0	0	7	3.226	24	11.06	14	6.452
Mica's	2012	10	42	8	14	20	no	NA	28	270	196	72.593	127	47.037	69	25.556	52	19.259	22	8.148	27	245	203	82.857	115	46.939	88	35.918	35	14.286	7	2.857	0	0	242	10	4.132	23	9.504	13	5.372	0	0	3	1.24	61	25.207	89	36.777
Mica's	2012	11	44	10	14	20	no	NA	31	292	206	70.548	105	35.959	101	34.589	77	26.37	9	3.082	33	308	217	70.455	101	32.792	116	37.662	79	25.649	5	1.623	7	2.273	206	0	0	3	1.456	150	72.816	0	0	44	21.359	5	2.427	2	0.971
Narasha's	2012	1	44	7	13	24	no	NA	43	426	281	65.962	192	45.07	89	20.892	131	30.751	14	3.286	35	346	244	70.52	147	42.486	97	28.035	101	29.191	0	0	1	0.289	339	171	50.442	5	1.475	5	1.475	0	0	13	3.835	27	7.965	5	1.475
Narasha's	2012	2	47	10	13	24	no	NA	39	376	255	67.819	159	42.287	96	25.532	93	24.734	28	7.447	35	335	245	73.134	152	45.373	93	27.761	69	20.597	16	4.776	5	1.493	311	35	11.254	56	18.006	9	2.894	4	1.286	8	2.572	43	13.826	11	3.537
Narasha's	2012	3	48	12	13	23	no	NA	42	404	269	66.584	131	32.426	138	34.158	114	28.218	21	5.198	42	389	282	72.494	137	35.219	145	37.275	77	19.794	3	0.771	27	6.941	268	0	0	7	2.612	149	55.597	1	0.373	40	14.925	25	9.328	34	12.687
Narasha's	2012	4	51	14	13	24	no	NA	35	343	218	63.557	108	31.487	110	32.07	84	24.49	41	11.953	36	351	272	77.493	159	45.299	113	32.194	58	16.524	14	3.989	7	1.994	267	0	0	25	9.363	46	17.228	3	1.124	64	23.97	7	2.622	92	34.457
Narasha's	2012	5	50	14	13	23	no	NA	46	450	336	74.667	197	43.778	139	30.889	71	15.778	43	9.556	42	391	261	66.752	110	28.133	151	38.619	100	25.575	9	2.302	21	5.371	307	0	0	22	7.166	99	32.248	1	0.326	20	6.515	0	0	160	52.117
Narasha's	2012	6	50	13	13	24	no	NA	27	269	231	85.874	99	36.803	132	49.071	31	11.524	7	2.602	27	269	226	84.015	106	39.405	120	44.61	40	14.87	0	0	3	1.115	205	0	0	43	20.976	34	16.585	0	0	18	8.78	2	0.976	60	29.268
Narasha's	2012	7	50	13	13	24	no	NA	24	236	201	85.169	87	36.864	114	48.305	28	11.864	7	2.966	25	231	191	82.684	90	38.961	101	43.723	29	12.554	10	4.329	1	0.433	177	1	0.565	5	2.825	0	0	2	1.13	20	11.299	23	12.994	9	5.085
Narasha's	2012	8	49	12	13	24	no	NA	41	395	290	73.418	178	45.063	112	28.354	81	20.506	24	6.076	45	424	275	64.858	163	38.443	112	26.415	133	31.368	16	3.774	0	0	341	0	0	1	0.293	0	0	1	0.293	73	21.408	51	14.956	3	0.88
Narasha's	2012	9	49	12	13	24	no	NA	40	388	264	68.041	129	33.247	135	34.794	85	21.907	39	10.052	38	355	310	87.324	147	41.408	163	45.915	44	12.394	0	0	1	0.282	276	21	7.609	0	0	30	10.87	0	0	8	2.899	60	21.739	32	11.594
Narasha's	2012	10	51	12	13	26	no	NA	69	679	474	69.809	265	39.028	209	30.781	137	20.177	68	10.015	57	544	471	86.581	261	47.978	210	38.603	70	12.868	1	0.184	2	0.368	526	59	11.217	118	22.433	22	4.183	11	2.091	50	9.506	43	8.175	129	24.525
Narasha's	2012	11	51	12	13	26	no	NA	39	374	223	59.626	128	34.225	95	25.401	107	28.61	44	11.765	34	328	204	62.195	112	34.146	92	28.049	86	26.22	5	1.524	33	10.061	240	7	2.917	14	5.833	133	55.417	0	0	31	12.917	25	10.417	4	1.667
Narasha's	2012	12	49	10	13	26	no	NA	24	238	166	69.748	106	44.538	60	25.21	65	27.311	7	2.941	28	270	182	67.407	99	36.667	83	30.741	71	26.296	16	5.926	1	0.37	205	0	0	63	30.732	90	43.902	3	1.463	13	6.341	18	8.78	4	1.951
Omo's	2012	1	21	1	5	15	no	NA	NA	NA	NA	NA	NA	NA	NA	NA	NA	NA	NA	NA	NA	NA	NA	NA	NA	NA	NA	NA	NA	NA	NA	NA	NA	NA	NA	NA	NA	NA	NA	NA	NA	NA	NA	NA	NA	NA	NA	NA	NA
Omo's	2012	2	21	1	5	15	no	NA	NA	NA	NA	NA	NA	NA	NA	NA	NA	NA	NA	NA	NA	NA	NA	NA	NA	NA	NA	NA	NA	NA	NA	NA	NA	NA	NA	NA	NA	NA	NA	NA	NA	NA	NA	NA	NA	NA	NA	NA	NA
Omo's	2012	3	21	1	5	15	no	NA	NA	NA	NA	NA	NA	NA	NA	NA	NA	NA	NA	NA	NA	NA	NA	NA	NA	NA	NA	NA	NA	NA	NA	NA	NA	NA	NA	NA	NA	NA	NA	NA	NA	NA	NA	NA	NA	NA	NA	NA	NA
Omo's	2012	4	21	1	5	15	no	NA	NA	NA	NA	NA	NA	NA	NA	NA	NA	NA	NA	NA	NA	NA	NA	NA	NA	NA	NA	NA	NA	NA	NA	NA	NA	NA	NA	NA	NA	NA	NA	NA	NA	NA	NA	NA	NA	NA	NA	NA	NA
Omo's	2012	5	21	1	5	15	no	NA	NA	NA	NA	NA	NA	NA	NA	NA	NA	NA	NA	NA	NA	NA	NA	NA	NA	NA	NA	NA	NA	NA	NA	NA	NA	NA	NA	NA	NA	NA	NA	NA	NA	NA	NA	NA	NA	NA	NA	NA	NA
Snap's	2012	1	33	6	11	17	no	NA	26	254	200	78.74	123	48.425	77	30.315	46	18.11	8	3.15	20	193	161	83.42	82	42.487	79	40.933	21	10.881	5	2.591	6	3.109	205	23	11.22	2	0.976	75	36.585	0	0	7	3.415	0	0	21	10.244
Snap's	2012	2	30	4	10	16	no	NA	32	314	289	92.038	148	47.134	141	44.904	17	5.414	8	2.548	24	230	221	96.087	134	58.261	87	37.826	5	2.174	0	0	4	1.739	282	0	0	16	5.674	0	0	1	0.355	12	4.255	3	1.064	21	7.447
Snap's	2012	3	30	4	10	16	no	NA	40	391	288	73.657	161	41.176	127	32.481	103	26.343	0	0	34	320	279	87.188	149	46.563	130	40.625	26	8.125	0	0	15	4.688	310	15	4.839	3	0.968	233	75.161	1	0.323	36	11.613	0	0	3	0.968
Snap's	2012	4	30	4	10	16	no	NA	34	330	295	89.394	188	56.97	107	32.424	31	9.394	4	1.212	24	238	206	86.555	104	43.697	102	42.857	27	11.345	0	0	5	2.101	292	4	1.37	55	18.836	152	52.055	0	0	60	20.548	0	0	0	0
Snap's	2012	5	29	4	10	15	no	NA	25	245	168	68.571	114	46.531	54	22.041	77	31.429	0	0	19	171	135	78.947	72	42.105	63	36.842	23	13.45	3	1.754	10	5.848	186	22	11.828	4	2.151	46	24.731	0	0	0	0	0	0	109	58.602
Snap's	2012	6	30	4	10	16	no	NA	26	247	224	90.688	128	51.822	96	38.866	5	2.024	18	7.287	24	234	225	96.154	119	50.855	106	45.299	3	1.282	0	0	6	2.564	247	0	0	10	4.049	50	20.243	1	0.405	9	3.644	0	0	68	27.53
Snap's	2012	7	30	5	10	15	no	NA	20	191	162	84.817	112	58.639	50	26.178	26	13.613	3	1.571	20	167	136	81.437	85	50.898	51	30.539	19	11.377	8	4.79	4	2.395	197	0	0	0	0	0	0	1	0.508	0	0	2	1.015	0	0
Snap's	2012	8	29	5	10	14	no	NA	26	247	175	70.85	87	35.223	88	35.628	27	10.931	45	18.219	27	243	219	90.123	112	46.091	107	44.033	19	7.819	3	1.235	2	0.823	199	3	1.508	0	0	0	0	0	0	23	11.558	19	9.548	22	11.055
Snap's	2012	9	30	6	10	14	no	NA	28	272	232	85.294	137	50.368	95	34.926	12	4.412	28	10.294	23	222	202	90.991	125	56.306	77	34.685	11	4.955	5	2.252	4	1.802	262	70	26.718	12	4.58	0	0	0	0	4	1.527	23	8.779	15	5.725
Snap's	2012	10	31	7	10	14	no	NA	21	204	185	90.686	124	60.784	61	29.902	10	4.902	9	4.412	16	154	148	96.104	111	72.078	37	24.026	5	3.247	1	0.649	0	0	235	15	6.383	41	17.447	26	11.064	0	0	7	2.979	28	11.915	17	7.234
Snap's	2012	11	32	7	10	15	no	NA	36	350	309	88.286	225	64.286	84	24	20	5.714	21	6	21	201	183	91.045	107	53.234	76	37.811	15	7.463	0	0	3	1.493	332	24	7.229	0	0	258	77.711	0	0	7	2.108	26	7.831	0	0
Viola's	2012	1	71	8	20	43	no	NA	44	425	320	75.294	183	43.059	137	32.235	79	18.588	26	6.118	39	354	232	65.537	117	33.051	115	32.486	97	27.401	20	5.65	5	1.412	300	239	79.667	33	11	5	1.667	0	0	11	3.667	1	0.333	6	2
Viola's	2012	2	72	8	20	44	no	NA	35	333	227	68.168	114	34.234	113	33.934	79	23.724	27	8.108	32	310	189	60.968	85	27.419	104	33.548	114	36.774	4	1.29	3	0.968	199	0	0	40	20.101	0	0	0	0	4	2.01	1	0.503	27	13.568
Viola's	2012	3	73	8	20	45	no	NA	54	528	324	61.364	145	27.462	179	33.902	186	35.227	18	3.409	51	483	319	66.046	151	31.263	168	34.783	136	28.157	16	3.313	12	2.484	296	2	0.676	66	22.297	112	37.838	0	0	19	6.419	5	1.689	62	20.946
Viola's	2012	4	73	8	22	45	no	NA	50	494	353	71.457	203	41.093	150	30.364	101	20.445	40	8.097	52	488	369	75.615	187	38.32	182	37.295	102	20.902	6	1.23	11	2.254	390	0	0	158	40.513	132	33.846	4	1.026	21	5.385	2	0.513	51	13.077
Viola's	2012	5	73	8	22	43	no	NA	63	613	393	64.111	222	36.215	171	27.896	161	26.264	59	9.625	60	561	429	76.471	218	38.859	211	37.611	79	14.082	20	3.565	33	5.882	440	21	4.773	53	12.045	52	11.818	0	0	7	1.591	0	0	294	66.818
Viola's	2012	6	74	8	22	44	no	NA	42	409	337	82.396	156	38.142	181	44.254	67	16.381	5	1.222	38	329	234	71.125	108	32.827	126	38.298	68	20.669	13	3.951	14	4.255	264	0	0	2	0.758	1	0.379	0	0	11	4.167	29	10.985	91	34.47
Viola's	2012	7	76	10	22	44	no	NA	48	450	407	90.444	283	62.889	124	27.556	27	6	16	3.556	39	345	284	82.319	186	53.913	98	28.406	46	13.333	3	0.87	12	3.478	469	0	0	1	0.213	7	1.493	1	0.213	0	0	84	17.91	9	1.919
Viola's	2012	8	77	10	22	45	no	NA	51	486	416	85.597	292	60.082	124	25.514	69	14.198	1	0.206	51	475	375	78.947	210	44.211	165	34.737	91	19.158	7	1.474	2	0.421	502	0	0	1	0.199	2	0.398	2	0.398	33	6.574	124	24.701	6	1.195
Viola's	2012	9	78	10	22	46	no	NA	38	353	246	69.688	136	38.527	110	31.161	88	24.929	19	5.382	33	283	207	73.145	124	43.816	83	29.329	66	23.322	2	0.707	8	2.827	260	22	8.462	31	11.923	1	0.385	0	0	2	0.769	52	20	4	1.538
Viola's	2012	10	78	10	22	46	no	NA	40	375	303	80.8	154	41.067	149	39.733	49	13.067	23	6.133	33	285	227	79.649	110	38.596	117	41.053	45	15.789	4	1.404	9	3.158	264	1	0.379	128	48.485	7	2.652	0	0	9	3.409	35	13.258	37	14.015
Viola's	2012	11	80	11	22	47	no	NA	46	436	331	75.917	192	44.037	139	31.881	76	17.431	29	6.651	41	392	287	73.214	149	38.01	138	35.204	77	19.643	20	5.102	8	2.041	341	1	0.293	19	5.572	236	69.208	2	0.587	44	12.903	9	2.639	0	0
Viola's	2013	1	79	11	23	46	yes	Fissioning	49	462	330	71.429	154	33.333	176	38.095	117	25.325	15	3.247	39	357	297	83.193	155	43.417	142	39.776	45	12.605	2	0.56	13	3.641	309	8	2.589	65	21.036	89	28.803	0	0	29	9.385	7	2.265	89	28.803
Viola's	2013	2	80	11	24	45	yes	Fissioning	44	415	346	83.373	157	37.831	189	45.542	48	11.566	21	5.06	37	313	230	73.482	109	34.824	121	38.658	72	23.003	8	2.556	3	0.958	266	0	0	29	10.902	21	7.895	1	0.376	22	8.271	30	11.278	106	39.85
Viola's	2013	3	82	11	24	47	yes	Fissioning	49	467	313	67.024	123	26.338	190	40.685	104	22.27	50	10.707	43	367	272	74.114	127	34.605	145	39.51	85	23.161	4	1.09	6	1.635	250	47	18.8	19	7.6	3	1.2	1	0.4	10	4	23	9.2	6	2.4
Viola's	2013	4	86	13	24	49	yes	Fissioning	29	278	199	71.583	134	48.201	65	23.381	53	19.065	26	9.353	27	250	173	69.2	97	38.8	76	30.4	46	18.4	24	9.6	7	2.8	231	3	1.299	38	16.45	75	32.468	0	0	6	2.597	9	3.896	78	33.766
Viola's	2013	5	87	13	24	50	yes	Fissioning	65	592	489	82.601	212	35.811	277	46.791	82	13.851	21	3.547	60	530	451	85.094	194	36.604	257	48.491	45	8.491	17	3.208	17	3.208	406	0	0	10	2.463	46	11.33	1	0.246	40	9.852	25	6.158	211	51.97
Viola's	2013	6	86	13	24	49	yes	Fissioning	40	392	350	89.286	214	54.592	136	34.694	42	10.714	0	0	36	342	308	90.058	149	43.567	159	46.491	28	8.187	3	0.877	3	0.877	363	0	0	19	5.234	4	1.102	0	0	4	1.102	24	6.612	12	3.306
Viola's	2013	7	86	13	24	49	yes	Fissioning	64	613	544	88.744	348	56.77	196	31.974	45	7.341	24	3.915	48	457	433	94.748	283	61.926	150	32.823	20	4.376	4	0.875	0	0	631	0	0	31	4.913	1	0.158	0	0	17	2.694	69	10.935	15	2.377
Viola's	2013	8	89	13	25	51	yes	Fissioning	61	584	542	92.808	286	48.973	256	43.836	22	3.767	20	3.425	40	383	360	93.995	220	57.441	140	36.554	18	4.7	2	0.522	3	0.783	506	0	0	27	5.336	0	0	0	0	41	8.103	75	14.822	0	0
Viola's	2013	9	90	14	25	51	yes	Fissioning	55	544	432	79.412	293	53.86	139	25.551	57	10.478	55	10.11	52	490	423	86.327	249	50.816	174	35.51	63	12.857	1	0.204	3	0.612	542	32	5.904	27	4.982	10	1.845	0	0	15	2.768	67	12.362	33	6.089
Viola's	2013	10	90	14	25	51	yes	Fissioning	23	224	200	89.286	131	58.482	69	30.804	24	10.714	0	0	20	189	175	92.593	121	64.021	54	28.571	9	4.762	5	2.646	0	0	252	16	6.349	96	38.095	15	5.952	0	0	17	6.746	68	26.984	0	0
Viola's	2013	11	90	15	25	50	yes	Fissioning	7	69	69	100	44	63.768	25	36.232	0	0	0	0	6	60	60	100	27	45	33	55	0	0	0	0	0	0	71	0	0	3	4.225	0	0	0	0	0	0	0	0	0	0
Viola's	2013	12	90	15	26	50	yes	Fissioning	NA	NA	NA	NA	NA	NA	NA	NA	NA	NA	NA	NA	NA	NA	NA	NA	NA	NA	NA	NA	NA	NA	NA	NA	NA	NA	NA	NA	NA	NA	NA	NA	NA	NA	NA	NA	NA	NA	NA	NA	NA
Dibble's	2013	10	78	14	20	44	no	Forming	10	96	96	100	64	66.667	32	33.333	0	0	0	0	9	88	86	97.727	51	57.955	35	39.773	2	2.273	0	0	0	0	115	0	0	76	66.087	0	0	0	0	2	1.739	17	14.783	0	0
Dibble's	2013	11	89	15	25	49	no	Forming	14	135	108	80	56	41.481	52	38.519	20	14.815	7	5.185	14	133	113	84.962	50	37.594	63	47.368	20	15.038	0	0	0	0	106	0	0	28	26.415	11	10.377	1	0.943	3	2.83	19	17.925	1	0.943
Dibble's	2013	12	88	15	25	49	no	Forming	16	153	135	88.235	86	56.209	49	32.026	15	9.804	3	1.961	16	146	112	76.712	71	48.63	41	28.082	31	21.233	2	1.37	1	0.685	157	0	0	19	12.102	108	68.79	0	0	16	10.191	10	6.369	0	0
Vogue's	2013	10	71	12	19	40	no	Forming	NA	NA	NA	NA	NA	NA	NA	NA	NA	NA	NA	NA	1	10	10	100	8	80	2	20	0	0	0	0	0	0	8	0	0	6	75	0	0	0	0	0	0	0	0	2	25
Vogue's	2013	11	74	14	21	39	no	Forming	6	58	56	96.552	22	37.931	34	58.621	2	3.448	0	0	1	9	6	66.667	0	0	6	66.667	3	33.333	0	0	0	0	22	0	0	0	0	10	45.455	0	0	0	0	2	9.091	0	0
Vogue's	2013	12	56	11	15	30	no	Forming	NA	NA	NA	NA	NA	NA	NA	NA	NA	NA	NA	NA	NA	NA	NA	NA	NA	NA	NA	NA	NA	NA	NA	NA	NA	NA	NA	NA	NA	NA	NA	NA	NA	NA	NA	NA	NA	NA	NA	NA	NA
Acacia's	2013	1	33	7	9	18	no	NA	51	486	354	72.84	189	38.889	165	33.951	126	25.926	6	1.235	45	426	274	64.319	157	36.854	117	27.465	123	28.873	13	3.052	16	3.756	346	1	0.289	76	21.965	85	24.566	0	0	6	1.734	1	0.289	107	30.925
Acacia's	2013	2	33	7	9	17	no	NA	39	373	302	80.965	168	45.04	134	35.925	59	15.818	12	3.217	33	313	249	79.553	147	46.965	102	32.588	46	14.696	8	2.556	10	3.195	315	8	2.54	62	19.683	32	10.159	0	0	21	6.667	91	28.889	66	20.952
Acacia's	2013	3	34	8	9	17	no	NA	20	194	118	60.825	85	43.814	33	17.01	65	33.505	11	5.67	23	216	146	67.593	77	35.648	69	31.944	58	26.852	12	5.556	0	0	162	0	0	1	0.617	0	0	0	0	11	6.79	5	3.086	42	25.926
Acacia's	2013	4	34	7	9	18	no	NA	43	409	234	57.213	112	27.384	122	29.829	134	32.763	41	10.024	42	383	256	66.841	137	35.77	119	31.07	107	27.937	12	3.133	8	2.089	249	0	0	8	3.213	95	38.153	1	0.402	25	10.04	13	5.221	97	38.956
Acacia's	2013	5	34	8	9	17	no	NA	64	618	454	73.463	246	39.806	208	33.657	131	21.197	33	5.34	59	558	457	81.9	286	51.254	171	30.645	96	17.204	2	0.358	3	0.538	532	0	0	25	4.699	2	0.376	2	0.376	64	12.03	22	4.135	316	59.398
Acacia's	2013	6	34	8	9	17	no	NA	34	336	222	66.071	139	41.369	83	24.702	63	18.75	51	15.179	29	281	213	75.801	147	52.313	66	23.488	52	18.505	15	5.338	1	0.356	286	0	0	11	3.846	0	0	1	0.35	15	5.245	4	1.399	8	2.797
Acacia's	2013	7	34	8	9	17	no	NA	43	427	408	95.55	320	74.941	88	20.609	16	3.747	3	0.703	43	407	379	93.12	284	69.779	95	23.342	25	6.143	0	0	3	0.737	604	0	0	14	2.318	1	0.166	0	0	31	5.132	4	0.662	0	0
Acacia's	2013	8	34	8	9	17	no	NA	54	524	514	98.092	364	69.466	150	28.626	9	1.718	1	0.191	47	448	441	98.438	302	67.411	139	31.027	7	1.563	0	0	0	0	666	0	0	37	5.556	11	1.652	1	0.15	12	1.802	61	9.159	10	1.502
Acacia's	2013	9	35	8	9	18	no	NA	78	741	569	76.788	381	51.417	188	25.371	120	16.194	52	7.018	74	687	556	80.932	343	49.927	213	31.004	104	15.138	24	3.493	3	0.437	724	81	11.188	59	8.149	3	0.414	19	2.624	35	4.834	63	8.702	0	0
Acacia's	2013	10	34	7	9	18	no	NA	15	139	126	90.647	67	48.201	59	42.446	13	9.353	0	0	11	110	99	90	69	62.727	30	27.273	11	10	0	0	0	0	136	1	0.735	19	13.971	0	0	0	0	0	0	21	15.441	20	14.706
Acacia's	2013	11	35	7	9	19	no	NA	35	328	274	83.537	164	50	110	33.537	40	12.195	14	4.268	31	292	231	79.11	134	45.89	97	33.219	53	18.151	7	2.397	1	0.342	298	2	0.671	43	14.43	46	15.436	4	1.342	13	4.362	61	20.47	1	0.336
Acacia's	2013	12	35	7	9	19	no	NA	51	461	314	68.113	210	45.553	104	22.56	135	29.284	12	2.603	48	438	301	68.721	186	42.466	115	26.256	92	21.005	24	5.479	21	4.795	396	3	0.758	58	14.646	175	44.192	0	0	19	4.798	109	27.525	3	0.758
Hokey's	2013	1	79	13	23	44	no	NA	42	382	278	72.775	125	32.723	153	40.052	92	24.084	12	3.141	36	310	222	71.613	90	29.032	132	42.581	77	24.839	1	0.323	10	3.226	215	0	0	23	10.698	78	36.279	1	0.465	14	6.512	22	10.233	62	28.837
Hokey's	2013	2	79	12	22	45	no	NA	44	415	273	65.783	130	31.325	143	34.458	117	28.193	25	6.024	43	393	277	70.483	111	28.244	166	42.239	99	25.191	8	2.036	9	2.29	241	0	0	18	7.469	46	19.087	0	0	12	4.979	31	12.863	73	30.29
Hokey's	2013	3	79	12	22	45	no	NA	51	501	342	68.263	217	43.313	125	24.95	108	21.557	51	10.18	38	356	268	75.281	160	44.944	108	30.337	70	19.663	15	4.213	3	0.843	377	0	0	40	10.61	24	6.366	1	0.265	50	13.263	47	12.467	36	9.549
Hokey's	2013	4	79	12	22	45	no	NA	34	317	212	66.877	131	41.325	81	25.552	55	17.35	50	15.773	37	349	243	69.628	143	40.974	100	28.653	92	26.361	0	0	14	4.011	274	0	0	37	13.504	98	35.766	3	1.095	13	4.745	15	5.474	85	31.022
Hokey's	2013	5	78	11	22	45	no	NA	95	872	730	83.716	452	51.835	278	31.881	107	12.271	35	4.014	86	790	638	80.759	405	51.266	233	29.494	115	14.557	11	1.392	26	3.291	857	0	0	212	24.737	45	5.251	5	0.583	86	10.035	52	6.068	317	36.989
Hokey's	2013	6	78	11	22	45	no	NA	63	604	525	86.921	354	58.609	171	28.311	47	7.781	32	5.298	65	589	509	86.418	325	55.178	184	31.239	60	10.187	7	1.188	13	2.207	679	0	0	34	5.007	1	0.147	3	0.442	28	4.124	35	5.155	11	1.62
Hokey's	2013	7	77	11	21	45	no	NA	58	566	469	82.862	372	65.724	97	17.138	77	13.604	20	3.534	54	503	408	81.113	289	57.455	119	23.658	70	13.917	16	3.181	9	1.789	661	0	0	48	7.262	0	0	2	0.303	17	2.572	33	4.992	9	1.362
Hokey's	2013	8	79	12	21	46	no	NA	50	480	453	94.375	307	63.958	146	30.417	25	5.208	2	0.417	48	470	382	81.277	276	58.723	106	22.553	57	12.128	24	5.106	7	1.489	583	0	0	61	10.463	0	0	0	0	16	2.744	46	7.89	13	2.23
Hokey's	2013	9	81	13	21	47	no	NA	69	664	608	91.566	435	65.512	173	26.054	45	6.777	11	1.657	62	586	486	82.935	319	54.437	167	28.498	79	13.481	14	2.389	7	1.195	754	22	2.918	51	6.764	14	1.857	0	0	43	5.703	150	19.894	24	3.183
Hokey's	2013	10	83	14	20	49	no	NA	36	350	309	88.286	221	63.143	88	25.143	27	7.714	14	4	35	334	297	88.922	180	53.892	117	35.03	34	10.18	0	0	3	0.898	401	12	2.993	55	13.716	10	2.494	0	0	19	4.738	70	17.456	14	3.491
Hokey's	2013	11	82	14	20	48	no	NA	57	546	392	71.795	274	50.183	118	21.612	100	18.315	54	9.89	51	464	404	87.069	272	58.621	132	28.448	47	10.129	6	1.293	7	1.509	546	0	0	18	3.297	157	28.755	2	0.366	24	4.396	137	25.092	71	13.004
Hokey's	2013	12	83	14	20	49	no	NA	37	348	286	82.184	160	45.977	126	36.207	51	14.655	11	3.161	39	350	270	77.143	155	44.286	115	32.857	67	19.143	3	0.857	10	2.857	315	0	0	23	7.302	202	64.127	0	0	21	6.667	48	15.238	11	3.492
Narasha's	2013	1	49	10	14	26	no	NA	51	453	343	75.717	182	40.177	161	35.541	101	22.296	9	1.987	39	342	265	77.485	143	41.813	122	35.673	48	14.035	8	2.339	21	6.14	325	0	0	65	20	98	30.154	0	0	30	9.231	3	0.923	93	28.615
Narasha's	2013	2	50	10	14	26	no	NA	52	509	349	68.566	186	36.542	163	32.024	138	27.112	22	4.322	44	413	289	69.976	140	33.898	149	36.077	96	23.245	17	4.116	11	2.663	326	1	0.307	29	8.896	8	2.454	1	0.307	31	9.509	20	6.135	159	48.773
Narasha's	2013	3	53	10	14	29	no	NA	31	291	251	86.254	122	41.924	129	44.33	36	12.371	4	1.375	29	247	231	93.522	109	44.13	122	49.393	16	6.478	0	0	0	0	231	0	0	25	10.823	16	6.926	1	0.433	8	3.463	6	2.597	10	4.329
Narasha's	2013	4	52	11	14	27	no	NA	45	442	309	69.91	184	41.629	125	28.281	106	23.982	27	6.109	48	452	364	80.531	200	44.248	164	36.283	82	18.142	3	0.664	3	0.664	384	0	0	14	3.646	72	18.75	3	0.781	41	10.677	35	9.115	191	49.74
Narasha's	2013	5	52	11	14	27	no	NA	58	550	399	72.545	213	38.727	186	33.818	126	22.909	25	4.545	60	550	411	74.727	189	34.364	222	40.364	102	18.545	21	3.818	16	2.909	402	0	0	51	12.687	44	10.945	0	0	47	11.692	24	5.97	202	50.249
Narasha's	2013	6	51	10	14	27	no	NA	35	338	237	70.118	165	48.817	72	21.302	59	17.456	42	12.426	37	346	268	77.457	153	44.22	115	33.237	57	16.474	18	5.202	3	0.867	318	9	2.83	19	5.975	0	0	0	0	14	4.403	20	6.289	17	5.346
Narasha's	2013	7	52	11	14	27	no	NA	46	452	382	84.513	218	48.23	164	36.283	66	14.602	4	0.885	43	406	321	79.064	178	43.842	143	35.222	55	13.547	20	4.926	10	2.463	396	3	0.758	1	0.253	0	0	1	0.253	6	1.515	21	5.303	39	9.848
Narasha's	2013	8	53	12	15	27	no	NA	36	349	330	94.556	227	65.043	103	29.513	18	5.158	1	0.287	35	335	315	94.03	165	49.254	150	44.776	13	3.881	5	1.493	2	0.597	392	0	0	32	8.163	0	0	0	0	12	3.061	36	9.184	1	0.255
Narasha's	2013	9	52	12	15	25	no	NA	71	668	453	67.814	273	40.868	180	26.946	167	25	48	7.186	66	589	480	81.494	290	49.236	190	32.258	96	16.299	3	0.509	10	1.698	563	65	11.545	105	18.65	32	5.684	0	0	19	3.375	84	14.92	6	1.066
Narasha's	2013	10	54	13	15	26	no	NA	53	517	387	74.855	222	42.94	165	31.915	87	16.828	43	8.317	40	368	275	74.728	154	41.848	121	32.88	65	17.663	16	4.348	12	3.261	376	19	5.053	33	8.777	15	3.989	0	0	52	13.83	56	14.894	3	0.798
Narasha's	2013	11	55	14	16	26	no	NA	38	361	294	81.44	152	42.105	142	39.335	52	14.404	15	4.155	34	324	261	80.556	123	37.963	138	42.593	39	12.037	14	4.321	10	3.086	275	0	0	74	26.909	10	3.636	2	0.727	46	16.727	49	17.818	15	5.455
Narasha's	2013	12	54	14	17	24	no	NA	26	245	158	64.49	71	28.98	87	35.51	51	20.816	36	14.694	19	179	125	69.832	49	27.374	76	42.458	45	25.14	2	1.117	7	3.911	120	6	5	11	9.167	72	60	0	0	21	17.5	8	6.667	1	0.833
Viola's	2014	1	92	15	27	50	yes	Fissioning	5	50	20	40	5	10	15	30	30	60	0	0	4	39	15	38.462	3	7.692	12	30.769	17	43.59	7	17.949	0	0	8	0	0	2	25	0	0	1	12.5	0	0	1	12.5	0	0
Viola's	2014	2	94	15	27	52	yes	Fissioning	NA	NA	NA	NA	NA	NA	NA	NA	NA	NA	NA	NA	NA	NA	NA	NA	NA	NA	NA	NA	NA	NA	NA	NA	NA	NA	NA	NA	NA	NA	NA	NA	NA	NA	NA	NA	NA	NA	NA	NA	NA
Viola's	2014	3	95	15	27	53	yes	Fissioning	NA	NA	NA	NA	NA	NA	NA	NA	NA	NA	NA	NA	NA	NA	NA	NA	NA	NA	NA	NA	NA	NA	NA	NA	NA	NA	NA	NA	NA	NA	NA	NA	NA	NA	NA	NA	NA	NA	NA	NA	NA
Viola's	2014	4	94	15	27	52	yes	Fissioning	2	20	4	20	1	5	3	15	6	30	10	50	2	20	11	55	6	30	5	25	6	30	0	0	3	15	7	0	0	0	0	1	14.286	6	85.714	0	0	0	0	0	0
Dibble's	2014	1	92	15	27	51	no	Forming	16	158	119	75.316	76	48.101	43	27.215	32	20.253	7	4.43	15	136	89	65.441	45	33.088	44	32.353	39	28.676	5	3.676	3	2.206	121	1	0.826	80	66.116	6	4.959	2	1.653	0	0	0	0	10	8.264
Dibble's	2014	2	79	12	21	46	no	Forming	7	66	60	90.909	49	74.242	11	16.667	6	9.091	0	0	5	48	46	95.833	32	66.667	14	29.167	2	4.167	0	0	0	0	81	0	0	11	13.58	48	59.259	1	1.235	6	7.407	8	9.877	0	0
Dibble's	2014	3	57	12	14	31	no	Forming	16	153	115	75.163	63	41.176	52	33.987	29	18.954	9	5.882	14	126	91	72.222	45	35.714	46	36.508	30	23.81	3	2.381	2	1.587	108	0	0	6	5.556	29	26.852	0	0	17	15.741	3	2.778	52	48.148
Dibble's	2014	4	46	9	13	24	no	Forming	6	60	36	60	33	55	3	5	14	23.333	10	16.667	6	59	37	62.712	23	38.983	14	23.729	19	32.203	2	3.39	1	1.695	56	0	0	0	0	0	0	39	69.643	0	0	0	0	16	28.571
Vogue's	2014	1	70	11	19	40	no	Forming	8	79	66	83.544	49	62.025	17	21.519	13	16.456	0	0	7	67	59	88.06	33	49.254	26	38.806	0	0	0	0	8	11.94	82	0	0	14	17.073	20	24.39	0	0	20	24.39	0	0	28	34.146
Vogue's	2014	2	63	11	15	37	no	Forming	6	57	33	57.895	13	22.807	20	35.088	14	24.561	10	17.544	6	57	55	96.491	40	70.175	15	26.316	2	3.509	0	0	0	0	53	0	0	3	5.66	34	64.151	0	0	5	9.434	0	0	0	0
Vogue's	2014	3	67	12	16	39	no	Forming	12	114	80	70.175	51	44.737	29	25.439	34	29.825	0	0	12	111	76	68.468	31	27.928	45	40.541	26	23.423	7	6.306	2	1.802	82	0	0	1	1.22	18	21.951	0	0	9	10.976	6	7.317	48	58.537
Vogue's	2014	4	53	9	14	30	no	Forming	14	138	110	79.71	92	66.667	18	13.043	18	13.043	10	7.246	14	130	103	79.231	71	54.615	32	24.615	22	16.923	5	3.846	0	0	163	0	0	62	38.037	0	0	32	19.632	0	0	1	0.613	68	41.718
Acacia's	2014	1	37	7	10	21	no	NA	65	610	457	74.918	290	47.541	167	27.377	145	23.77	8	1.311	51	462	354	76.623	184	39.827	170	36.797	88	19.048	4	0.866	16	3.463	474	7	1.477	252	53.165	27	5.696	0	0	33	6.962	8	1.688	58	12.236
Acacia's	2014	2	36	6	10	20	no	NA	37	356	174	48.876	82	23.034	92	25.843	134	37.64	48	13.483	34	321	188	58.567	135	42.056	53	16.511	86	26.791	27	8.411	20	6.231	217	28	12.903	15	6.912	100	46.083	0	0	3	1.382	0	0	7	3.226
Acacia's	2014	3	35	6	10	19	no	NA	53	515	369	71.65	230	44.66	139	26.99	118	22.913	28	5.437	45	434	329	75.806	203	46.774	126	29.032	81	18.664	23	5.3	1	0.23	433	3	0.693	12	2.771	66	15.242	1	0.231	7	1.617	4	0.924	286	66.051
Acacia's	2014	4	35	6	10	19	no	NA	40	396	312	78.788	242	61.111	70	17.677	72	18.182	12	3.03	40	370	303	81.892	233	62.973	70	18.919	62	16.757	0	0	5	1.351	475	0	0	6	1.263	97	20.421	51	10.737	8	1.684	0	0	276	58.105
Acacia's	2014	5	36	7	10	19	no	NA	71	690	549	79.565	374	54.203	175	25.362	85	12.319	56	8.116	69	615	484	78.699	334	54.309	150	24.39	88	14.309	25	4.065	18	2.927	708	0	0	64	9.04	17	2.401	0	0	22	3.107	9	1.271	160	22.599
Acacia's	2014	6	36	7	10	19	no	NA	44	431	404	93.735	323	74.942	81	18.794	21	4.872	6	1.392	42	383	346	90.339	259	67.624	87	22.715	20	5.222	8	2.089	9	2.35	582	0	0	6	1.031	0	0	0	0	14	2.405	0	0	11	1.89
Acacia's	2014	7	35	6	10	19	no	NA	26	258	250	96.899	189	73.256	61	23.643	8	3.101	0	0	26	254	234	92.126	183	72.047	51	20.079	17	6.693	0	0	3	1.181	372	0	0	10	2.688	0	0	0	0	5	1.344	2	0.538	1	0.269
Acacia's	2014	8	34	5	10	19	no	NA	37	360	329	91.389	259	71.944	70	19.444	12	3.333	19	5.278	32	317	296	93.375	191	60.252	105	33.123	17	5.363	4	1.262	0	0	450	0	0	15	3.333	0	0	0	0	0	0	0	0	6	1.333
Acacia's	2014	9	35	6	10	19	no	NA	55	526	439	83.46	302	57.414	137	26.046	61	11.597	26	4.943	48	453	386	85.21	265	58.499	121	26.711	52	11.479	6	1.325	9	1.987	567	30	5.291	106	18.695	0	0	0	0	25	4.409	7	1.235	19	3.351
Acacia's	2014	10	35	7	10	18	no	NA	34	319	260	81.505	154	48.276	106	33.229	41	12.853	18	5.643	27	242	188	77.686	100	41.322	88	36.364	23	9.504	31	12.81	0	0	254	9	3.543	37	14.567	10	3.937	0	0	1	0.394	1	0.394	31	12.205
Acacia's	2014	11	38	9	10	19	no	NA	29	274	235	85.766	115	41.971	120	43.796	39	14.234	0	0	25	240	160	66.667	77	32.083	83	34.583	53	22.083	23	9.583	4	1.667	192	0	0	72	37.5	2	1.042	0	0	2	1.042	0	0	32	16.667
Acacia's	2014	12	36	6	10	20	no	NA	20	195	161	82.564	87	44.615	74	37.949	33	16.923	1	0.513	19	176	127	72.159	52	29.545	75	42.614	41	23.295	2	1.136	6	3.409	139	0	0	52	37.41	67	48.201	0	0	0	0	0	0	3	2.158
Dibble's	2014	5	52	10	15	27	no	NA	27	263	210	79.848	131	49.81	79	30.038	42	15.97	11	4.183	29	274	214	78.102	143	52.19	71	25.912	42	15.328	16	5.839	2	0.73	274	0	0	8	2.92	4	1.46	8	2.92	24	8.759	1	0.365	20	7.299
Dibble's	2014	6	46	8	13	25	no	NA	23	226	211	93.363	155	68.584	56	24.779	14	6.195	1	0.442	25	240	215	89.583	152	63.333	63	26.25	10	4.167	0	0	15	6.25	307	0	0	0	0	1	0.326	3	0.977	7	2.28	5	1.629	2	0.651
Dibble's	2014	7	47	9	13	25	no	NA	32	313	283	90.415	184	58.786	99	31.629	25	7.987	5	1.597	30	295	249	84.407	141	47.797	108	36.61	35	11.864	11	3.729	0	0	325	0	0	14	4.308	1	0.308	0	0	1	0.308	12	3.692	0	0
Dibble's	2014	8	47	9	13	25	no	NA	35	344	295	85.756	164	47.674	131	38.081	41	11.919	8	2.326	33	295	243	82.373	132	44.746	111	37.627	36	12.203	14	4.746	2	0.678	296	0	0	42	14.189	0	0	0	0	33	11.149	0	0	3	1.014
Dibble's	2014	9	46	8	14	25	no	NA	66	631	575	91.125	345	54.675	230	36.45	35	5.547	21	3.328	65	586	501	85.495	310	52.901	191	32.594	78	13.311	1	0.171	6	1.024	655	101	15.42	65	9.924	18	2.748	0	0	25	3.817	40	6.107	4	0.611
Dibble's	2014	10	47	8	15	25	no	NA	54	512	453	88.477	261	50.977	192	37.5	45	8.789	14	2.734	52	491	429	87.373	279	56.823	150	30.55	55	11.202	3	0.611	4	0.815	540	11	2.037	40	7.407	21	3.889	0	0	16	2.963	10	1.852	13	2.407
Dibble's	2014	11	47	8	15	24	no	NA	33	304	281	92.434	131	43.092	150	49.342	13	4.276	10	3.289	30	264	231	87.5	88	33.333	143	54.167	27	10.227	0	0	6	2.273	219	0	0	20	9.132	41	18.721	3	1.37	44	20.091	5	2.283	2	0.913
Dibble's	2014	12	49	8	15	26	no	NA	37	354	210	59.322	103	29.096	107	30.226	105	29.661	39	11.017	32	300	197	65.667	108	36	89	29.667	91	30.333	0	0	12	4	211	0	0	45	21.327	109	51.659	1	0.474	32	15.166	11	5.213	4	1.896
Hokey's	2014	1	84	13	20	51	no	NA	32	306	274	89.542	188	61.438	86	28.105	28	9.15	4	1.307	34	298	251	84.228	152	51.007	99	33.221	38	12.752	5	1.678	4	1.342	340	0	0	69	20.294	2	0.588	1	0.294	16	4.706	26	7.647	30	8.824
Hokey's	2014	2	82	13	20	49	no	NA	43	421	284	67.458	213	50.594	71	16.865	75	17.815	62	14.727	39	367	290	79.019	214	58.311	76	20.708	51	13.896	21	5.722	5	1.362	427	0	0	14	3.279	229	53.63	0	0	10	2.342	5	1.171	40	9.368
Hokey's	2014	3	81	12	20	49	no	NA	51	488	364	74.59	243	49.795	121	24.795	75	15.369	49	10.041	46	417	317	76.019	178	42.686	139	33.333	74	17.746	22	5.276	4	0.959	421	0	0	16	3.8	111	26.366	0	0	21	4.988	25	5.938	193	45.843
Hokey's	2014	4	81	14	20	47	no	NA	59	565	497	87.965	329	58.23	168	29.735	51	9.027	17	3.009	57	517	403	77.95	249	48.162	154	29.787	82	15.861	14	2.708	18	3.482	578	0	0	21	3.633	13	2.249	106	18.339	34	5.882	5	0.865	347	60.035
Hokey's	2014	5	82	14	20	48	no	NA	94	904	825	91.261	581	64.27	244	26.991	62	6.858	17	1.881	87	837	718	85.783	458	54.719	260	31.063	89	10.633	22	2.628	8	0.956	1039	0	0	39	3.754	50	4.812	2	0.192	33	3.176	137	13.186	243	23.388
Hokey's	2014	6	81	14	20	47	no	NA	37	351	332	94.587	261	74.359	71	20.228	17	4.843	2	0.57	41	382	333	87.173	258	67.539	75	19.634	17	4.45	26	6.806	6	1.571	519	0	0	2	0.385	0	0	4	0.771	2	0.385	18	3.468	27	5.202
Hokey's	2014	7	83	14	20	49	no	NA	36	350	308	88	238	68	70	20	20	5.714	22	6.286	35	331	273	82.477	202	61.027	71	21.45	43	12.991	7	2.115	8	2.417	440	0	0	5	1.136	4	0.909	2	0.455	27	6.136	19	4.318	9	2.045
Hokey's	2014	8	83	13	20	50	no	NA	45	419	374	89.26	245	58.473	129	30.788	36	8.592	9	2.148	46	429	363	84.615	264	61.538	99	23.077	58	13.52	8	1.865	0	0	509	0	0	16	3.143	2	0.393	1	0.196	16	3.143	5	0.982	7	1.375
Hokey's	2014	9	79	13	19	47	no	NA	41	381	321	84.252	210	55.118	111	29.134	36	9.449	24	6.299	40	377	314	83.289	179	47.48	135	35.809	45	11.936	15	3.979	3	0.796	389	22	5.656	73	18.766	7	1.799	0	0	13	3.342	42	10.797	57	14.653
Hokey's	2014	10	80	13	19	48	no	NA	45	443	385	86.907	260	58.691	125	28.217	41	9.255	17	3.837	40	390	352	90.256	241	61.795	111	28.462	31	7.949	6	1.538	1	0.256	501	29	5.788	20	3.992	44	8.782	1	0.2	23	4.591	81	16.168	74	14.77
Hokey's	2014	11	79	9	19	51	no	NA	46	444	375	84.459	226	50.901	149	33.559	46	10.36	23	5.18	45	425	340	80	169	39.765	171	40.235	59	13.882	23	5.412	3	0.706	395	0	0	46	11.646	33	8.354	31	7.848	35	8.861	17	4.304	183	46.329
Hokey's	2014	12	79	9	18	52	no	NA	35	337	240	71.217	75	22.255	165	48.961	71	21.068	26	7.715	36	314	203	64.65	92	29.299	111	35.35	87	27.707	20	6.369	4	1.274	167	2	1.198	43	25.749	99	59.281	0	0	6	3.593	1	0.599	10	5.988
Narasha's	2014	1	53	12	17	24	no	NA	45	438	386	88.128	242	55.251	144	32.877	41	9.361	11	2.511	46	435	380	87.356	219	50.345	161	37.011	31	7.126	8	1.839	16	3.678	461	0	0	133	28.85	14	3.037	0	0	46	9.978	19	4.121	56	12.148
Narasha's	2014	2	56	14	17	25	no	NA	34	329	199	60.486	117	35.562	82	24.924	96	29.179	34	10.334	31	302	226	74.834	112	37.086	114	37.748	54	17.881	11	3.642	11	3.642	229	1	0.437	0	0	109	47.598	1	0.437	29	12.664	60	26.201	12	5.24
Narasha's	2014	3	55	13	16	26	no	NA	45	442	276	62.443	180	40.724	96	21.719	122	27.602	44	9.955	37	351	267	76.068	162	46.154	105	29.915	64	18.234	17	4.843	3	0.855	342	0	0	16	4.678	109	31.871	0	0	5	1.462	17	4.971	112	32.749
Narasha's	2014	4	52	11	16	25	no	NA	41	392	310	79.082	183	46.684	127	32.398	58	14.796	24	6.122	36	336	275	81.845	163	48.512	112	33.333	55	16.369	1	0.298	5	1.488	346	0	0	31	8.96	25	7.225	37	10.694	14	4.046	9	2.601	217	62.717
Narasha's	2014	5	54	12	17	26	no	NA	65	625	504	80.64	290	46.4	214	34.24	91	14.56	30	4.8	55	511	407	79.648	243	47.554	164	32.094	87	17.025	2	0.391	15	2.935	533	2	0.375	67	12.57	68	12.758	3	0.563	43	8.068	15	2.814	244	45.779
Narasha's	2014	6	55	13	17	25	no	NA	17	158	145	91.772	101	63.924	44	27.848	12	7.595	1	0.633	12	114	95	83.333	40	35.088	55	48.246	15	13.158	1	0.877	3	2.632	141	0	0	14	9.929	6	4.255	1	0.709	5	3.546	6	4.255	19	13.475
Narasha's	2014	7	57	16	17	24	no	NA	30	293	222	75.768	163	55.631	59	20.137	57	19.454	14	4.778	24	226	166	73.451	102	45.133	64	28.319	52	23.009	8	3.54	0	0	265	0	0	6	2.264	0	0	0	0	8	3.019	23	8.679	0	0
Narasha's	2014	8	57	15	17	25	no	NA	56	537	427	79.516	324	60.335	103	19.181	88	16.387	22	4.097	51	471	353	74.947	218	46.285	135	28.662	110	23.355	5	1.062	3	0.637	542	0	0	56	10.332	27	4.982	0	0	39	7.196	43	7.934	8	1.476
Narasha's	2014	9	54	13	17	24	no	NA	54	527	467	88.615	344	65.275	123	23.34	53	10.057	7	1.328	46	407	336	82.555	203	49.877	133	32.678	54	13.268	14	3.44	3	0.737	547	23	4.205	122	22.303	19	3.473	3	0.548	35	6.399	80	14.625	12	2.194
Narasha's	2014	10	60	15	17	28	no	NA	50	474	389	82.068	226	47.679	163	34.388	51	10.759	34	7.173	47	448	356	79.464	196	43.75	160	35.714	65	14.509	11	2.455	16	3.571	422	42	9.953	17	4.028	13	3.081	1	0.237	52	12.322	30	7.109	24	5.687
Narasha's	2014	11	59	14	17	28	no	NA	37	358	283	79.05	130	36.313	153	42.737	65	18.156	10	2.793	33	317	260	82.019	114	35.962	146	46.057	38	11.987	11	3.47	8	2.524	244	0	0	90	36.885	20	8.197	5	2.049	32	13.115	6	2.459	15	6.148
Narasha's	2014	12	56	13	18	26	no	NA	40	382	192	50.262	74	19.372	118	30.89	156	40.838	34	8.901	36	343	239	69.679	115	33.528	124	36.152	73	21.283	18	5.248	13	3.79	189	0	0	74	39.153	69	36.508	3	1.587	10	5.291	0	0	8	4.233
Vogue's	2014	5	53	9	14	30	no	NA	31	305	192	62.951	116	38.033	76	24.918	82	26.885	31	10.164	25	236	200	84.746	107	45.339	93	39.407	35	14.831	1	0.424	0	0	223	0	0	35	15.695	11	4.933	0	0	32	14.35	0	0	104	46.637
Vogue's	2014	6	51	7	14	30	no	NA	27	255	206	80.784	130	50.98	76	29.804	34	13.333	15	5.882	22	206	173	83.981	119	57.767	54	26.214	32	15.534	1	0.485	0	0	249	0	0	0	0	0	0	0	0	6	2.41	0	0	25	10.04
Vogue's	2014	7	51	7	14	30	no	NA	39	384	371	96.615	274	71.354	97	25.26	13	3.385	0	0	37	360	316	87.778	234	65	82	22.778	30	8.333	2	0.556	12	3.333	508	0	0	1	0.197	0	0	0	0	15	2.953	45	8.858	0	0
Vogue's	2014	8	50	7	15	29	no	NA	38	376	350	93.085	265	70.479	85	22.606	15	3.989	11	2.926	33	318	269	84.591	182	57.233	87	27.358	29	9.119	20	6.289	0	0	447	0	0	58	12.975	1	0.224	0	0	7	1.566	8	1.79	2	0.447
Vogue's	2014	9	51	7	15	29	no	NA	44	418	341	81.579	257	61.483	84	20.096	53	12.679	24	5.742	41	382	300	78.534	192	50.262	108	28.272	69	18.063	11	2.88	2	0.524	449	48	10.69	72	16.036	20	4.454	0	0	48	10.69	28	6.236	39	8.686
Vogue's	2014	10	49	6	15	28	no	NA	23	213	117	54.93	73	34.272	44	20.657	50	23.474	46	21.596	26	236	191	80.932	128	54.237	63	26.695	39	16.525	6	2.542	0	0	201	16	7.96	31	15.423	6	2.985	0	0	24	11.94	39	19.403	28	13.93
Vogue's	2014	11	49	6	15	28	no	NA	25	241	190	78.838	90	37.344	100	41.494	40	16.598	11	4.564	25	232	188	81.034	93	40.086	95	40.948	33	14.224	5	2.155	6	2.586	183	0	0	38	20.765	12	6.557	0	0	21	11.475	2	1.093	16	8.743
Vogue's	2014	12	49	5	17	29	no	NA	41	401	193	48.13	99	24.688	94	23.441	170	42.394	38	9.476	46	423	241	56.974	100	23.641	141	33.333	139	32.861	10	2.364	33	7.801	199	0	0	80	40.201	67	33.668	1	0.503	28	14.07	1	0.503	7	3.518
Acacia's	2015	1	36	6	11	20	no	NA	55	528	354	67.045	142	26.894	212	40.152	156	29.545	18	3.409	52	492	334	67.886	118	23.984	216	43.902	144	29.268	4	0.813	10	2.033	260	15	5.769	162	62.308	20	7.692	0	0	3	1.154	1	0.385	24	9.231
Acacia's	2015	2	37	7	11	19	no	NA	29	289	270	93.426	147	50.865	123	42.561	18	6.228	1	0.346	29	274	203	74.088	113	41.241	90	32.847	48	17.518	10	3.65	13	4.745	260	9	3.462	33	12.692	11	4.231	0	0	6	2.308	0	0	38	14.615
Acacia's	2015	3	36	6	11	19	no	NA	51	493	390	79.108	272	55.172	118	23.935	91	18.458	12	2.434	52	498	440	88.353	248	49.799	192	38.554	45	9.036	11	2.209	2	0.402	520	0	0	42	8.077	4	0.769	2	0.385	55	10.577	44	8.462	72	13.846
Acacia's	2015	4	35	5	12	19	no	NA	49	478	340	71.13	182	38.075	158	33.054	125	26.151	13	2.72	49	471	392	83.227	236	50.106	156	33.121	79	16.773	0	0	0	0	418	0	0	23	5.502	55	13.158	19	4.545	10	2.392	4	0.957	21	5.024
Acacia's	2015	5	35	5	12	18	no	NA	22	218	144	66.055	112	51.376	32	14.679	51	23.394	23	10.55	21	202	140	69.307	93	46.04	47	23.267	42	20.792	20	9.901	0	0	205	0	0	125	60.976	4	1.951	0	0	13	6.341	0	0	59	28.78
Acacia's	2015	6	36	5	12	19	no	NA	39	343	288	83.965	190	55.394	98	28.571	46	13.411	9	2.624	31	286	217	75.874	141	49.301	76	26.573	62	21.678	3	1.049	4	1.399	331	0	0	110	33.233	10	3.021	0	0	30	9.063	32	9.668	41	12.387
Acacia's	2015	7	38	5	12	21	no	NA	8	78	58	74.359	50	64.103	8	10.256	10	12.821	10	12.821	7	67	58	86.567	32	47.761	26	38.806	8	11.94	0	0	1	1.493	82	0	0	16	19.512	1	1.22	0	0	0	0	0	0	0	0
Acacia's	2015	8	40	5	12	23	no	NA	15	129	99	76.744	62	48.062	37	28.682	23	17.829	7	5.426	15	120	92	76.667	56	46.667	36	30	23	19.167	3	2.5	2	1.667	118	3	2.542	0	0	0	0	1	0.847	18	15.254	0	0	0	0
Acacia's	2015	9	40	5	12	23	no	NA	64	556	384	69.065	257	46.223	127	22.842	142	25.54	30	5.396	62	515	401	77.864	250	48.544	151	29.32	101	19.612	5	0.971	8	1.553	507	121	23.866	23	4.536	1	0.197	1	0.197	14	2.761	23	4.536	2	0.394
Acacia's	2015	10	39	5	13	22	no	NA	63	541	312	57.671	154	28.466	158	29.205	193	35.675	36	6.654	58	509	357	70.138	205	40.275	152	29.862	150	29.47	0	0	2	0.393	359	79	22.006	23	6.407	5	1.393	0	0	25	6.964	35	9.749	53	14.763
Acacia's	2015	11	41	5	13	23	no	NA	42	391	289	73.913	139	35.55	150	38.363	67	17.136	35	8.951	37	329	262	79.635	109	33.131	153	46.505	51	15.502	11	3.343	5	1.52	248	0	0	53	21.371	57	22.984	2	0.806	38	15.323	17	6.855	23	9.274
Acacia's	2015	12	40	5	14	22	no	NA	33	292	212	72.603	114	39.041	98	33.562	56	19.178	24	8.219	29	243	187	76.955	87	35.802	100	41.152	35	14.403	4	1.646	17	6.996	201	0	0	21	10.448	150	74.627	0	0	14	6.965	0	0	3	1.493
Dibble's	2015	1	49	8	15	26	no	NA	56	537	378	70.391	166	30.912	212	39.479	140	26.071	19	3.538	48	426	329	77.23	159	37.324	170	39.906	83	19.484	6	1.408	8	1.878	325	103	31.692	167	51.385	3	0.923	3	0.923	0	0	0	0	10	3.077
Dibble's	2015	2	50	8	15	27	no	NA	52	486	349	71.811	156	32.099	193	39.712	100	20.576	37	7.613	44	402	278	69.154	94	23.383	184	45.771	102	25.373	16	3.98	6	1.493	250	23	9.2	62	24.8	99	39.6	2	0.8	11	4.4	7	2.8	16	6.4
Dibble's	2015	3	49	8	15	26	no	NA	56	541	419	77.449	225	41.59	194	35.86	116	21.442	6	1.109	48	454	319	70.264	174	38.326	145	31.938	121	26.652	5	1.101	9	1.982	399	0	0	37	9.273	3	0.752	1	0.251	40	10.025	25	6.266	53	13.283
Dibble's	2015	4	47	6	15	26	no	NA	35	346	231	66.763	112	32.37	119	34.393	84	24.277	31	8.96	31	289	206	71.28	110	38.062	96	33.218	63	21.799	12	4.152	8	2.768	222	0	0	10	4.505	40	18.018	1	0.45	5	2.252	2	0.901	48	21.622
Dibble's	2015	5	46	6	15	25	no	NA	31	305	210	68.852	102	33.443	108	35.41	88	28.852	7	2.295	25	235	206	87.66	92	39.149	114	48.511	24	10.213	0	0	5	2.128	194	0	0	49	25.258	58	29.897	1	0.515	29	14.948	0	0	56	28.866
Dibble's	2015	6	46	6	15	25	no	NA	29	271	237	87.454	134	49.446	103	38.007	23	8.487	11	4.059	27	258	223	86.434	157	60.853	66	25.581	23	8.915	3	1.163	9	3.488	291	0	0	15	5.155	0	0	1	0.344	64	21.993	5	1.718	41	14.089
Dibble's	2015	7	44	5	15	24	no	NA	29	273	194	71.062	123	45.055	71	26.007	65	23.81	14	5.128	31	283	210	74.205	124	43.816	86	30.389	52	18.375	17	6.007	4	1.413	247	0	0	4	1.619	0	0	0	0	9	3.644	90	36.437	7	2.834
Dibble's	2015	8	44	5	15	24	no	NA	41	352	294	83.523	131	37.216	163	46.307	45	12.784	13	3.693	36	288	225	78.125	88	30.556	137	47.569	60	20.833	0	0	3	1.042	219	5	2.283	19	8.676	0	0	2	0.913	23	10.502	25	11.416	3	1.37
Dibble's	2015	9	45	5	15	25	no	NA	58	514	435	84.63	243	47.276	192	37.354	54	10.506	25	4.864	59	484	388	80.165	227	46.901	161	33.264	88	18.182	1	0.207	7	1.446	470	177	37.66	13	2.766	2	0.426	0	0	33	7.021	102	21.702	3	0.638
Dibble's	2015	10	43	5	14	24	no	NA	50	433	341	78.753	182	42.032	159	36.721	72	16.628	20	4.619	46	402	306	76.119	137	34.08	169	42.04	93	23.134	1	0.249	2	0.498	319	61	19.122	11	3.448	46	14.42	1	0.313	43	13.48	32	10.031	31	9.718
Dibble's	2015	11	44	5	14	25	no	NA	40	367	313	85.286	161	43.869	152	41.417	38	10.354	16	4.36	34	309	268	86.731	120	38.835	148	47.896	32	10.356	0	0	9	2.913	281	0	0	27	9.609	147	52.313	2	0.712	41	14.591	13	4.626	13	4.626
Dibble's	2015	12	44	4	16	26	no	NA	30	256	217	84.766	113	44.141	104	40.625	28	10.938	11	4.297	31	276	195	70.652	90	32.609	105	38.043	45	16.304	15	5.435	21	7.609	203	0	0	25	12.315	116	57.143	4	1.97	19	9.36	11	5.419	10	4.926
Hokey's	2015	1	79	12	18	49	no	NA	53	508	355	69.882	212	41.732	143	28.15	129	25.394	24	4.724	52	490	379	77.347	193	39.388	186	37.959	105	21.429	4	0.816	2	0.408	405	0	0	137	33.827	35	8.642	2	0.494	22	5.432	3	0.741	110	27.16
Hokey's	2015	2	79	12	18	49	no	NA	52	484	323	66.736	184	38.017	139	28.719	115	23.76	46	9.504	51	450	346	76.889	175	38.889	171	38	95	21.111	3	0.667	6	1.333	359	0	0	20	5.571	51	14.206	19	5.292	40	11.142	20	5.571	30	8.357
Hokey's	2015	3	76	10	17	49	no	NA	86	820	675	82.317	431	52.561	244	29.756	99	12.073	46	5.61	82	796	719	90.327	465	58.417	254	31.91	52	6.533	22	2.764	3	0.377	896	0	0	43	4.799	28	3.125	2	0.223	29	3.237	49	5.469	223	24.888
Hokey's	2015	4	76	11	17	48	no	NA	61	596	492	82.55	348	58.389	144	24.161	77	12.919	27	4.53	60	567	458	80.776	296	52.205	162	28.571	91	16.049	6	1.058	12	2.116	644	0	0	85	13.199	278	43.168	2	0.311	17	2.64	16	2.484	113	17.547
Hokey's	2015	5	77	11	18	49	no	NA	57	524	425	81.107	248	47.328	177	33.779	85	16.221	14	2.672	54	488	332	68.033	175	35.861	157	32.172	122	25	11	2.254	23	4.713	423	0	0	79	18.676	54	12.766	1	0.236	59	13.948	37	8.747	102	24.113
Hokey's	2015	6	77	10	19	49	no	NA	38	365	337	92.329	245	67.123	92	25.205	27	7.397	1	0.274	38	360	316	87.778	218	60.556	98	27.222	37	10.278	3	0.833	4	1.111	463	0	0	15	3.24	5	1.08	1	0.216	18	3.888	6	1.296	24	5.184
Hokey's	2015	7	76	9	19	48	no	NA	29	277	265	95.668	174	62.816	91	32.852	12	4.332	0	0	25	247	223	90.283	162	65.587	61	24.696	14	5.668	6	2.429	4	1.619	336	0	0	5	1.488	6	1.786	0	0	12	3.571	11	3.274	21	6.25
Hokey's	2015	8	74	9	18	47	no	NA	60	525	448	85.333	276	52.571	172	32.762	46	8.762	31	5.905	56	492	421	85.569	279	56.707	142	28.862	51	10.366	12	2.439	8	1.626	555	0	0	18	3.243	6	1.081	1	0.18	44	7.928	17	3.063	34	6.126
Hokey's	2015	9	70	7	18	45	no	NA	59	499	306	61.323	174	34.87	132	26.453	147	29.459	46	9.218	58	488	311	63.73	159	32.582	152	31.148	131	26.844	41	8.402	5	1.025	333	30	9.009	1	0.3	41	12.312	0	0	40	12.012	15	4.505	29	8.709
Hokey's	2015	10	71	9	18	44	no	NA	50	472	332	70.339	179	37.924	153	32.415	105	22.246	35	7.415	49	445	355	79.775	161	36.18	194	43.596	78	17.528	8	1.798	4	0.899	340	13	3.824	15	4.412	16	4.706	1	0.294	38	11.176	52	15.294	86	25.294
Hokey's	2015	11	71	9	17	45	no	NA	60	562	429	76.335	254	45.196	175	31.139	105	18.683	28	4.982	58	563	436	77.442	238	42.274	198	35.169	73	12.966	36	6.394	18	3.197	492	0	0	9	1.829	114	23.171	4	0.813	70	14.228	15	3.049	225	45.732
Hokey's	2015	12	73	11	20	45	no	NA	36	303	215	70.957	127	41.914	88	29.043	52	17.162	36	11.881	34	304	221	72.697	135	44.408	86	28.289	69	22.697	6	1.974	8	2.632	262	0	0	28	10.687	97	37.023	0	0	33	12.595	69	26.336	28	10.687
Narasha's	2015	1	54	12	18	24	no	NA	58	543	390	71.823	160	29.466	230	42.357	138	25.414	15	2.762	52	470	345	73.404	141	30	204	43.404	105	22.34	11	2.34	9	1.915	301	66	21.927	116	38.538	33	10.963	1	0.332	7	2.326	3	0.997	12	3.987
Narasha's	2015	2	55	12	18	25	no	NA	31	295	225	76.271	58	19.661	167	56.61	67	22.712	3	1.017	24	224	187	83.482	69	30.804	118	52.679	26	11.607	0	0	11	4.911	127	6	4.724	38	29.921	43	33.858	0	0	9	7.087	1	0.787	0	0
Narasha's	2015	3	54	12	18	24	no	NA	59	570	408	71.579	255	44.737	153	26.842	128	22.456	34	5.965	53	516	397	76.938	199	38.566	198	38.372	82	15.891	16	3.101	21	4.07	454	7	1.542	9	1.982	37	8.15	0	0	29	6.388	26	5.727	53	11.674
Narasha's	2015	4	54	12	19	24	no	NA	44	431	331	76.798	158	36.659	173	40.139	79	18.329	21	4.872	48	449	373	83.073	169	37.639	204	45.434	61	13.586	7	1.559	8	1.782	327	0	0	2	0.612	102	31.193	33	10.092	46	14.067	5	1.529	14	4.281
Narasha's	2015	5	54	11	21	24	no	NA	36	341	270	79.179	159	46.628	111	32.551	61	17.889	10	2.933	31	292	231	79.11	133	45.548	98	33.562	44	15.068	4	1.37	13	4.452	292	0	0	33	11.301	140	47.945	1	0.342	16	5.479	1	0.342	57	19.521
Narasha's	2015	6	55	12	21	22	no	NA	28	273	192	70.33	114	41.758	78	28.571	52	19.048	29	10.623	34	319	239	74.922	159	49.843	80	25.078	48	15.047	23	7.21	9	2.821	273	0	0	18	6.593	21	7.692	0	0	66	24.176	4	1.465	31	11.355
Narasha's	2015	7	56	12	22	23	no	NA	16	150	130	86.667	74	49.333	56	37.333	9	6	11	7.333	15	135	110	81.481	58	42.963	52	38.519	12	8.889	0	0	13	9.63	132	0	0	0	0	0	0	0	0	11	8.333	36	27.273	0	0
Narasha's	2015	8	53	12	22	19	no	NA	43	390	323	82.821	165	42.308	158	40.513	60	15.385	7	1.795	42	327	254	77.676	130	39.755	124	37.92	41	12.538	11	3.364	21	6.422	295	37	12.542	5	1.695	1	0.339	0	0	40	13.559	64	21.695	1	0.339
Narasha's	2015	9	49	10	22	17	no	NA	53	457	353	77.243	195	42.67	158	34.573	90	19.694	14	3.063	45	367	289	78.747	180	49.046	109	29.7	63	17.166	2	0.545	13	3.542	375	82	21.867	13	3.467	4	1.067	0	0	22	5.867	87	23.2	15	4
Narasha's	2015	10	47	8	21	19	no	NA	66	594	434	73.064	215	36.195	219	36.869	138	23.232	22	3.704	60	515	429	83.301	219	42.524	210	40.777	51	9.903	27	5.243	8	1.553	434	49	11.29	13	2.995	41	9.447	0	0	76	17.512	84	19.355	20	4.608
Narasha's	2015	11	46	7	20	19	no	NA	21	193	136	70.466	52	26.943	84	43.523	46	23.834	11	5.699	22	192	139	72.396	60	31.25	79	41.146	34	17.708	0	0	19	9.896	112	0	0	23	20.536	25	22.321	1	0.893	10	8.929	40	35.714	2	1.786
Narasha's	2015	12	48	8	20	20	no	NA	16	139	92	66.187	52	37.41	40	28.777	27	19.424	20	14.388	19	162	109	67.284	60	37.037	49	30.247	30	18.519	2	1.235	21	12.963	112	0	0	8	7.143	55	49.107	0	0	30	26.786	0	0	8	7.143
Vogue's	2015	1	50	5	17	28	no	NA	46	441	300	68.027	148	33.56	152	34.467	108	24.49	33	7.483	45	404	279	69.059	123	30.446	156	38.614	106	26.238	18	4.455	1	0.248	271	37	13.653	135	49.815	8	2.952	0	0	5	1.845	9	3.321	36	13.284
Vogue's	2015	2	48	5	17	26	no	NA	49	475	262	55.158	174	36.632	88	18.526	191	40.211	22	4.632	46	438	321	73.288	191	43.607	130	29.68	100	22.831	2	0.457	15	3.425	365	22	6.027	105	28.767	3	0.822	0	0	28	7.671	1	0.274	8	2.192
Vogue's	2015	3	49	6	17	26	no	NA	54	525	373	71.048	244	46.476	129	24.571	108	20.571	44	8.381	51	479	387	80.793	213	44.468	174	36.326	69	14.405	18	3.758	5	1.044	457	3	0.656	51	11.16	35	7.659	1	0.219	15	3.282	20	4.376	15	3.282
Vogue's	2015	4	49	6	17	26	no	NA	50	494	392	79.352	246	49.798	146	29.555	76	15.385	26	5.263	49	469	333	71.002	183	39.019	150	31.983	100	21.322	20	4.264	16	3.412	429	2	0.466	0	0	123	28.671	2	0.466	50	11.655	11	2.564	16	3.73
Vogue's	2015	5	49	6	18	26	no	NA	25	247	197	79.757	126	51.012	71	28.745	41	16.599	9	3.644	25	246	215	87.398	155	63.008	60	24.39	20	8.13	10	4.065	1	0.407	281	8	2.847	61	21.708	74	26.335	0	0	0	0	0	0	74	26.335
Vogue's	2015	6	49	6	18	25	no	NA	37	363	286	78.788	190	52.342	96	26.446	53	14.601	24	6.612	42	407	345	84.767	190	46.683	155	38.084	49	12.039	10	2.457	3	0.737	380	4	1.053	26	6.842	19	5	0	0	23	6.053	0	0	114	30
Vogue's	2015	7	54	7	19	28	no	NA	25	240	168	70	100	41.667	68	28.333	71	29.583	1	0.417	25	238	157	65.966	102	42.857	55	23.109	75	31.513	4	1.681	2	0.84	202	0	0	0	0	0	0	0	0	0	0	117	57.921	6	2.97
Vogue's	2015	8	51	6	18	27	no	NA	46	385	355	92.208	182	47.273	173	44.935	21	5.455	9	2.338	44	371	316	85.175	167	45.013	149	40.162	45	12.129	6	1.617	4	1.078	349	2	0.573	14	4.011	1	0.287	2	0.573	87	24.928	12	3.438	28	8.023
Vogue's	2015	9	52	6	20	28	no	NA	55	486	384	79.012	215	44.239	169	34.774	95	19.547	7	1.44	54	446	349	78.251	193	43.274	156	34.978	83	18.61	0	0	14	3.139	408	123	30.147	31	7.598	0	0	1	0.245	41	10.049	27	6.618	7	1.716
Vogue's	2015	10	55	7	20	28	no	NA	52	458	325	70.961	144	31.441	181	39.52	116	25.328	17	3.712	51	441	332	75.283	176	39.909	156	35.374	101	22.902	0	0	8	1.814	320	68	21.25	13	4.063	8	2.5	0	0	34	10.625	67	20.938	30	9.375
Vogue's	2015	11	57	7	20	30	no	NA	37	311	213	68.489	99	31.833	114	36.656	84	27.01	14	4.502	40	342	225	65.789	87	25.439	138	40.351	85	24.854	30	8.772	2	0.585	186	3	1.613	29	15.591	69	37.097	0	0	21	11.29	5	2.688	10	5.376
Vogue's	2015	12	56	6	20	30	no	NA	17	140	91	65	49	35	42	30	41	29.286	8	5.714	16	141	112	79.433	65	46.099	47	33.333	28	19.858	1	0.709	0	0	114	5	4.386	14	12.281	64	56.14	0	0	8	7.018	0	0	20	17.544
Acacia's	2016	1	40	5	15	21	no	NA	26	236	201	85.169	133	56.356	68	28.814	35	14.831	0	0	28	246	184	74.797	112	45.528	72	29.268	53	21.545	0	0	9	3.659	245	0	0	67	27.347	8	3.265	12	4.898	0	0	12	4.898	123	50.204
Acacia's	2016	2	40	5	15	20	no	NA	34	312	247	79.167	173	55.449	74	23.718	55	17.628	10	3.205	27	246	190	77.236	128	52.033	62	25.203	37	15.041	4	1.626	15	6.098	301	0	0	1	0.332	6	1.993	0	0	14	4.651	1	0.332	234	77.741
Acacia's	2016	3	41	5	15	21	no	NA	87	833	678	81.393	435	52.221	243	29.172	143	17.167	12	1.441	81	707	583	82.461	332	46.959	251	35.502	108	15.276	11	1.556	5	0.707	767	1	0.13	3	0.391	5	0.652	5	0.652	81	10.561	10	1.304	117	15.254
Acacia's	2016	4	42	5	15	22	no	NA	35	327	256	78.287	141	43.119	115	35.168	34	10.398	37	11.315	30	272	236	86.765	127	46.691	109	40.074	24	8.824	11	4.044	1	0.368	268	6	2.239	1	0.373	49	18.284	18	6.716	4	1.493	9	3.358	34	12.687
Acacia's	2016	5	42	6	15	21	no	NA	53	499	441	88.377	249	49.9	192	38.477	51	10.22	7	1.403	47	406	355	87.438	201	49.507	154	37.931	29	7.143	15	3.695	7	1.724	450	0	0	114	25.333	18	4	2	0.444	42	9.333	13	2.889	160	35.556
Acacia's	2016	6	45	7	15	23	no	NA	43	390	315	80.769	169	43.333	146	37.436	60	15.385	15	3.846	43	391	297	75.959	146	37.34	151	38.619	68	17.391	14	3.581	12	3.069	315	0	0	22	6.984	0	0	1	0.317	61	19.365	11	3.492	18	5.714
Acacia's	2016	7	45	7	15	23	no	NA	35	337	302	89.614	173	51.335	129	38.279	23	6.825	12	3.561	30	282	219	77.66	102	36.17	117	41.489	46	16.312	14	4.965	3	1.064	275	0	0	1	0.364	0	0	0	0	52	18.909	20	7.273	0	0
Acacia's	2016	8	45	7	16	23	no	NA	34	320	297	92.813	138	43.125	159	49.688	20	6.25	3	0.938	33	283	234	82.686	75	26.502	159	56.184	27	9.541	18	6.36	4	1.413	213	0	0	1	0.469	0	0	0	0	8	3.756	30	14.085	9	4.225
Acacia's	2016	9	46	7	16	23	no	NA	30	285	224	78.596	123	43.158	101	35.439	59	20.702	2	0.702	30	270	215	79.63	108	40	107	39.63	42	15.556	13	4.815	0	0	231	33	14.286	20	8.658	0	0	1	0.433	27	11.688	8	3.463	2	0.866
Acacia's	2016	10	44	6	15	23	no	NA	36	331	313	94.562	154	46.526	159	48.036	15	4.532	3	0.906	36	313	295	94.249	117	37.38	178	56.869	14	4.473	4	1.278	0	0	271	40	14.76	12	4.428	5	1.845	2	0.738	60	22.14	63	23.247	6	2.214
Acacia's	2016	11	44	6	15	23	no	NA	27	250	166	66.4	58	23.2	108	43.2	62	24.8	22	8.8	29	244	162	66.393	50	20.492	112	45.902	76	31.148	1	0.41	5	2.049	108	2	1.852	36	33.333	17	15.741	0	0	2	1.852	18	16.667	5	4.63
Acacia's	2016	12	45	6	15	24	no	NA	19	169	121	71.598	33	19.527	88	52.071	30	17.751	18	10.651	18	164	91	55.488	22	13.415	69	42.073	55	33.537	14	8.537	4	2.439	55	0	0	26	47.273	14	25.455	0	0	6	10.909	2	3.636	2	3.636
Dibble's	2016	1	44	4	15	25	no	NA	52	477	333	69.811	130	27.254	203	42.558	114	23.899	30	6.289	45	371	269	72.507	123	33.154	146	39.353	78	21.024	0	0	24	6.469	253	5	1.976	93	36.759	1	0.395	1	0.395	21	8.3	1	0.395	113	44.664
Dibble's	2016	2	46	4	15	27	no	NA	41	380	336	88.421	178	46.842	158	41.579	42	11.053	2	0.526	36	309	229	74.11	115	37.217	114	36.893	54	17.476	18	5.825	8	2.589	293	50	17.065	7	2.389	5	1.706	2	0.683	1	0.341	1	0.341	202	68.942
Dibble's	2016	3	47	6	15	26	no	NA	65	606	434	71.617	209	34.488	225	37.129	120	19.802	52	8.581	66	596	444	74.497	209	35.067	235	39.43	115	19.295	27	4.53	10	1.678	418	60	14.354	4	0.957	4	0.957	3	0.718	78	18.66	12	2.871	44	10.526
Dibble's	2016	4	46	6	16	25	no	NA	29	272	243	89.338	132	48.529	111	40.809	25	9.191	4	1.471	32	299	238	79.599	114	38.127	124	41.472	40	13.378	11	3.679	10	3.344	246	0	0	0	0	29	11.789	7	2.846	49	19.919	3	1.22	51	20.732
Dibble's	2016	5	48	6	16	26	no	NA	82	772	645	83.549	347	44.948	298	38.601	106	13.731	21	2.72	82	771	612	79.377	265	34.371	347	45.006	144	18.677	6	0.778	9	1.167	612	4	0.654	9	1.471	63	10.294	6	0.98	80	13.072	9	1.471	126	20.588
Dibble's	2016	6	48	6	17	25	no	NA	75	708	637	89.972	425	60.028	212	29.944	43	6.073	28	3.955	73	687	573	83.406	324	47.162	249	36.245	86	12.518	22	3.202	6	0.873	749	0	0	29	3.872	0	0	6	0.801	15	2.003	3	0.401	22	2.937
Dibble's	2016	7	48	5	17	26	no	NA	48	457	394	86.214	203	44.42	191	41.794	45	9.847	18	3.939	46	416	348	83.654	153	36.779	195	46.875	51	12.26	8	1.923	9	2.163	356	0	0	32	8.989	0	0	1	0.281	47	13.202	35	9.831	42	11.798
Dibble's	2016	8	48	5	17	26	no	NA	54	495	370	74.747	175	35.354	195	39.394	100	20.202	25	5.051	50	451	339	75.166	134	29.712	205	45.455	86	19.069	21	4.656	5	1.109	309	0	0	18	5.825	10	3.236	1	0.324	29	9.385	80	25.89	3	0.971
Dibble's	2016	9	49	6	17	26	no	NA	78	720	515	71.528	274	38.056	241	33.472	139	19.306	66	9.167	71	634	543	85.647	272	42.902	271	42.744	86	13.565	3	0.473	2	0.315	546	57	10.44	16	2.93	2	0.366	0	0	97	17.766	69	12.637	18	3.297
Dibble's	2016	10	49	7	17	25	no	NA	47	443	379	85.553	218	49.21	161	36.343	44	9.932	20	4.515	48	449	357	79.51	201	44.766	156	34.744	79	17.595	3	0.668	10	2.227	419	112	26.73	10	2.387	2	0.477	1	0.239	40	9.547	91	21.718	5	1.193
Dibble's	2016	11	51	8	17	26	no	NA	33	298	271	90.94	122	40.94	149	50	24	8.054	3	1.007	26	232	191	82.328	77	33.19	114	49.138	35	15.086	5	2.155	1	0.431	199	0	0	49	24.623	4	2.01	1	0.503	41	20.603	69	34.673	9	4.523
Dibble's	2016	12	51	8	17	26	no	NA	49	452	372	82.301	98	21.681	274	60.619	65	14.381	15	3.319	49	453	330	72.848	70	15.453	260	57.395	87	19.205	24	5.298	12	2.649	168	0	0	58	34.524	0	0	1	0.595	21	12.5	59	35.119	6	3.571
Hokey's	2016	1	72	10	20	42	no	NA	53	508	361	71.063	218	42.913	143	28.15	108	21.26	39	7.677	51	487	365	74.949	203	41.684	162	33.265	107	21.971	5	1.027	10	2.053	421	0	0	31	7.363	47	11.164	2	0.475	30	7.126	36	8.551	248	58.907
Hokey's	2016	2	72	10	20	42	no	NA	43	392	295	75.255	174	44.388	121	30.867	69	17.602	28	7.143	45	403	319	79.156	210	52.109	109	27.047	64	15.881	9	2.233	11	2.73	384	0	0	7	1.823	22	5.729	2	0.521	17	4.427	11	2.865	294	76.563
Hokey's	2016	3	72	11	20	41	no	NA	61	579	495	85.492	292	50.432	203	35.06	64	11.054	20	3.454	65	594	524	88.215	314	52.862	210	35.354	65	10.943	0	0	5	0.842	606	0	0	14	2.31	2	0.33	2	0.33	51	8.416	44	7.261	53	8.746
Hokey's	2016	4	71	10	20	41	no	NA	26	249	203	81.526	110	44.177	93	37.349	34	13.655	12	4.819	29	250	216	86.4	110	44	106	42.4	25	10	3	1.2	6	2.4	220	0	0	1	0.455	88	40	10	4.545	34	15.455	14	6.364	48	21.818
Hokey's	2016	5	70	10	21	40	no	NA	63	587	487	82.964	290	49.404	197	33.56	67	11.414	33	5.622	62	551	457	82.94	275	49.909	182	33.031	82	14.882	8	1.452	4	0.726	565	0	0	7	1.239	76	13.451	0	0	46	8.142	43	7.611	80	14.159
Hokey's	2016	6	71	10	21	40	no	NA	73	691	636	92.041	445	64.399	191	27.641	42	6.078	13	1.881	74	709	646	91.114	446	62.906	200	28.209	47	6.629	3	0.423	13	1.834	891	0	0	25	2.806	1	0.112	3	0.337	58	6.51	8	0.898	21	2.357
Hokey's	2016	7	69	7	21	41	no	NA	45	411	372	90.511	252	61.314	120	29.197	27	6.569	12	2.92	38	342	302	88.304	205	59.942	97	28.363	33	9.649	6	1.754	1	0.292	457	0	0	5	1.094	5	1.094	1	0.219	39	8.534	1	0.219	7	1.532
Hokey's	2016	8	69	8	21	40	no	NA	39	370	320	86.486	207	55.946	113	30.541	30	8.108	20	5.405	42	393	324	82.443	182	46.31	142	36.132	51	12.977	9	2.29	9	2.29	389	0	0	1	0.257	6	1.542	2	0.514	59	15.167	13	3.342	3	0.771
Hokey's	2016	9	72	9	21	42	no	NA	64	616	509	82.63	291	47.24	218	35.39	75	12.175	32	5.195	62	566	466	82.332	245	43.286	221	39.046	83	14.664	15	2.65	2	0.353	536	66	12.313	12	2.239	4	0.746	7	1.306	48	8.955	157	29.291	20	3.731
Hokey's	2016	10	71	9	21	42	no	NA	39	352	268	76.136	169	48.011	99	28.125	49	13.92	35	9.943	42	391	323	82.609	189	48.338	134	34.271	47	12.02	14	3.581	7	1.79	358	54	15.084	12	3.352	11	3.073	0	0	40	11.173	60	16.76	23	6.425
Hokey's	2016	11	71	11	22	39	no	NA	50	462	346	74.892	166	35.931	180	38.961	77	16.667	39	8.442	48	446	383	85.874	219	49.103	164	36.771	38	8.52	17	3.812	8	1.794	385	0	0	46	11.948	61	15.844	0	0	18	4.675	86	22.338	95	24.675
Hokey's	2016	12	71	11	22	38	no	NA	40	372	288	77.419	131	35.215	157	42.204	65	17.473	19	5.108	37	332	250	75.301	93	28.012	157	47.289	69	20.783	5	1.506	8	2.41	224	0	0	73	32.589	34	15.179	3	1.339	7	3.125	47	20.982	39	17.411
Narasha's	2016	1	50	9	21	20	no	NA	36	335	229	68.358	131	39.104	98	29.254	82	24.478	24	7.164	36	310	228	73.548	105	33.871	123	39.677	53	17.097	17	5.484	12	3.871	236	6	2.542	24	10.169	80	33.898	0	0	16	6.78	7	2.966	86	36.441
Narasha's	2016	2	48	8	20	20	no	NA	46	429	339	79.021	193	44.988	146	34.033	64	14.918	26	6.061	46	405	325	80.247	163	40.247	162	40	57	14.074	9	2.222	14	3.457	356	0	0	32	8.989	18	5.056	2	0.562	22	6.18	52	14.607	196	55.056
Narasha's	2016	3	48	8	20	20	no	NA	70	647	515	79.598	303	46.832	212	32.767	88	13.601	44	6.801	66	589	434	73.684	246	41.766	188	31.919	114	19.355	33	5.603	8	1.358	549	35	6.375	11	2.004	6	1.093	5	0.911	17	3.097	77	14.026	88	16.029
Narasha's	2016	4	49	7	20	22	no	NA	25	239	210	87.866	100	41.841	110	46.025	20	8.368	9	3.766	22	201	186	92.537	87	43.284	99	49.254	13	6.468	0	0	2	0.995	187	6	3.209	1	0.535	6	3.209	10	5.348	8	4.278	9	4.813	31	16.578
Narasha's	2016	5	50	7	20	23	no	NA	61	552	448	81.159	226	40.942	222	40.217	80	14.493	24	4.348	60	530	415	78.302	178	33.585	237	44.717	84	15.849	15	2.83	16	3.019	404	0	0	11	2.723	75	18.564	2	0.495	79	19.554	45	11.139	43	10.644
Narasha's	2016	6	51	7	20	24	no	NA	64	605	426	70.413	230	38.017	196	32.397	119	19.669	60	9.917	66	607	484	79.736	272	44.811	212	34.926	78	12.85	22	3.624	23	3.789	502	0	0	12	2.39	6	1.195	4	0.797	99	19.721	51	10.159	3	0.598
Narasha's	2016	7	51	8	20	23	no	NA	40	356	290	81.461	159	44.663	131	36.798	41	11.517	25	7.022	41	356	247	69.382	108	30.337	139	39.045	94	26.404	11	3.09	4	1.124	267	20	7.491	2	0.749	0	0	0	0	46	17.228	50	18.727	1	0.375
Narasha's	2016	8	51	8	20	23	no	NA	43	393	350	89.059	137	34.86	213	54.198	38	9.669	5	1.272	43	372	264	70.968	84	22.581	180	48.387	89	23.925	6	1.613	13	3.495	221	0	0	6	2.715	0	0	0	0	25	11.312	77	34.842	1	0.452
Narasha's	2016	9	52	8	20	24	no	NA	46	430	310	72.093	138	32.093	172	40	77	17.907	43	10	39	343	262	76.385	72	20.991	190	55.394	76	22.157	0	0	5	1.458	210	70	33.333	16	7.619	0	0	4	1.905	17	8.095	58	27.619	2	0.952
Narasha's	2016	10	51	7	20	24	no	NA	32	305	250	81.967	119	39.016	131	42.951	49	16.066	6	1.967	36	327	263	80.428	110	33.639	153	46.789	50	15.291	0	0	14	4.281	229	61	26.638	6	2.62	1	0.437	1	0.437	17	7.424	57	24.891	8	3.493
Narasha's	2016	11	51	8	20	23	no	NA	51	466	359	77.039	147	31.545	212	45.494	79	16.953	28	6.009	45	396	290	73.232	143	36.111	147	37.121	73	18.434	24	6.061	9	2.273	290	0	0	43	14.828	51	17.586	0	0	39	13.448	103	35.517	7	2.414
Narasha's	2016	12	52	8	20	24	no	NA	53	496	387	78.024	126	25.403	261	52.621	102	20.565	7	1.411	50	466	338	72.532	98	21.03	240	51.502	92	19.742	17	3.648	19	4.077	224	0	0	78	34.821	12	5.357	0	0	44	19.643	41	18.304	2	0.893
Vogue's	2016	1	58	6	21	33	no	NA	38	350	281	80.286	110	31.429	171	48.857	48	13.714	21	6	36	301	223	74.086	81	26.91	142	47.176	55	18.272	17	5.648	6	1.993	191	0	0	45	23.56	16	8.377	7	3.665	5	2.618	2	1.047	100	52.356
Vogue's	2016	2	62	7	22	33	no	NA	39	360	263	73.056	142	39.444	121	33.611	79	21.944	18	5	41	371	282	76.011	162	43.666	120	32.345	71	19.137	14	3.774	4	1.078	304	0	0	7	2.303	14	4.605	0	0	11	3.618	1	0.329	261	85.855
Vogue's	2016	3	62	6	21	35	no	NA	73	689	562	81.567	321	46.589	241	34.978	105	15.239	22	3.193	65	590	467	79.153	275	46.61	192	32.542	92	15.593	27	4.576	4	0.678	596	0	0	9	1.51	2	0.336	3	0.503	36	6.04	37	6.208	99	16.611
Vogue's	2016	4	62	6	21	35	no	NA	67	625	477	76.32	252	40.32	225	36	114	18.24	34	5.44	56	497	401	80.684	181	36.419	220	44.266	73	14.688	20	4.024	3	0.604	433	3	0.693	7	1.617	71	16.397	15	3.464	44	10.162	26	6.005	52	12.009
Vogue's	2016	5	60	6	21	33	no	NA	40	381	277	72.703	170	44.619	107	28.084	79	20.735	25	6.562	34	315	221	70.159	131	41.587	90	28.571	80	25.397	1	0.317	13	4.127	301	27	8.97	17	5.648	37	12.292	4	1.329	43	14.286	5	1.661	57	18.937
Vogue's	2016	6	63	7	22	34	no	NA	63	594	502	84.512	323	54.377	179	30.135	44	7.407	48	8.081	59	536	448	83.582	250	46.642	198	36.94	56	10.448	10	1.866	22	4.104	573	0	0	4	0.698	4	0.698	2	0.349	22	3.839	12	2.094	16	2.792
Vogue's	2016	7	61	7	21	33	no	NA	47	432	387	89.583	250	57.87	137	31.713	35	8.102	10	2.315	42	386	309	80.052	167	43.264	142	36.788	59	15.285	11	2.85	7	1.813	417	0	0	4	0.959	0	0	2	0.48	13	3.118	64	15.348	5	1.199
Vogue's	2016	8	61	7	21	33	no	NA	28	232	198	85.345	75	32.328	123	53.017	34	14.655	0	0	28	231	204	88.312	70	30.303	134	58.009	23	9.957	0	0	4	1.732	145	0	0	7	4.828	0	0	0	0	24	16.552	52	35.862	1	0.69
Vogue's	2016	9	60	7	21	32	no	NA	54	501	422	84.232	237	47.305	185	36.926	73	14.571	6	1.198	47	423	342	80.851	154	36.407	188	44.444	67	15.839	6	1.418	8	1.891	391	19	4.859	16	4.092	3	0.767	3	0.767	30	7.673	78	19.949	33	8.44
Vogue's	2016	10	61	10	20	31	no	NA	27	242	203	83.884	78	32.231	125	51.653	35	14.463	4	1.653	25	221	182	82.353	78	35.294	104	47.059	32	14.48	6	2.715	1	0.452	156	17	10.897	10	6.41	2	1.282	0	0	22	14.103	36	23.077	7	4.487
Vogue's	2016	11	60	10	21	30	no	NA	42	402	299	74.378	141	35.075	158	39.303	81	20.149	22	5.473	39	353	252	71.388	85	24.079	167	47.309	87	24.646	6	1.7	8	2.266	226	6	2.655	92	40.708	11	4.867	2	0.885	19	8.407	56	24.779	2	0.885
Vogue's	2016	12	63	11	22	31	no	NA	46	432	337	78.009	101	23.38	236	54.63	84	19.444	11	2.546	38	332	275	82.831	105	31.627	170	51.205	54	16.265	1	0.301	2	0.602	206	0	0	44	21.359	12	5.825	0	0	9	4.369	100	48.544	21	10.194
Vogue's	2017	11	62	12	22	28	yes	Fissioning	3	30	20	66.667	8	26.667	12	40	10	33.333	0	0	4	40	30	75	10	25	20	50	10	25	0	0	0	0	18	0	0	6	33.333	1	5.556	0	0	11	61.111	0	0	0	0
Europa's	2017	11	49	9	18	22	no	Forming	NA	NA	NA	NA	NA	NA	NA	NA	NA	NA	NA	NA	NA	NA	NA	NA	NA	NA	NA	NA	NA	NA	NA	NA	NA	NA	NA	NA	NA	NA	NA	NA	NA	NA	NA	NA	NA	NA	NA	NA	NA
Yoda's	2017	11	55	11	16	28	no	Forming	13	124	116	93.548	49	39.516	67	54.032	8	6.452	0	0	12	112	96	85.714	29	25.893	67	59.821	15	13.393	0	0	1	0.893	78	0	0	19	24.359	39	50	0	0	12	15.385	1	1.282	0	0
Acacia's	2017	1	45	8	15	22	no	NA	53	494	260	52.632	123	24.899	137	27.733	202	40.891	32	6.478	49	454	294	64.758	122	26.872	172	37.885	140	30.837	20	4.405	0	0	245	42	17.143	61	24.898	0	0	0	0	35	14.286	48	19.592	3	1.224
Acacia's	2017	2	46	9	15	22	no	NA	32	297	220	74.074	109	36.7	111	37.374	71	23.906	6	2.02	32	282	211	74.823	113	40.071	98	34.752	60	21.277	6	2.128	5	1.773	222	67	30.18	16	7.207	33	14.865	1	0.45	7	3.153	33	14.865	30	13.514
Acacia's	2017	3	47	9	15	23	no	NA	39	371	297	80.054	121	32.615	176	47.439	55	14.825	19	5.121	38	344	281	81.686	147	42.733	134	38.953	58	16.86	5	1.453	0	0	268	0	0	20	7.463	36	13.433	0	0	52	19.403	73	27.239	36	13.433
Acacia's	2017	4	47	9	15	23	no	NA	42	399	315	78.947	200	50.125	115	28.822	52	13.033	32	8.02	43	411	354	86.131	218	53.041	136	33.09	38	9.246	15	3.65	4	0.973	418	10	2.392	8	1.914	18	4.306	1	0.239	118	28.23	44	10.526	46	11.005
Acacia's	2017	5	47	9	15	23	no	NA	62	589	474	80.475	230	39.049	244	41.426	89	15.11	26	4.414	59	530	444	83.774	171	32.264	273	51.509	65	12.264	3	0.566	18	3.396	401	10	2.494	28	6.983	136	33.915	1	0.249	68	16.958	46	11.471	27	6.733
Acacia's	2017	6	47	8	15	24	no	NA	67	624	507	81.25	288	46.154	219	35.096	87	13.942	30	4.808	63	584	506	86.644	248	42.466	258	44.178	57	9.76	6	1.027	15	2.568	536	1	0.187	189	35.261	100	18.657	0	0	51	9.515	35	6.53	36	6.716
Acacia's	2017	7	46	7	15	24	no	NA	31	299	249	83.278	150	50.167	99	33.11	41	13.712	9	3.01	34	321	276	85.981	138	42.991	138	42.991	36	11.215	5	1.558	4	1.246	288	1	0.347	29	10.069	2	0.694	0	0	11	3.819	63	21.875	2	0.694
Acacia's	2017	8	48	7	15	26	no	NA	25	235	158	67.234	68	28.936	90	38.298	57	24.255	20	8.511	25	230	174	75.652	62	26.957	112	48.696	44	19.13	12	5.217	0	0	130	2	1.538	1	0.769	0	0	0	0	22	16.923	24	18.462	1	0.769
Acacia's	2017	9	48	7	15	26	no	NA	49	447	379	84.787	259	57.942	120	26.846	44	9.843	24	5.369	46	443	361	81.49	228	51.467	133	30.023	38	8.578	43	9.707	1	0.226	487	51	10.472	10	2.053	17	3.491	2	0.411	72	14.784	126	25.873	4	0.821
Acacia's	2017	10	50	7	16	28	no	NA	13	120	80	66.667	53	44.167	27	22.5	30	25	10	8.333	12	117	81	69.231	55	47.009	26	22.222	33	28.205	3	2.564	0	0	108	0	0	2	1.852	9	8.333	0	0	27	25	38	35.185	4	3.704
Acacia's	2017	11	49	7	17	26	no	NA	42	405	328	80.988	146	36.049	182	44.938	68	16.79	9	2.222	43	392	322	82.143	98	25	224	57.143	41	10.459	28	7.143	1	0.255	244	0	0	44	18.033	63	25.82	0	0	36	14.754	26	10.656	28	11.475
Acacia's	2017	12	50	7	17	25	no	NA	12	116	90	77.586	21	18.103	69	59.483	26	22.414	0	0	13	115	101	87.826	24	20.87	77	66.957	8	6.957	1	0.87	5	4.348	45	0	0	22	48.889	6	13.333	0	0	4	8.889	2	4.444	0	0
Dibble's	2017	1	50	7	17	26	no	NA	45	427	353	82.67	183	42.857	170	39.813	67	15.691	7	1.639	41	382	268	70.157	98	25.654	170	44.503	105	27.487	4	1.047	5	1.309	281	136	48.399	45	16.014	1	0.356	0	0	7	2.491	79	28.114	5	1.779
Dibble's	2017	2	49	8	18	24	no	NA	50	480	366	76.25	205	42.708	161	33.542	99	20.625	15	3.125	49	463	328	70.842	179	38.661	149	32.181	96	20.734	20	4.32	19	4.104	384	254	66.146	18	4.688	42	10.938	1	0.26	17	4.427	15	3.906	2	0.521
Dibble's	2017	3	49	8	18	23	no	NA	81	743	603	81.157	319	42.934	284	38.223	120	16.151	20	2.692	79	733	558	76.126	289	39.427	269	36.698	151	20.6	22	3.001	2	0.273	608	15	2.467	21	3.454	102	16.776	1	0.164	132	21.711	178	29.276	58	9.539
Dibble's	2017	4	48	7	18	23	no	NA	71	674	579	85.905	298	44.214	281	41.691	75	11.128	20	2.967	65	599	473	78.965	232	38.731	241	40.234	79	13.189	26	4.341	21	3.506	530	2	0.377	14	2.642	54	10.189	3	0.566	116	21.887	115	21.698	46	8.679
Dibble's	2017	5	47	6	19	23	no	NA	48	457	352	77.024	156	34.136	196	42.888	86	18.818	19	4.158	46	416	349	83.894	135	32.452	214	51.442	51	12.26	10	2.404	6	1.442	291	2	0.687	8	2.749	135	46.392	3	1.031	43	14.777	7	2.405	41	14.089
Dibble's	2017	6	47	6	19	22	no	NA	61	571	494	86.515	223	39.054	271	47.461	51	8.932	26	4.553	55	524	468	89.313	200	38.168	268	51.145	50	9.542	0	0	6	1.145	423	7	1.655	106	25.059	54	12.766	0	0	59	13.948	49	11.584	108	25.532
Dibble's	2017	7	49	7	19	24	no	NA	62	595	484	81.345	195	32.773	289	48.571	78	13.109	33	5.546	59	546	423	77.473	182	33.333	241	44.139	104	19.048	9	1.648	10	1.832	377	0	0	43	11.406	13	3.448	0	0	48	12.732	108	28.647	29	7.692
Dibble's	2017	8	50	8	20	23	no	NA	38	357	328	91.877	135	37.815	193	54.062	28	7.843	1	0.28	36	337	305	90.504	115	34.125	190	56.38	25	7.418	0	0	7	2.077	250	0	0	33	13.2	1	0.4	0	0	66	26.4	97	38.8	1	0.4
Dibble's	2017	9	51	6	20	23	no	NA	60	575	407	70.783	205	35.652	202	35.13	121	21.043	47	8.174	67	638	482	75.549	220	34.483	262	41.066	121	18.966	27	4.232	8	1.254	425	133	31.294	18	4.235	7	1.647	2	0.471	86	20.235	93	21.882	3	0.706
Dibble's	2017	10	50	6	20	24	no	NA	47	438	364	83.105	175	39.954	189	43.151	61	13.927	13	2.968	44	422	364	86.256	143	33.886	221	52.37	47	11.137	8	1.896	3	0.711	318	54	16.981	67	21.069	2	0.629	1	0.314	60	18.868	83	26.101	20	6.289
Dibble's	2017	11	50	5	20	25	no	NA	43	407	306	75.184	127	31.204	179	43.98	81	19.902	20	4.914	44	419	341	81.384	151	36.038	190	45.346	62	14.797	12	2.864	4	0.955	278	0	0	31	11.151	68	24.46	2	0.719	96	34.532	50	17.986	5	1.799
Dibble's	2017	12	49	5	20	24	no	NA	24	226	204	90.265	97	42.92	107	47.345	19	8.407	3	1.327	29	274	250	91.241	109	39.781	141	51.46	21	7.664	0	0	3	1.095	206	0	0	39	18.932	84	40.777	0	0	36	17.476	32	15.534	2	0.971
Europa's	2017	12	23	5	9	9	no	NA	NA	NA	NA	NA	NA	NA	NA	NA	NA	NA	NA	NA	NA	NA	NA	NA	NA	NA	NA	NA	NA	NA	NA	NA	NA	NA	NA	NA	NA	NA	NA	NA	NA	NA	NA	NA	NA	NA	NA	NA	NA
Hokey's	2017	1	69	10	21	38	no	NA	33	308	195	63.312	81	26.299	114	37.013	105	34.091	8	2.597	37	351	246	70.085	113	32.194	133	37.892	92	26.211	4	1.14	9	2.564	194	0	0	56	28.866	14	7.216	0	0	28	14.433	64	32.99	29	14.948
Hokey's	2017	2	73	10	21	42	no	NA	32	310	202	65.161	94	30.323	108	34.839	100	32.258	8	2.581	31	291	213	73.196	92	31.615	121	41.581	65	22.337	12	4.124	1	0.344	186	0	0	13	6.989	20	10.753	0	0	19	10.215	23	12.366	107	57.527
Hokey's	2017	3	73	10	21	42	no	NA	56	528	354	67.045	169	32.008	185	35.038	146	27.652	28	5.303	53	485	333	68.66	128	26.392	205	42.268	128	26.392	19	3.918	5	1.031	297	0	0	7	2.357	64	21.549	0	0	34	11.448	85	28.62	50	16.835
Hokey's	2017	4	72	10	20	42	no	NA	51	484	377	77.893	231	47.727	146	30.165	88	18.182	19	3.926	50	469	327	69.723	193	41.151	134	28.571	112	23.881	29	6.183	1	0.213	424	0	0	4	0.943	57	13.443	0	0	58	13.679	87	20.519	93	21.934
Hokey's	2017	5	72	11	21	41	no	NA	42	404	285	70.545	156	38.614	129	31.931	86	21.287	33	8.168	44	422	310	73.46	136	32.227	174	41.232	86	20.379	21	4.976	5	1.185	292	0	0	4	1.37	84	28.767	1	0.342	70	23.973	18	6.164	99	33.904
Hokey's	2017	6	69	9	20	40	no	NA	84	790	715	90.506	451	57.089	264	33.418	55	6.962	20	2.532	85	815	647	79.387	371	45.521	276	33.865	122	14.969	23	2.822	23	2.822	822	0	0	32	3.893	215	26.156	1	0.122	71	8.637	49	5.961	246	29.927
Hokey's	2017	7	69	8	20	41	no	NA	37	353	331	93.768	231	65.439	100	28.329	15	4.249	7	1.983	40	384	314	81.771	215	55.99	99	25.781	51	13.281	8	2.083	11	2.865	446	0	0	4	0.897	3	0.673	0	0	27	6.054	51	11.435	11	2.466
Hokey's	2017	8	68	7	20	41	no	NA	38	366	293	80.055	159	43.443	134	36.612	38	10.383	35	9.563	33	308	236	76.623	91	29.545	145	47.078	51	16.558	10	3.247	11	3.571	250	0	0	1	0.4	22	8.8	0	0	33	13.2	72	28.8	9	3.6
Hokey's	2017	9	68	7	20	41	no	NA	59	566	410	72.438	260	45.936	150	26.502	99	17.491	57	10.071	56	541	406	75.046	184	34.011	222	41.035	91	16.821	29	5.36	15	2.773	444	32	7.207	10	2.252	2	0.45	1	0.225	62	13.964	92	20.721	44	9.91
Hokey's	2017	10	69	7	20	42	no	NA	53	517	394	76.209	224	43.327	170	32.882	72	13.926	51	9.865	49	470	369	78.511	183	38.936	186	39.574	71	15.106	20	4.255	10	2.128	407	91	22.359	12	2.948	15	3.686	0	0	69	16.953	100	24.57	9	2.211
Hokey's	2017	11	69	7	20	42	no	NA	48	464	341	73.491	179	38.578	162	34.914	79	17.026	44	9.483	49	453	332	73.289	155	34.216	177	39.073	79	17.439	39	8.609	3	0.662	334	2	0.599	33	9.88	117	35.03	0	0	73	21.856	50	14.97	33	9.88
Hokey's	2017	12	69	7	20	42	no	NA	31	304	274	90.132	147	48.355	127	41.776	23	7.566	7	2.303	30	270	235	87.037	94	34.815	141	52.222	28	10.37	4	1.481	3	1.111	241	0	0	18	7.469	107	44.398	0	0	29	12.033	30	12.448	38	15.768
Narasha's	2017	1	53	8	19	26	no	NA	57	539	426	79.035	226	41.929	200	37.106	100	18.553	13	2.412	56	517	394	76.209	191	36.944	203	39.265	90	17.408	24	4.642	9	1.741	417	196	47.002	49	11.751	0	0	1	0.24	33	7.914	100	23.981	4	0.959
Narasha's	2017	2	54	10	19	25	no	NA	32	300	233	77.667	118	39.333	115	38.333	52	17.333	15	5	31	291	239	82.131	103	35.395	136	46.735	32	10.997	18	6.186	2	0.687	221	168	76.018	0	0	19	8.597	0	0	8	3.62	6	2.715	5	2.262
Narasha's	2017	3	54	10	19	25	no	NA	86	801	644	80.4	313	39.076	331	41.323	124	15.481	33	4.12	91	837	683	81.601	307	36.679	376	44.922	122	14.576	23	2.748	9	1.075	620	0	0	30	4.839	75	12.097	0	0	129	20.806	207	33.387	84	13.548
Narasha's	2017	4	51	8	19	24	no	NA	46	427	307	71.897	153	35.831	154	36.066	105	24.59	15	3.513	48	455	329	72.308	133	29.231	196	43.077	95	20.879	21	4.615	10	2.198	286	3	1.049	7	2.448	15	5.245	2	0.699	72	25.175	43	15.035	17	5.944
Narasha's	2017	5	50	7	19	24	no	NA	73	687	497	72.344	241	35.08	256	37.263	147	21.397	43	6.259	74	679	504	74.227	194	28.571	310	45.655	101	14.875	21	3.093	53	7.806	435	6	1.379	14	3.218	145	33.333	13	2.989	94	21.609	60	13.793	32	7.356
Narasha's	2017	6	50	7	19	24	no	NA	50	465	348	74.839	156	33.548	192	41.29	85	18.28	32	6.882	45	401	357	89.027	136	33.915	221	55.112	18	4.489	19	4.738	7	1.746	292	0	0	97	33.219	14	4.795	0	0	55	18.836	25	8.562	55	18.836
Narasha's	2017	7	48	7	18	23	no	NA	48	438	350	79.909	131	29.909	219	50	60	13.699	28	6.393	41	375	302	80.533	146	38.933	156	41.6	39	10.4	20	5.333	14	3.733	277	0	0	19	6.859	1	0.361	2	0.722	45	16.245	97	35.018	9	3.249
Narasha's	2017	8	49	7	18	24	no	NA	31	291	231	79.381	126	43.299	105	36.082	26	8.935	34	11.684	31	278	228	82.014	103	37.05	125	44.964	36	12.95	5	1.799	9	3.237	229	4	1.747	13	5.677	3	1.31	0	0	39	17.031	103	44.978	3	1.31
Narasha's	2017	9	50	7	18	25	no	NA	51	480	354	73.75	184	38.333	170	35.417	104	21.667	22	4.583	57	540	466	86.296	245	45.37	221	40.926	58	10.741	12	2.222	4	0.741	429	119	27.739	13	3.03	10	2.331	3	0.699	96	22.378	94	21.911	2	0.466
Narasha's	2017	10	50	7	19	25	no	NA	46	417	338	81.055	162	38.849	176	42.206	44	10.552	35	8.393	47	418	354	84.689	138	33.014	216	51.675	54	12.919	2	0.478	8	1.914	300	100	33.333	11	3.667	1	0.333	2	0.667	29	9.667	54	18	15	5
Narasha's	2017	11	48	7	19	22	no	NA	41	391	341	87.212	171	43.734	170	43.478	36	9.207	14	3.581	37	351	287	81.766	97	27.635	190	54.131	43	12.251	16	4.558	5	1.425	268	0	0	46	17.164	48	17.91	1	0.373	92	34.328	66	24.627	1	0.373
Narasha's	2017	12	46	7	19	20	no	NA	27	261	236	90.421	105	40.23	131	50.192	19	7.28	6	2.299	30	276	195	70.652	79	28.623	116	42.029	57	20.652	13	4.71	11	3.986	184	0	0	21	11.413	40	21.739	2	1.087	49	26.63	45	24.457	4	2.174
Vogue's	2017	1	59	9	22	28	no	NA	50	470	343	72.979	146	31.064	197	41.915	98	20.851	29	6.17	44	415	291	70.12	103	24.819	188	45.301	106	25.542	13	3.133	5	1.205	249	5	2.008	75	30.12	0	0	0	0	55	22.088	78	31.325	3	1.205
Vogue's	2017	2	59	10	22	27	no	NA	41	376	297	78.989	152	40.426	145	38.564	54	14.362	25	6.649	34	310	227	73.226	101	32.581	126	40.645	60	19.355	0	0	23	7.419	253	151	59.684	11	4.348	48	18.972	1	0.395	12	4.743	4	1.581	2	0.791
Vogue's	2017	3	61	12	22	27	no	NA	76	721	564	78.225	279	38.696	285	39.528	133	18.447	24	3.329	70	642	477	74.299	218	33.956	259	40.343	135	21.028	16	2.492	14	2.181	497	25	5.03	6	1.207	155	31.187	2	0.402	88	17.706	90	18.109	36	7.243
Vogue's	2017	4	62	13	22	27	no	NA	16	152	135	88.816	63	41.447	72	47.368	9	5.921	8	5.263	18	169	125	73.964	54	31.953	71	42.012	33	19.527	7	4.142	4	2.367	117	2	1.709	1	0.855	18	15.385	0	0	11	9.402	24	20.513	30	25.641
Vogue's	2017	5	66	15	22	29	no	NA	68	610	504	82.623	192	31.475	312	51.148	85	13.934	21	3.443	65	605	465	76.86	179	29.587	286	47.273	91	15.041	16	2.645	33	5.455	371	15	4.043	17	4.582	174	46.9	9	2.426	52	14.016	12	3.235	36	9.704
Vogue's	2017	6	67	16	22	29	no	NA	28	257	218	84.825	132	51.362	86	33.463	36	14.008	3	1.167	36	326	265	81.288	111	34.049	154	47.239	34	10.429	4	1.227	23	7.055	243	0	0	108	44.444	64	26.337	0	0	11	4.527	36	14.815	15	6.173
Vogue's	2017	7	67	17	23	28	no	NA	33	301	236	78.405	109	36.213	127	42.193	41	13.621	24	7.973	31	274	235	85.766	72	26.277	163	59.489	26	9.489	8	2.92	5	1.825	181	0	0	30	16.575	0	0	0	0	14	7.735	72	39.779	6	3.315
Vogue's	2017	8	63	14	23	26	no	NA	29	277	236	85.199	126	45.487	110	39.711	26	9.386	15	5.415	27	238	202	84.874	70	29.412	132	55.462	22	9.244	5	2.101	9	3.782	196	0	0	9	4.592	2	1.02	1	0.51	15	7.653	77	39.286	7	3.571
Vogue's	2017	9	62	14	22	26	no	NA	46	441	352	79.819	178	40.363	174	39.456	47	10.658	42	9.524	49	463	370	79.914	182	39.309	188	40.605	84	18.143	5	1.08	4	0.864	360	43	11.944	23	6.389	4	1.111	2	0.556	51	14.167	63	17.5	18	5
Vogue's	2017	10	65	14	22	29	no	NA	44	422	362	85.782	136	32.227	226	53.555	37	8.768	23	5.45	42	396	329	83.081	152	38.384	177	44.697	53	13.384	13	3.283	1	0.253	288	144	50	15	5.208	12	4.167	0	0	20	6.944	22	7.639	5	1.736
Yoda's	2017	12	55	10	16	29	no	NA	26	248	220	88.71	87	35.081	133	53.629	23	9.274	5	2.016	24	227	211	92.952	61	26.872	150	66.079	13	5.727	1	0.441	2	0.881	148	0	0	55	37.162	52	35.135	0	0	23	15.541	1	0.676	2	1.351
Acacia's	2018	1	50	7	17	26	no	NA	44	420	309	73.571	165	39.286	144	34.286	87	20.714	24	5.714	47	450	360	80	154	34.222	206	45.778	66	14.667	12	2.667	12	2.667	319	50	15.674	52	16.301	124	38.871	0	0	55	17.241	6	1.881	2	0.627
Acacia's	2018	2	50	9	17	24	no	NA	31	301	227	75.415	102	33.887	125	41.528	60	19.934	14	4.651	33	293	237	80.887	67	22.867	170	58.02	45	15.358	5	1.706	6	2.048	169	16	9.467	57	33.728	22	13.018	0	0	7	4.142	5	2.959	12	7.101
Acacia's	2018	3	49	8	18	24	no	NA	31	286	171	59.79	99	34.615	72	25.175	90	31.469	25	8.741	28	253	150	59.289	64	25.296	86	33.992	78	30.83	13	5.138	12	4.743	163	0	0	13	7.975	62	38.037	0	0	27	16.564	0	0	38	23.313
Acacia's	2018	4	48	8	17	23	no	NA	32	301	242	80.399	181	60.133	61	20.266	42	13.953	17	5.648	32	314	232	73.885	134	42.675	98	31.21	44	14.013	21	6.688	17	5.414	315	0	0	50	15.873	5	1.587	0	0	9	2.857	7	2.222	230	73.016
Acacia's	2018	5	47	7	17	23	no	NA	27	233	209	89.7	145	62.232	64	27.468	19	8.155	5	2.146	26	233	195	83.691	106	45.494	89	38.197	29	12.446	1	0.429	8	3.433	251	1	0.398	5	1.992	4	1.594	3	1.195	11	4.382	4	1.594	204	81.275
Acacia's	2018	6	48	7	17	24	no	NA	30	271	218	80.443	156	57.565	62	22.878	45	16.605	8	2.952	25	219	157	71.689	86	39.269	71	32.42	40	18.265	16	7.306	6	2.74	242	0	0	4	1.653	0	0	0	0	6	2.479	16	6.612	178	73.554
Acacia's	2018	7	50	7	17	26	no	NA	56	514	451	87.743	265	51.556	186	36.187	42	8.171	21	4.086	61	515	424	82.33	224	43.495	200	38.835	70	13.592	11	2.136	10	1.942	489	1	0.204	4	0.818	8	1.636	21	4.294	1	0.204	40	8.18	40	8.18
Acacia's	2018	8	49	6	17	26	no	NA	48	425	334	78.588	181	42.588	153	36	61	14.353	30	7.059	46	390	334	85.641	158	40.513	176	45.128	31	7.949	12	3.077	13	3.333	339	6	1.77	1	0.295	0	0	11	3.245	40	11.799	4	1.18	2	0.59
Acacia's	2018	9	49	6	18	26	no	NA	19	181	123	67.956	102	56.354	21	11.602	26	14.365	32	17.68	19	169	129	76.331	81	47.929	48	28.402	29	17.16	6	3.55	5	2.959	183	15	8.197	4	2.186	0	0	1	0.546	19	10.383	0	0	0	0
Acacia's	2018	10	50	8	19	24	no	NA	47	435	321	73.793	211	48.506	110	25.287	86	19.77	28	6.437	40	371	291	78.437	176	47.439	115	30.997	63	16.981	6	1.617	11	2.965	387	28	7.235	18	4.651	2	0.517	3	0.775	2	0.517	16	4.134	3	0.775
[truncated: 373 more rows]
[truncated: 7 more columns]
