# Supplementary material for: Demographic, behavioral, and ecological data from a long-term field study of wild baboons in Amboseli, Kenya
Source: Sci Data. 2026 Mar 2;13:311. doi: 10.1038/s41597-026-06741-2 (PMC12953632; doi:10.1038/s41597-026-06741-2)
Supplement: Supplementary file 5 — Monthly data aggregated across all groups [file 41597_2026_6741_MOESM5_ESM.csv]

year	month	adf_num_samples_w_points_insight	adf_total_points_insight	adf_foraging_n	adf_foraging_percent	adf_feeding_n	adf_feeding_percent	adf_walking_n	adf_walking_percent	adf_resting_n	adf_resting_percent	adf_social_n	adf_social_percent	immat_num_samples_w_points_insight	immat_total_points_insight	immat_foraging_n	immat_foraging_percent	immat_feeding_n	immat_feeding_percent	immat_walking_n	immat_walking_percent	immat_resting_n	immat_resting_percent	immat_social_n	immat_social_percent	immat_playing_n	immat_playing_percent	num_feeding_points	flowers_n	flowers_percent	fruits_n	fruits_percent	grass_blades_n	grass_blades_percent	invertebrates_n	invertebrates_percent	tree_gum_n	tree_gum_percent	vachellia_seeds_n	vachellia_seeds_percent	bases_heads_n	bases_heads_percent	corms_n	corms_percent	other_n	other_percent	not_recorded_n	not_recorded_percent	weather_station
1976	8	NA	NA	NA	NA	NA	NA	NA	NA	NA	NA	NA	NA	NA	NA	NA	NA	NA	NA	NA	NA	NA	NA	NA	NA	NA	NA	NA	NA	NA	NA	NA	NA	NA	NA	NA	NA	NA	NA	NA	NA	NA	NA	NA	NA	NA	NA	NA	OT
1976	9	NA	NA	NA	NA	NA	NA	NA	NA	NA	NA	NA	NA	NA	NA	NA	NA	NA	NA	NA	NA	NA	NA	NA	NA	NA	NA	NA	NA	NA	NA	NA	NA	NA	NA	NA	NA	NA	NA	NA	NA	NA	NA	NA	NA	NA	NA	NA	OT
1976	10	NA	NA	NA	NA	NA	NA	NA	NA	NA	NA	NA	NA	NA	NA	NA	NA	NA	NA	NA	NA	NA	NA	NA	NA	NA	NA	NA	NA	NA	NA	NA	NA	NA	NA	NA	NA	NA	NA	NA	NA	NA	NA	NA	NA	NA	NA	NA	OT
1976	11	NA	NA	NA	NA	NA	NA	NA	NA	NA	NA	NA	NA	NA	NA	NA	NA	NA	NA	NA	NA	NA	NA	NA	NA	NA	NA	NA	NA	NA	NA	NA	NA	NA	NA	NA	NA	NA	NA	NA	NA	NA	NA	NA	NA	NA	NA	NA	OT
1976	12	NA	NA	NA	NA	NA	NA	NA	NA	NA	NA	NA	NA	NA	NA	NA	NA	NA	NA	NA	NA	NA	NA	NA	NA	NA	NA	NA	NA	NA	NA	NA	NA	NA	NA	NA	NA	NA	NA	NA	NA	NA	NA	NA	NA	NA	NA	NA	OT
1977	1	NA	NA	NA	NA	NA	NA	NA	NA	NA	NA	NA	NA	NA	NA	NA	NA	NA	NA	NA	NA	NA	NA	NA	NA	NA	NA	NA	NA	NA	NA	NA	NA	NA	NA	NA	NA	NA	NA	NA	NA	NA	NA	NA	NA	NA	NA	NA	OT
1977	2	NA	NA	NA	NA	NA	NA	NA	NA	NA	NA	NA	NA	NA	NA	NA	NA	NA	NA	NA	NA	NA	NA	NA	NA	NA	NA	NA	NA	NA	NA	NA	NA	NA	NA	NA	NA	NA	NA	NA	NA	NA	NA	NA	NA	NA	NA	NA	OT
1977	3	NA	NA	NA	NA	NA	NA	NA	NA	NA	NA	NA	NA	NA	NA	NA	NA	NA	NA	NA	NA	NA	NA	NA	NA	NA	NA	NA	NA	NA	NA	NA	NA	NA	NA	NA	NA	NA	NA	NA	NA	NA	NA	NA	NA	NA	NA	NA	OT
1977	4	NA	NA	NA	NA	NA	NA	NA	NA	NA	NA	NA	NA	NA	NA	NA	NA	NA	NA	NA	NA	NA	NA	NA	NA	NA	NA	NA	NA	NA	NA	NA	NA	NA	NA	NA	NA	NA	NA	NA	NA	NA	NA	NA	NA	NA	NA	NA	OT
1977	5	NA	NA	NA	NA	NA	NA	NA	NA	NA	NA	NA	NA	NA	NA	NA	NA	NA	NA	NA	NA	NA	NA	NA	NA	NA	NA	NA	NA	NA	NA	NA	NA	NA	NA	NA	NA	NA	NA	NA	NA	NA	NA	NA	NA	NA	NA	NA	OT
1977	6	NA	NA	NA	NA	NA	NA	NA	NA	NA	NA	NA	NA	NA	NA	NA	NA	NA	NA	NA	NA	NA	NA	NA	NA	NA	NA	NA	NA	NA	NA	NA	NA	NA	NA	NA	NA	NA	NA	NA	NA	NA	NA	NA	NA	NA	NA	NA	OT
1977	7	NA	NA	NA	NA	NA	NA	NA	NA	NA	NA	NA	NA	NA	NA	NA	NA	NA	NA	NA	NA	NA	NA	NA	NA	NA	NA	NA	NA	NA	NA	NA	NA	NA	NA	NA	NA	NA	NA	NA	NA	NA	NA	NA	NA	NA	NA	NA	OT
1977	8	NA	NA	NA	NA	NA	NA	NA	NA	NA	NA	NA	NA	NA	NA	NA	NA	NA	NA	NA	NA	NA	NA	NA	NA	NA	NA	NA	NA	NA	NA	NA	NA	NA	NA	NA	NA	NA	NA	NA	NA	NA	NA	NA	NA	NA	NA	NA	OT
1977	9	NA	NA	NA	NA	NA	NA	NA	NA	NA	NA	NA	NA	NA	NA	NA	NA	NA	NA	NA	NA	NA	NA	NA	NA	NA	NA	NA	NA	NA	NA	NA	NA	NA	NA	NA	NA	NA	NA	NA	NA	NA	NA	NA	NA	NA	NA	NA	OT
1977	10	NA	NA	NA	NA	NA	NA	NA	NA	NA	NA	NA	NA	NA	NA	NA	NA	NA	NA	NA	NA	NA	NA	NA	NA	NA	NA	NA	NA	NA	NA	NA	NA	NA	NA	NA	NA	NA	NA	NA	NA	NA	NA	NA	NA	NA	NA	NA	OT
1977	11	NA	NA	NA	NA	NA	NA	NA	NA	NA	NA	NA	NA	NA	NA	NA	NA	NA	NA	NA	NA	NA	NA	NA	NA	NA	NA	NA	NA	NA	NA	NA	NA	NA	NA	NA	NA	NA	NA	NA	NA	NA	NA	NA	NA	NA	NA	NA	OT
1977	12	NA	NA	NA	NA	NA	NA	NA	NA	NA	NA	NA	NA	NA	NA	NA	NA	NA	NA	NA	NA	NA	NA	NA	NA	NA	NA	NA	NA	NA	NA	NA	NA	NA	NA	NA	NA	NA	NA	NA	NA	NA	NA	NA	NA	NA	NA	NA	OT
1978	1	NA	NA	NA	NA	NA	NA	NA	NA	NA	NA	NA	NA	NA	NA	NA	NA	NA	NA	NA	NA	NA	NA	NA	NA	NA	NA	NA	NA	NA	NA	NA	NA	NA	NA	NA	NA	NA	NA	NA	NA	NA	NA	NA	NA	NA	NA	NA	OT
1978	2	NA	NA	NA	NA	NA	NA	NA	NA	NA	NA	NA	NA	NA	NA	NA	NA	NA	NA	NA	NA	NA	NA	NA	NA	NA	NA	NA	NA	NA	NA	NA	NA	NA	NA	NA	NA	NA	NA	NA	NA	NA	NA	NA	NA	NA	NA	NA	OT
1978	3	NA	NA	NA	NA	NA	NA	NA	NA	NA	NA	NA	NA	NA	NA	NA	NA	NA	NA	NA	NA	NA	NA	NA	NA	NA	NA	NA	NA	NA	NA	NA	NA	NA	NA	NA	NA	NA	NA	NA	NA	NA	NA	NA	NA	NA	NA	NA	OT
1978	4	NA	NA	NA	NA	NA	NA	NA	NA	NA	NA	NA	NA	NA	NA	NA	NA	NA	NA	NA	NA	NA	NA	NA	NA	NA	NA	NA	NA	NA	NA	NA	NA	NA	NA	NA	NA	NA	NA	NA	NA	NA	NA	NA	NA	NA	NA	NA	OT
1978	5	NA	NA	NA	NA	NA	NA	NA	NA	NA	NA	NA	NA	NA	NA	NA	NA	NA	NA	NA	NA	NA	NA	NA	NA	NA	NA	NA	NA	NA	NA	NA	NA	NA	NA	NA	NA	NA	NA	NA	NA	NA	NA	NA	NA	NA	NA	NA	OT
1978	6	NA	NA	NA	NA	NA	NA	NA	NA	NA	NA	NA	NA	NA	NA	NA	NA	NA	NA	NA	NA	NA	NA	NA	NA	NA	NA	NA	NA	NA	NA	NA	NA	NA	NA	NA	NA	NA	NA	NA	NA	NA	NA	NA	NA	NA	NA	NA	OT
1978	7	NA	NA	NA	NA	NA	NA	NA	NA	NA	NA	NA	NA	NA	NA	NA	NA	NA	NA	NA	NA	NA	NA	NA	NA	NA	NA	NA	NA	NA	NA	NA	NA	NA	NA	NA	NA	NA	NA	NA	NA	NA	NA	NA	NA	NA	NA	NA	OT
1978	8	NA	NA	NA	NA	NA	NA	NA	NA	NA	NA	NA	NA	NA	NA	NA	NA	NA	NA	NA	NA	NA	NA	NA	NA	NA	NA	NA	NA	NA	NA	NA	NA	NA	NA	NA	NA	NA	NA	NA	NA	NA	NA	NA	NA	NA	NA	NA	OT
1978	9	NA	NA	NA	NA	NA	NA	NA	NA	NA	NA	NA	NA	NA	NA	NA	NA	NA	NA	NA	NA	NA	NA	NA	NA	NA	NA	NA	NA	NA	NA	NA	NA	NA	NA	NA	NA	NA	NA	NA	NA	NA	NA	NA	NA	NA	NA	NA	OT
1978	10	NA	NA	NA	NA	NA	NA	NA	NA	NA	NA	NA	NA	NA	NA	NA	NA	NA	NA	NA	NA	NA	NA	NA	NA	NA	NA	NA	NA	NA	NA	NA	NA	NA	NA	NA	NA	NA	NA	NA	NA	NA	NA	NA	NA	NA	NA	NA	OT
1978	11	NA	NA	NA	NA	NA	NA	NA	NA	NA	NA	NA	NA	NA	NA	NA	NA	NA	NA	NA	NA	NA	NA	NA	NA	NA	NA	NA	NA	NA	NA	NA	NA	NA	NA	NA	NA	NA	NA	NA	NA	NA	NA	NA	NA	NA	NA	NA	OT
1978	12	NA	NA	NA	NA	NA	NA	NA	NA	NA	NA	NA	NA	NA	NA	NA	NA	NA	NA	NA	NA	NA	NA	NA	NA	NA	NA	NA	NA	NA	NA	NA	NA	NA	NA	NA	NA	NA	NA	NA	NA	NA	NA	NA	NA	NA	NA	NA	OT
1979	1	NA	NA	NA	NA	NA	NA	NA	NA	NA	NA	NA	NA	NA	NA	NA	NA	NA	NA	NA	NA	NA	NA	NA	NA	NA	NA	NA	NA	NA	NA	NA	NA	NA	NA	NA	NA	NA	NA	NA	NA	NA	NA	NA	NA	NA	NA	NA	OT
1979	2	NA	NA	NA	NA	NA	NA	NA	NA	NA	NA	NA	NA	NA	NA	NA	NA	NA	NA	NA	NA	NA	NA	NA	NA	NA	NA	NA	NA	NA	NA	NA	NA	NA	NA	NA	NA	NA	NA	NA	NA	NA	NA	NA	NA	NA	NA	NA	OT
1979	3	NA	NA	NA	NA	NA	NA	NA	NA	NA	NA	NA	NA	NA	NA	NA	NA	NA	NA	NA	NA	NA	NA	NA	NA	NA	NA	NA	NA	NA	NA	NA	NA	NA	NA	NA	NA	NA	NA	NA	NA	NA	NA	NA	NA	NA	NA	NA	OT
1979	4	NA	NA	NA	NA	NA	NA	NA	NA	NA	NA	NA	NA	NA	NA	NA	NA	NA	NA	NA	NA	NA	NA	NA	NA	NA	NA	NA	NA	NA	NA	NA	NA	NA	NA	NA	NA	NA	NA	NA	NA	NA	NA	NA	NA	NA	NA	NA	OT
1979	5	NA	NA	NA	NA	NA	NA	NA	NA	NA	NA	NA	NA	NA	NA	NA	NA	NA	NA	NA	NA	NA	NA	NA	NA	NA	NA	NA	NA	NA	NA	NA	NA	NA	NA	NA	NA	NA	NA	NA	NA	NA	NA	NA	NA	NA	NA	NA	OT
1979	6	NA	NA	NA	NA	NA	NA	NA	NA	NA	NA	NA	NA	NA	NA	NA	NA	NA	NA	NA	NA	NA	NA	NA	NA	NA	NA	NA	NA	NA	NA	NA	NA	NA	NA	NA	NA	NA	NA	NA	NA	NA	NA	NA	NA	NA	NA	NA	OT
1979	7	NA	NA	NA	NA	NA	NA	NA	NA	NA	NA	NA	NA	NA	NA	NA	NA	NA	NA	NA	NA	NA	NA	NA	NA	NA	NA	NA	NA	NA	NA	NA	NA	NA	NA	NA	NA	NA	NA	NA	NA	NA	NA	NA	NA	NA	NA	NA	OT
1979	8	NA	NA	NA	NA	NA	NA	NA	NA	NA	NA	NA	NA	NA	NA	NA	NA	NA	NA	NA	NA	NA	NA	NA	NA	NA	NA	NA	NA	NA	NA	NA	NA	NA	NA	NA	NA	NA	NA	NA	NA	NA	NA	NA	NA	NA	NA	NA	OT
1979	9	NA	NA	NA	NA	NA	NA	NA	NA	NA	NA	NA	NA	NA	NA	NA	NA	NA	NA	NA	NA	NA	NA	NA	NA	NA	NA	NA	NA	NA	NA	NA	NA	NA	NA	NA	NA	NA	NA	NA	NA	NA	NA	NA	NA	NA	NA	NA	OT
1979	10	NA	NA	NA	NA	NA	NA	NA	NA	NA	NA	NA	NA	NA	NA	NA	NA	NA	NA	NA	NA	NA	NA	NA	NA	NA	NA	NA	NA	NA	NA	NA	NA	NA	NA	NA	NA	NA	NA	NA	NA	NA	NA	NA	NA	NA	NA	NA	OT
1979	11	NA	NA	NA	NA	NA	NA	NA	NA	NA	NA	NA	NA	NA	NA	NA	NA	NA	NA	NA	NA	NA	NA	NA	NA	NA	NA	NA	NA	NA	NA	NA	NA	NA	NA	NA	NA	NA	NA	NA	NA	NA	NA	NA	NA	NA	NA	NA	OT
1979	12	NA	NA	NA	NA	NA	NA	NA	NA	NA	NA	NA	NA	NA	NA	NA	NA	NA	NA	NA	NA	NA	NA	NA	NA	NA	NA	NA	NA	NA	NA	NA	NA	NA	NA	NA	NA	NA	NA	NA	NA	NA	NA	NA	NA	NA	NA	NA	OT
1980	1	NA	NA	NA	NA	NA	NA	NA	NA	NA	NA	NA	NA	NA	NA	NA	NA	NA	NA	NA	NA	NA	NA	NA	NA	NA	NA	NA	NA	NA	NA	NA	NA	NA	NA	NA	NA	NA	NA	NA	NA	NA	NA	NA	NA	NA	NA	NA	OT
1980	2	NA	NA	NA	NA	NA	NA	NA	NA	NA	NA	NA	NA	NA	NA	NA	NA	NA	NA	NA	NA	NA	NA	NA	NA	NA	NA	NA	NA	NA	NA	NA	NA	NA	NA	NA	NA	NA	NA	NA	NA	NA	NA	NA	NA	NA	NA	NA	OT
1980	3	NA	NA	NA	NA	NA	NA	NA	NA	NA	NA	NA	NA	NA	NA	NA	NA	NA	NA	NA	NA	NA	NA	NA	NA	NA	NA	NA	NA	NA	NA	NA	NA	NA	NA	NA	NA	NA	NA	NA	NA	NA	NA	NA	NA	NA	NA	NA	OT
1980	4	NA	NA	NA	NA	NA	NA	NA	NA	NA	NA	NA	NA	NA	NA	NA	NA	NA	NA	NA	NA	NA	NA	NA	NA	NA	NA	NA	NA	NA	NA	NA	NA	NA	NA	NA	NA	NA	NA	NA	NA	NA	NA	NA	NA	NA	NA	NA	OT
1980	5	NA	NA	NA	NA	NA	NA	NA	NA	NA	NA	NA	NA	NA	NA	NA	NA	NA	NA	NA	NA	NA	NA	NA	NA	NA	NA	NA	NA	NA	NA	NA	NA	NA	NA	NA	NA	NA	NA	NA	NA	NA	NA	NA	NA	NA	NA	NA	OT
1980	6	NA	NA	NA	NA	NA	NA	NA	NA	NA	NA	NA	NA	NA	NA	NA	NA	NA	NA	NA	NA	NA	NA	NA	NA	NA	NA	NA	NA	NA	NA	NA	NA	NA	NA	NA	NA	NA	NA	NA	NA	NA	NA	NA	NA	NA	NA	NA	OT
1980	7	NA	NA	NA	NA	NA	NA	NA	NA	NA	NA	NA	NA	NA	NA	NA	NA	NA	NA	NA	NA	NA	NA	NA	NA	NA	NA	NA	NA	NA	NA	NA	NA	NA	NA	NA	NA	NA	NA	NA	NA	NA	NA	NA	NA	NA	NA	NA	OT
1980	8	NA	NA	NA	NA	NA	NA	NA	NA	NA	NA	NA	NA	NA	NA	NA	NA	NA	NA	NA	NA	NA	NA	NA	NA	NA	NA	NA	NA	NA	NA	NA	NA	NA	NA	NA	NA	NA	NA	NA	NA	NA	NA	NA	NA	NA	NA	NA	OT
1980	9	NA	NA	NA	NA	NA	NA	NA	NA	NA	NA	NA	NA	NA	NA	NA	NA	NA	NA	NA	NA	NA	NA	NA	NA	NA	NA	NA	NA	NA	NA	NA	NA	NA	NA	NA	NA	NA	NA	NA	NA	NA	NA	NA	NA	NA	NA	NA	OT
1980	10	NA	NA	NA	NA	NA	NA	NA	NA	NA	NA	NA	NA	NA	NA	NA	NA	NA	NA	NA	NA	NA	NA	NA	NA	NA	NA	NA	NA	NA	NA	NA	NA	NA	NA	NA	NA	NA	NA	NA	NA	NA	NA	NA	NA	NA	NA	NA	OT
1980	11	NA	NA	NA	NA	NA	NA	NA	NA	NA	NA	NA	NA	NA	NA	NA	NA	NA	NA	NA	NA	NA	NA	NA	NA	NA	NA	NA	NA	NA	NA	NA	NA	NA	NA	NA	NA	NA	NA	NA	NA	NA	NA	NA	NA	NA	NA	NA	OT
1980	12	NA	NA	NA	NA	NA	NA	NA	NA	NA	NA	NA	NA	NA	NA	NA	NA	NA	NA	NA	NA	NA	NA	NA	NA	NA	NA	NA	NA	NA	NA	NA	NA	NA	NA	NA	NA	NA	NA	NA	NA	NA	NA	NA	NA	NA	NA	NA	OT
1981	1	NA	NA	NA	NA	NA	NA	NA	NA	NA	NA	NA	NA	NA	NA	NA	NA	NA	NA	NA	NA	NA	NA	NA	NA	NA	NA	NA	NA	NA	NA	NA	NA	NA	NA	NA	NA	NA	NA	NA	NA	NA	NA	NA	NA	NA	NA	NA	OT
1981	2	NA	NA	NA	NA	NA	NA	NA	NA	NA	NA	NA	NA	NA	NA	NA	NA	NA	NA	NA	NA	NA	NA	NA	NA	NA	NA	NA	NA	NA	NA	NA	NA	NA	NA	NA	NA	NA	NA	NA	NA	NA	NA	NA	NA	NA	NA	NA	OT
1981	3	NA	NA	NA	NA	NA	NA	NA	NA	NA	NA	NA	NA	NA	NA	NA	NA	NA	NA	NA	NA	NA	NA	NA	NA	NA	NA	NA	NA	NA	NA	NA	NA	NA	NA	NA	NA	NA	NA	NA	NA	NA	NA	NA	NA	NA	NA	NA	OT
1981	4	NA	NA	NA	NA	NA	NA	NA	NA	NA	NA	NA	NA	NA	NA	NA	NA	NA	NA	NA	NA	NA	NA	NA	NA	NA	NA	NA	NA	NA	NA	NA	NA	NA	NA	NA	NA	NA	NA	NA	NA	NA	NA	NA	NA	NA	NA	NA	OT
1981	5	NA	NA	NA	NA	NA	NA	NA	NA	NA	NA	NA	NA	NA	NA	NA	NA	NA	NA	NA	NA	NA	NA	NA	NA	NA	NA	NA	NA	NA	NA	NA	NA	NA	NA	NA	NA	NA	NA	NA	NA	NA	NA	NA	NA	NA	NA	NA	OT
1981	6	NA	NA	NA	NA	NA	NA	NA	NA	NA	NA	NA	NA	NA	NA	NA	NA	NA	NA	NA	NA	NA	NA	NA	NA	NA	NA	NA	NA	NA	NA	NA	NA	NA	NA	NA	NA	NA	NA	NA	NA	NA	NA	NA	NA	NA	NA	NA	OT
1981	7	NA	NA	NA	NA	NA	NA	NA	NA	NA	NA	NA	NA	NA	NA	NA	NA	NA	NA	NA	NA	NA	NA	NA	NA	NA	NA	NA	NA	NA	NA	NA	NA	NA	NA	NA	NA	NA	NA	NA	NA	NA	NA	NA	NA	NA	NA	NA	OT
1981	8	NA	NA	NA	NA	NA	NA	NA	NA	NA	NA	NA	NA	NA	NA	NA	NA	NA	NA	NA	NA	NA	NA	NA	NA	NA	NA	NA	NA	NA	NA	NA	NA	NA	NA	NA	NA	NA	NA	NA	NA	NA	NA	NA	NA	NA	NA	NA	OT
1981	9	NA	NA	NA	NA	NA	NA	NA	NA	NA	NA	NA	NA	NA	NA	NA	NA	NA	NA	NA	NA	NA	NA	NA	NA	NA	NA	NA	NA	NA	NA	NA	NA	NA	NA	NA	NA	NA	NA	NA	NA	NA	NA	NA	NA	NA	NA	NA	OT
1981	10	NA	NA	NA	NA	NA	NA	NA	NA	NA	NA	NA	NA	NA	NA	NA	NA	NA	NA	NA	NA	NA	NA	NA	NA	NA	NA	NA	NA	NA	NA	NA	NA	NA	NA	NA	NA	NA	NA	NA	NA	NA	NA	NA	NA	NA	NA	NA	OT
1981	11	NA	NA	NA	NA	NA	NA	NA	NA	NA	NA	NA	NA	NA	NA	NA	NA	NA	NA	NA	NA	NA	NA	NA	NA	NA	NA	NA	NA	NA	NA	NA	NA	NA	NA	NA	NA	NA	NA	NA	NA	NA	NA	NA	NA	NA	NA	NA	OT
1981	12	NA	NA	NA	NA	NA	NA	NA	NA	NA	NA	NA	NA	NA	NA	NA	NA	NA	NA	NA	NA	NA	NA	NA	NA	NA	NA	NA	NA	NA	NA	NA	NA	NA	NA	NA	NA	NA	NA	NA	NA	NA	NA	NA	NA	NA	NA	NA	OT
1982	1	NA	NA	NA	NA	NA	NA	NA	NA	NA	NA	NA	NA	NA	NA	NA	NA	NA	NA	NA	NA	NA	NA	NA	NA	NA	NA	NA	NA	NA	NA	NA	NA	NA	NA	NA	NA	NA	NA	NA	NA	NA	NA	NA	NA	NA	NA	NA	OT
1982	2	NA	NA	NA	NA	NA	NA	NA	NA	NA	NA	NA	NA	NA	NA	NA	NA	NA	NA	NA	NA	NA	NA	NA	NA	NA	NA	NA	NA	NA	NA	NA	NA	NA	NA	NA	NA	NA	NA	NA	NA	NA	NA	NA	NA	NA	NA	NA	OT
1982	3	NA	NA	NA	NA	NA	NA	NA	NA	NA	NA	NA	NA	NA	NA	NA	NA	NA	NA	NA	NA	NA	NA	NA	NA	NA	NA	NA	NA	NA	NA	NA	NA	NA	NA	NA	NA	NA	NA	NA	NA	NA	NA	NA	NA	NA	NA	NA	OT
1982	4	NA	NA	NA	NA	NA	NA	NA	NA	NA	NA	NA	NA	NA	NA	NA	NA	NA	NA	NA	NA	NA	NA	NA	NA	NA	NA	NA	NA	NA	NA	NA	NA	NA	NA	NA	NA	NA	NA	NA	NA	NA	NA	NA	NA	NA	NA	NA	OT
1982	5	NA	NA	NA	NA	NA	NA	NA	NA	NA	NA	NA	NA	NA	NA	NA	NA	NA	NA	NA	NA	NA	NA	NA	NA	NA	NA	NA	NA	NA	NA	NA	NA	NA	NA	NA	NA	NA	NA	NA	NA	NA	NA	NA	NA	NA	NA	NA	OT
1982	6	NA	NA	NA	NA	NA	NA	NA	NA	NA	NA	NA	NA	NA	NA	NA	NA	NA	NA	NA	NA	NA	NA	NA	NA	NA	NA	NA	NA	NA	NA	NA	NA	NA	NA	NA	NA	NA	NA	NA	NA	NA	NA	NA	NA	NA	NA	NA	OT
1982	7	NA	NA	NA	NA	NA	NA	NA	NA	NA	NA	NA	NA	NA	NA	NA	NA	NA	NA	NA	NA	NA	NA	NA	NA	NA	NA	NA	NA	NA	NA	NA	NA	NA	NA	NA	NA	NA	NA	NA	NA	NA	NA	NA	NA	NA	NA	NA	OT
1982	8	NA	NA	NA	NA	NA	NA	NA	NA	NA	NA	NA	NA	NA	NA	NA	NA	NA	NA	NA	NA	NA	NA	NA	NA	NA	NA	NA	NA	NA	NA	NA	NA	NA	NA	NA	NA	NA	NA	NA	NA	NA	NA	NA	NA	NA	NA	NA	OT
1982	9	NA	NA	NA	NA	NA	NA	NA	NA	NA	NA	NA	NA	NA	NA	NA	NA	NA	NA	NA	NA	NA	NA	NA	NA	NA	NA	NA	NA	NA	NA	NA	NA	NA	NA	NA	NA	NA	NA	NA	NA	NA	NA	NA	NA	NA	NA	NA	OT
1982	10	NA	NA	NA	NA	NA	NA	NA	NA	NA	NA	NA	NA	NA	NA	NA	NA	NA	NA	NA	NA	NA	NA	NA	NA	NA	NA	NA	NA	NA	NA	NA	NA	NA	NA	NA	NA	NA	NA	NA	NA	NA	NA	NA	NA	NA	NA	NA	OT
1982	11	NA	NA	NA	NA	NA	NA	NA	NA	NA	NA	NA	NA	NA	NA	NA	NA	NA	NA	NA	NA	NA	NA	NA	NA	NA	NA	NA	NA	NA	NA	NA	NA	NA	NA	NA	NA	NA	NA	NA	NA	NA	NA	NA	NA	NA	NA	NA	OT
1982	12	NA	NA	NA	NA	NA	NA	NA	NA	NA	NA	NA	NA	NA	NA	NA	NA	NA	NA	NA	NA	NA	NA	NA	NA	NA	NA	NA	NA	NA	NA	NA	NA	NA	NA	NA	NA	NA	NA	NA	NA	NA	NA	NA	NA	NA	NA	NA	OT
1983	1	NA	NA	NA	NA	NA	NA	NA	NA	NA	NA	NA	NA	NA	NA	NA	NA	NA	NA	NA	NA	NA	NA	NA	NA	NA	NA	NA	NA	NA	NA	NA	NA	NA	NA	NA	NA	NA	NA	NA	NA	NA	NA	NA	NA	NA	NA	NA	OT
1983	2	NA	NA	NA	NA	NA	NA	NA	NA	NA	NA	NA	NA	NA	NA	NA	NA	NA	NA	NA	NA	NA	NA	NA	NA	NA	NA	NA	NA	NA	NA	NA	NA	NA	NA	NA	NA	NA	NA	NA	NA	NA	NA	NA	NA	NA	NA	NA	OT
1983	3	NA	NA	NA	NA	NA	NA	NA	NA	NA	NA	NA	NA	NA	NA	NA	NA	NA	NA	NA	NA	NA	NA	NA	NA	NA	NA	NA	NA	NA	NA	NA	NA	NA	NA	NA	NA	NA	NA	NA	NA	NA	NA	NA	NA	NA	NA	NA	OT
1983	4	NA	NA	NA	NA	NA	NA	NA	NA	NA	NA	NA	NA	NA	NA	NA	NA	NA	NA	NA	NA	NA	NA	NA	NA	NA	NA	NA	NA	NA	NA	NA	NA	NA	NA	NA	NA	NA	NA	NA	NA	NA	NA	NA	NA	NA	NA	NA	OT
1983	5	NA	NA	NA	NA	NA	NA	NA	NA	NA	NA	NA	NA	NA	NA	NA	NA	NA	NA	NA	NA	NA	NA	NA	NA	NA	NA	NA	NA	NA	NA	NA	NA	NA	NA	NA	NA	NA	NA	NA	NA	NA	NA	NA	NA	NA	NA	NA	OT
1983	6	NA	NA	NA	NA	NA	NA	NA	NA	NA	NA	NA	NA	NA	NA	NA	NA	NA	NA	NA	NA	NA	NA	NA	NA	NA	NA	NA	NA	NA	NA	NA	NA	NA	NA	NA	NA	NA	NA	NA	NA	NA	NA	NA	NA	NA	NA	NA	OT
1983	7	NA	NA	NA	NA	NA	NA	NA	NA	NA	NA	NA	NA	NA	NA	NA	NA	NA	NA	NA	NA	NA	NA	NA	NA	NA	NA	NA	NA	NA	NA	NA	NA	NA	NA	NA	NA	NA	NA	NA	NA	NA	NA	NA	NA	NA	NA	NA	OT
1983	8	NA	NA	NA	NA	NA	NA	NA	NA	NA	NA	NA	NA	NA	NA	NA	NA	NA	NA	NA	NA	NA	NA	NA	NA	NA	NA	NA	NA	NA	NA	NA	NA	NA	NA	NA	NA	NA	NA	NA	NA	NA	NA	NA	NA	NA	NA	NA	OT
1983	9	NA	NA	NA	NA	NA	NA	NA	NA	NA	NA	NA	NA	NA	NA	NA	NA	NA	NA	NA	NA	NA	NA	NA	NA	NA	NA	NA	NA	NA	NA	NA	NA	NA	NA	NA	NA	NA	NA	NA	NA	NA	NA	NA	NA	NA	NA	NA	OT
1983	10	NA	NA	NA	NA	NA	NA	NA	NA	NA	NA	NA	NA	NA	NA	NA	NA	NA	NA	NA	NA	NA	NA	NA	NA	NA	NA	NA	NA	NA	NA	NA	NA	NA	NA	NA	NA	NA	NA	NA	NA	NA	NA	NA	NA	NA	NA	NA	OT
1983	11	NA	NA	NA	NA	NA	NA	NA	NA	NA	NA	NA	NA	NA	NA	NA	NA	NA	NA	NA	NA	NA	NA	NA	NA	NA	NA	NA	NA	NA	NA	NA	NA	NA	NA	NA	NA	NA	NA	NA	NA	NA	NA	NA	NA	NA	NA	NA	OT
1983	12	NA	NA	NA	NA	NA	NA	NA	NA	NA	NA	NA	NA	NA	NA	NA	NA	NA	NA	NA	NA	NA	NA	NA	NA	NA	NA	NA	NA	NA	NA	NA	NA	NA	NA	NA	NA	NA	NA	NA	NA	NA	NA	NA	NA	NA	NA	NA	OT
1984	1	245	2453	1736	70.77	1367	55.728	369	15.043	614	25.031	103	4.199	NA	NA	NA	NA	NA	NA	NA	NA	NA	NA	NA	NA	NA	NA	1367	0	0	0	0	0	0	0	0	0	0	0	0	0	0	0	0	0	0	1367	100	OT
1984	2	152	1521	1162	76.397	925	60.815	237	15.582	273	17.949	86	5.654	NA	NA	NA	NA	NA	NA	NA	NA	NA	NA	NA	NA	NA	NA	925	0	0	0	0	0	0	0	0	0	0	0	0	0	0	0	0	0	0	925	100	OT
1984	3	158	1580	1210	76.582	1002	63.418	208	13.165	221	13.987	149	9.43	4	78	37	47.436	22	28.205	15	19.231	40	51.282	1	1.282	0	0	1024	0	0	0	0	0	0	0	0	0	0	0	0	0	0	0	0	0	0	1024	100	OT
1984	4	180	1801	1338	74.292	1075	59.689	263	14.603	354	19.656	109	6.052	4	78	53	67.949	25	32.051	28	35.897	15	19.231	10	12.821	0	0	1100	0	0	0	0	0	0	0	0	0	0	0	0	0	0	0	0	0	0	1100	100	OT
1984	5	293	2907	2120	72.927	1815	62.436	305	10.492	581	19.986	206	7.086	14	276	202	73.188	143	51.812	59	21.377	56	20.29	14	5.072	4	1.449	1958	0	0	0	0	0	0	0	0	0	0	0	0	0	0	0	0	0	0	1958	100	OT
1984	6	291	2902	2002	68.987	1540	53.067	462	15.92	622	21.433	278	9.58	7	134	77	57.463	45	33.582	32	23.881	37	27.612	20	14.925	0	0	1585	0	0	0	0	0	0	0	0	0	0	0	0	0	0	0	0	0	0	1585	100	OT
1984	7	169	1690	1266	74.911	1044	61.775	222	13.136	239	14.142	185	10.947	NA	NA	NA	NA	NA	NA	NA	NA	NA	NA	NA	NA	NA	NA	1044	0	0	0	0	0	0	0	0	0	0	0	0	0	0	0	0	0	0	1044	100	OT
1984	8	121	1208	1028	85.099	744	61.589	284	23.51	125	10.348	55	4.553	14	276	221	80.072	157	56.884	64	23.188	37	13.406	14	5.072	4	1.449	901	0	0	0	0	0	0	0	0	0	0	0	0	0	0	0	0	0	0	901	100	OT
1984	9	279	2790	2296	82.294	1786	64.014	510	18.28	354	12.688	140	5.018	5	88	63	71.591	40	45.455	23	26.136	24	27.273	1	1.136	0	0	1826	0	0	0	0	0	0	0	0	0	0	0	0	0	0	0	0	0	0	1826	100	OT
1984	10	257	2568	2240	87.227	1878	73.131	362	14.097	218	8.489	110	4.283	15	298	211	70.805	146	48.993	65	21.812	70	23.49	17	5.705	0	0	2024	0	0	0	0	0	0	0	0	0	0	0	0	0	0	0	0	0	0	2024	100	OT
1984	11	171	1710	1439	84.152	1140	66.667	299	17.485	194	11.345	77	4.503	13	258	196	75.969	106	41.085	90	34.884	61	23.643	1	0.388	0	0	1246	0	0	0	0	0	0	0	0	0	0	0	0	0	0	0	0	0	0	1246	100	OT
1984	12	150	1500	1097	73.133	761	50.733	336	22.4	307	20.467	96	6.4	13	259	156	60.232	109	42.085	47	18.147	98	37.838	2	0.772	3	1.158	870	0	0	0	0	0	0	0	0	0	0	0	0	0	0	0	0	0	0	870	100	OT
1985	1	145	1450	950	65.517	636	43.862	314	21.655	346	23.862	154	10.621	4	77	43	55.844	32	41.558	11	14.286	32	41.558	2	2.597	0	0	668	0	0	0	0	0	0	0	0	0	0	0	0	0	0	0	0	0	0	668	100	OT
1985	2	114	1140	811	71.14	598	52.456	213	18.684	184	16.14	145	12.719	4	80	51	63.75	20	25	31	38.75	24	30	0	0	5	6.25	618	0	0	0	0	0	0	0	0	0	0	0	0	0	0	0	0	0	0	618	100	OT
1985	3	251	2510	2013	80.199	1406	56.016	607	24.183	374	14.9	123	4.9	8	159	116	72.956	92	57.862	24	15.094	33	20.755	6	3.774	4	2.516	1498	0	0	0	0	0	0	0	0	0	0	0	0	0	0	0	0	0	0	1498	100	OT
1985	4	180	1799	1548	86.048	1233	68.538	315	17.51	172	9.561	79	4.391	6	120	58	48.333	38	31.667	20	16.667	48	40	14	11.667	0	0	1271	0	0	0	0	0	0	0	0	0	0	0	0	0	0	0	0	0	0	1271	100	OT
1985	5	322	3220	2616	81.242	1898	58.944	718	22.298	294	9.13	310	9.627	8	156	134	85.897	69	44.231	65	41.667	21	13.462	1	0.641	0	0	1967	0	0	0	0	0	0	0	0	0	0	0	0	0	0	0	0	0	0	1967	100	OT
1985	6	256	2560	2323	90.742	1845	72.07	478	18.672	147	5.742	90	3.516	9	177	147	83.051	119	67.232	28	15.819	28	15.819	2	1.13	0	0	1964	0	0	0	0	0	0	0	0	0	0	0	0	0	0	0	0	0	0	1964	100	OT
1985	7	228	2279	2041	89.557	1655	72.62	386	16.937	150	6.582	88	3.861	5	100	52	52	39	39	13	13	39	39	8	8	1	1	1694	0	0	0	0	0	0	0	0	0	0	0	0	0	0	0	0	0	0	1694	100	OT
1985	8	260	2590	2183	84.286	1713	66.139	470	18.147	237	9.151	170	6.564	NA	NA	NA	NA	NA	NA	NA	NA	NA	NA	NA	NA	NA	NA	1713	0	0	0	0	0	0	0	0	0	0	0	0	0	0	0	0	0	0	1713	100	OT
1985	9	245	2449	1888	77.093	1499	61.209	389	15.884	243	9.922	318	12.985	NA	NA	NA	NA	NA	NA	NA	NA	NA	NA	NA	NA	NA	NA	1499	21	1.401	267	17.812	191	12.742	0	0	102	6.805	156	10.407	35	2.335	623	41.561	104	6.938	NA	NA	OT
1985	10	206	2060	1581	76.748	1182	57.379	399	19.369	238	11.553	241	11.699	NA	NA	NA	NA	NA	NA	NA	NA	NA	NA	NA	NA	NA	NA	1182	67	5.668	178	15.059	263	22.25	0	0	183	15.482	50	4.23	35	2.961	360	30.457	46	3.892	NA	NA	OT
1985	11	137	1370	988	72.117	684	49.927	304	22.19	192	14.015	190	13.869	NA	NA	NA	NA	NA	NA	NA	NA	NA	NA	NA	NA	NA	NA	684	1	0.146	64	9.357	191	27.924	0	0	160	23.392	24	3.509	42	6.14	165	24.123	37	5.409	NA	NA	OT
1985	12	183	1830	1348	73.661	908	49.617	440	24.044	255	13.934	227	12.404	NA	NA	NA	NA	NA	NA	NA	NA	NA	NA	NA	NA	NA	NA	908	8	0.881	392	43.172	243	26.762	0	0	39	4.295	7	0.771	57	6.278	88	9.692	74	8.15	NA	NA	OT
1986	1	128	1277	880	68.912	648	50.744	232	18.168	164	12.843	233	18.246	NA	NA	NA	NA	NA	NA	NA	NA	NA	NA	NA	NA	NA	NA	648	50	7.716	184	28.395	69	10.648	0	0	58	8.951	73	11.265	44	6.79	1	0.154	169	26.08	NA	NA	OT
1986	2	162	1619	1139	70.352	774	47.807	365	22.545	375	23.162	105	6.485	NA	NA	NA	NA	NA	NA	NA	NA	NA	NA	NA	NA	NA	NA	774	92	11.886	174	22.481	44	5.685	0	0	154	19.897	6	0.775	39	5.039	170	21.964	95	12.274	NA	NA	OT
1986	3	160	1596	1150	72.055	800	50.125	350	21.93	279	17.481	167	10.464	NA	NA	NA	NA	NA	NA	NA	NA	NA	NA	NA	NA	NA	NA	800	140	17.5	36	4.5	80	10	3	0.375	83	10.375	16	2	130	16.25	271	33.875	41	5.125	NA	NA	OT
1986	4	92	920	689	74.891	449	48.804	240	26.087	130	14.13	101	10.978	NA	NA	NA	NA	NA	NA	NA	NA	NA	NA	NA	NA	NA	NA	449	7	1.559	68	15.145	141	31.403	2	0.445	100	22.272	1	0.223	15	3.341	82	18.263	33	7.35	NA	NA	OT
1986	5	169	1684	1041	61.817	693	41.152	348	20.665	274	16.271	369	21.912	NA	NA	NA	NA	NA	NA	NA	NA	NA	NA	NA	NA	NA	NA	693	72	10.39	92	13.276	177	25.541	2	0.289	79	11.4	0	0	174	25.108	33	4.762	64	9.235	NA	NA	OT
1986	6	136	1359	1091	80.28	688	50.625	403	29.654	140	10.302	128	9.419	NA	NA	NA	NA	NA	NA	NA	NA	NA	NA	NA	NA	NA	NA	688	8	1.163	215	31.25	70	10.174	1	0.145	146	21.221	0	0	27	3.924	161	23.401	60	8.721	NA	NA	OT
1986	7	160	1598	1323	82.791	901	56.383	422	26.408	157	9.825	118	7.384	NA	NA	NA	NA	NA	NA	NA	NA	NA	NA	NA	NA	NA	NA	901	0	0	151	16.759	20	2.22	1	0.111	60	6.659	229	25.416	10	1.11	389	43.174	41	4.55	NA	NA	OT
1986	8	182	1813	1487	82.019	1071	59.073	416	22.945	190	10.48	136	7.501	NA	NA	NA	NA	NA	NA	NA	NA	NA	NA	NA	NA	NA	NA	1071	0	0	94	8.777	38	3.548	0	0	70	6.536	472	44.071	10	0.934	310	28.945	77	7.19	NA	NA	OT
1986	9	100	975	806	82.667	606	62.154	200	20.513	115	11.795	54	5.538	NA	NA	NA	NA	NA	NA	NA	NA	NA	NA	NA	NA	NA	NA	606	2	0.33	161	26.568	27	4.455	0	0	50	8.251	55	9.076	0	0	268	44.224	43	7.096	NA	NA	OT
1986	10	156	1560	1331	85.321	1026	65.769	305	19.551	113	7.244	116	7.436	NA	NA	NA	NA	NA	NA	NA	NA	NA	NA	NA	NA	NA	NA	1026	45	4.386	82	7.992	164	15.984	0	0	116	11.306	135	13.158	21	2.047	423	41.228	40	3.899	NA	NA	OT
1986	11	155	1538	1144	74.382	790	51.365	354	23.017	264	17.165	130	8.453	NA	NA	NA	NA	NA	NA	NA	NA	NA	NA	NA	NA	NA	NA	790	2	0.253	104	13.165	335	42.405	4	0.506	195	24.684	48	6.076	17	2.152	7	0.886	78	9.873	NA	NA	OT
1986	12	275	2750	1677	60.982	989	35.964	688	25.018	696	25.309	377	13.709	NA	NA	NA	NA	NA	NA	NA	NA	NA	NA	NA	NA	NA	NA	989	71	7.179	141	14.257	305	30.839	0	0	151	15.268	30	3.033	149	15.066	35	3.539	107	10.819	NA	NA	OT
1987	1	352	3495	2221	63.548	1138	32.561	1083	30.987	897	25.665	377	10.787	NA	NA	NA	NA	NA	NA	NA	NA	NA	NA	NA	NA	NA	NA	1138	16	1.406	388	34.095	106	9.315	193	16.96	26	2.285	23	2.021	156	13.708	65	5.712	165	14.499	NA	NA	OT
1987	2	348	3479	2429	69.819	1557	44.754	872	25.065	761	21.874	289	8.307	NA	NA	NA	NA	NA	NA	NA	NA	NA	NA	NA	NA	NA	NA	1557	48	3.083	272	17.469	102	6.551	52	3.34	163	10.469	63	4.046	208	13.359	555	35.645	94	6.037	NA	NA	OT
1987	3	347	3464	2286	65.993	1353	39.059	933	26.934	871	25.144	307	8.863	NA	NA	NA	NA	NA	NA	NA	NA	NA	NA	NA	NA	NA	NA	1353	297	21.951	253	18.699	188	13.895	11	0.813	141	10.421	50	3.695	73	5.395	235	17.369	105	7.761	NA	NA	OT
1987	4	152	1520	1053	69.276	697	45.855	356	23.421	352	23.158	115	7.566	NA	NA	NA	NA	NA	NA	NA	NA	NA	NA	NA	NA	NA	NA	697	18	2.582	103	14.778	171	24.534	4	0.574	108	15.495	31	4.448	81	11.621	48	6.887	133	19.082	NA	NA	OT
1987	5	117	1170	947	80.94	479	40.94	468	40	130	11.111	93	7.949	NA	NA	NA	NA	NA	NA	NA	NA	NA	NA	NA	NA	NA	NA	479	1	0.209	80	16.701	45	9.395	7	1.461	44	9.186	9	1.879	98	20.459	121	25.261	74	15.449	NA	NA	OT
1987	6	237	2342	1970	84.116	1374	58.668	596	25.448	186	7.942	186	7.942	NA	NA	NA	NA	NA	NA	NA	NA	NA	NA	NA	NA	NA	NA	1374	0	0	270	19.651	54	3.93	18	1.31	108	7.86	67	4.876	12	0.873	741	53.93	104	7.569	NA	NA	OT
1987	7	240	2367	2023	85.467	1371	57.921	652	27.545	145	6.126	199	8.407	NA	NA	NA	NA	NA	NA	NA	NA	NA	NA	NA	NA	NA	NA	1371	0	0	134	9.774	65	4.741	5	0.365	131	9.555	174	12.691	42	3.063	744	54.267	76	5.543	NA	NA	OT
1987	8	143	1419	1177	82.946	774	54.545	403	28.4	112	7.893	130	9.161	NA	NA	NA	NA	NA	NA	NA	NA	NA	NA	NA	NA	NA	NA	774	0	0	138	17.829	5	0.646	5	0.646	51	6.589	215	27.778	23	2.972	295	38.114	42	5.426	NA	NA	OT
1987	9	58	578	401	69.377	260	44.983	141	24.394	99	17.128	78	13.495	NA	NA	NA	NA	NA	NA	NA	NA	NA	NA	NA	NA	NA	NA	260	0	0	102	39.231	3	1.154	2	0.769	21	8.077	23	8.846	9	3.462	95	36.538	5	1.923	NA	NA	OT
1987	10	71	710	533	75.07	352	49.577	181	25.493	124	17.465	53	7.465	NA	NA	NA	NA	NA	NA	NA	NA	NA	NA	NA	NA	NA	NA	352	2	0.568	63	17.898	35	9.943	1	0.284	59	16.761	37	10.511	14	3.977	131	37.216	10	2.841	NA	NA	OT
1987	11	83	828	583	70.411	367	44.324	216	26.087	157	18.961	88	10.628	NA	NA	NA	NA	NA	NA	NA	NA	NA	NA	NA	NA	NA	NA	367	3	0.817	57	15.531	121	32.97	5	1.362	82	22.343	17	4.632	5	1.362	39	10.627	38	10.354	NA	NA	OT
1987	12	160	1588	1081	68.073	622	39.169	459	28.904	385	24.244	122	7.683	NA	NA	NA	NA	NA	NA	NA	NA	NA	NA	NA	NA	NA	NA	622	2	0.322	126	20.257	79	12.701	7	1.125	144	23.151	76	12.219	101	16.238	21	3.376	66	10.611	NA	NA	OT
1988	1	134	1333	849	63.691	464	34.809	385	28.882	305	22.881	179	13.428	NA	NA	NA	NA	NA	NA	NA	NA	NA	NA	NA	NA	NA	NA	464	10	2.155	95	20.474	95	20.474	5	1.078	105	22.629	18	3.879	33	7.112	55	11.853	48	10.345	NA	NA	OT
1988	2	46	451	295	65.41	189	41.907	106	23.503	95	21.064	61	13.525	NA	NA	NA	NA	NA	NA	NA	NA	NA	NA	NA	NA	NA	NA	189	1	0.529	53	28.042	2	1.058	0	0	49	25.926	23	12.169	3	1.587	37	19.577	21	11.111	NA	NA	OT
1988	3	NA	NA	NA	NA	NA	NA	NA	NA	NA	NA	NA	NA	NA	NA	NA	NA	NA	NA	NA	NA	NA	NA	NA	NA	NA	NA	NA	NA	NA	NA	NA	NA	NA	NA	NA	NA	NA	NA	NA	NA	NA	NA	NA	NA	NA	NA	NA	OT
1988	4	NA	NA	NA	NA	NA	NA	NA	NA	NA	NA	NA	NA	NA	NA	NA	NA	NA	NA	NA	NA	NA	NA	NA	NA	NA	NA	NA	NA	NA	NA	NA	NA	NA	NA	NA	NA	NA	NA	NA	NA	NA	NA	NA	NA	NA	NA	NA	OT
1988	5	170	1699	1113	65.509	587	34.55	526	30.959	421	24.779	165	9.712	NA	NA	NA	NA	NA	NA	NA	NA	NA	NA	NA	NA	NA	NA	587	6	1.022	101	17.206	23	3.918	174	29.642	73	12.436	0	0	135	22.998	2	0.341	73	12.436	NA	NA	OT
1988	6	189	1890	1281	67.778	712	37.672	569	30.106	377	19.947	232	12.275	NA	NA	NA	NA	NA	NA	NA	NA	NA	NA	NA	NA	NA	NA	712	0	0	138	19.382	19	2.669	27	3.792	147	20.646	7	0.983	146	20.506	180	25.281	48	6.742	NA	NA	OT
1988	7	177	1768	1189	67.251	728	41.176	461	26.075	350	19.796	229	12.952	NA	NA	NA	NA	NA	NA	NA	NA	NA	NA	NA	NA	NA	NA	728	0	0	119	16.346	5	0.687	11	1.511	120	16.484	137	18.819	82	11.264	209	28.709	45	6.181	NA	NA	OT
1988	8	279	2788	2167	77.726	1444	51.793	723	25.933	381	13.666	240	8.608	NA	NA	NA	NA	NA	NA	NA	NA	NA	NA	NA	NA	NA	NA	1444	21	1.454	237	16.413	47	3.255	15	1.039	164	11.357	161	11.15	62	4.294	647	44.806	90	6.233	NA	NA	OT
1988	9	60	600	396	66	280	46.667	116	19.333	138	23	66	11	NA	NA	NA	NA	NA	NA	NA	NA	NA	NA	NA	NA	NA	NA	280	13	4.643	43	15.357	5	1.786	2	0.714	59	21.071	0	0	4	1.429	122	43.571	32	11.429	NA	NA	OT
1988	10	104	1040	730	70.192	508	48.846	222	21.346	193	18.558	117	11.25	NA	NA	NA	NA	NA	NA	NA	NA	NA	NA	NA	NA	NA	NA	508	26	5.118	106	20.866	11	2.165	5	0.984	71	13.976	10	1.969	62	12.205	210	41.339	7	1.378	NA	NA	OT
1988	11	70	695	483	69.496	292	42.014	191	27.482	106	15.252	106	15.252	NA	NA	NA	NA	NA	NA	NA	NA	NA	NA	NA	NA	NA	NA	292	0	0	45	15.411	72	24.658	2	0.685	45	15.411	50	17.123	2	0.685	17	5.822	59	20.205	NA	NA	OT
1988	12	29	286	162	56.643	60	20.979	102	35.664	89	31.119	35	12.238	NA	NA	NA	NA	NA	NA	NA	NA	NA	NA	NA	NA	NA	NA	60	0	0	42	70	1	1.667	1	1.667	8	13.333	2	3.333	0	0	1	1.667	5	8.333	NA	NA	OT
1989	1	104	1037	597	57.57	309	29.797	288	27.772	311	29.99	129	12.44	NA	NA	NA	NA	NA	NA	NA	NA	NA	NA	NA	NA	NA	NA	309	14	4.531	68	22.006	78	25.243	10	3.236	40	12.945	1	0.324	16	5.178	0	0	82	26.537	NA	NA	OT
1989	2	152	1519	1048	68.993	488	32.126	560	36.866	400	26.333	71	4.674	NA	NA	NA	NA	NA	NA	NA	NA	NA	NA	NA	NA	NA	NA	488	3	0.615	82	16.803	92	18.852	66	13.525	39	7.992	13	2.664	37	7.582	80	16.393	76	15.574	NA	NA	OT
1989	3	136	1352	855	63.24	433	32.027	422	31.213	385	28.476	112	8.284	NA	NA	NA	NA	NA	NA	NA	NA	NA	NA	NA	NA	NA	NA	433	81	18.707	73	16.859	26	6.005	9	2.079	23	5.312	36	8.314	84	19.4	78	18.014	23	5.312	NA	NA	OT
1989	4	144	1439	953	66.227	644	44.753	309	21.473	328	22.794	158	10.98	NA	NA	NA	NA	NA	NA	NA	NA	NA	NA	NA	NA	NA	NA	644	53	8.23	45	6.988	279	43.323	3	0.466	98	15.217	39	6.056	26	4.037	2	0.311	99	15.373	NA	NA	OT
1989	5	96	960	639	66.563	381	39.688	258	26.875	220	22.917	101	10.521	NA	NA	NA	NA	NA	NA	NA	NA	NA	NA	NA	NA	NA	NA	381	14	3.675	71	18.635	73	19.16	5	1.312	75	19.685	40	10.499	70	18.373	5	1.312	28	7.349	NA	NA	OT
1989	6	157	1566	1215	77.586	663	42.337	552	35.249	200	12.771	151	9.642	NA	NA	NA	NA	NA	NA	NA	NA	NA	NA	NA	NA	NA	NA	663	0	0	83	12.519	37	5.581	27	4.072	46	6.938	52	7.843	65	9.804	293	44.193	60	9.05	NA	NA	OT
1989	7	194	1928	1496	77.593	947	49.118	549	28.475	256	13.278	176	9.129	NA	NA	NA	NA	NA	NA	NA	NA	NA	NA	NA	NA	NA	NA	947	0	0	96	10.137	16	1.69	10	1.056	27	2.851	265	27.983	24	2.534	457	48.258	52	5.491	NA	NA	OT
1989	8	122	1219	1006	82.527	677	55.537	329	26.989	131	10.747	82	6.727	NA	NA	NA	NA	NA	NA	NA	NA	NA	NA	NA	NA	NA	NA	677	0	0	50	7.386	38	5.613	8	1.182	20	2.954	225	33.235	7	1.034	306	45.199	23	3.397	NA	NA	OT
1989	9	66	726	503	69.284	317	43.664	186	25.62	201	27.686	22	3.03	NA	NA	NA	NA	NA	NA	NA	NA	NA	NA	NA	NA	NA	NA	317	24	7.571	47	14.826	43	13.565	3	0.946	19	5.994	64	20.189	12	3.785	95	29.968	10	3.155	NA	NA	OT
1989	10	211	2052	1450	70.663	855	41.667	595	28.996	417	20.322	185	9.016	NA	NA	NA	NA	NA	NA	NA	NA	NA	NA	NA	NA	NA	NA	855	42	4.912	91	10.643	54	6.316	10	1.17	91	10.643	81	9.474	46	5.38	384	44.912	56	6.55	NA	NA	OT
1989	11	358	3549	2682	75.571	1686	47.506	996	28.064	599	16.878	268	7.551	NA	NA	NA	NA	NA	NA	NA	NA	NA	NA	NA	NA	NA	NA	1686	14	0.83	283	16.785	675	40.036	24	1.423	199	11.803	119	7.058	34	2.017	205	12.159	133	7.888	NA	NA	OT
1989	12	212	2119	1416	66.824	841	39.689	575	27.135	478	22.558	225	10.618	NA	NA	NA	NA	NA	NA	NA	NA	NA	NA	NA	NA	NA	NA	841	59	7.015	63	7.491	431	51.249	12	1.427	51	6.064	7	0.832	109	12.961	2	0.238	107	12.723	NA	NA	OT
1990	1	194	1914	1356	70.846	682	35.632	674	35.214	440	22.989	118	6.165	NA	NA	NA	NA	NA	NA	NA	NA	NA	NA	NA	NA	NA	NA	682	4	0.587	106	15.543	130	19.062	55	8.065	47	6.891	24	3.519	167	24.487	69	10.117	80	11.73	NA	NA	OT
1990	2	255	2535	1653	65.207	827	32.623	826	32.584	716	28.245	166	6.548	NA	NA	NA	NA	NA	NA	NA	NA	NA	NA	NA	NA	NA	NA	827	17	2.056	106	12.817	112	13.543	17	2.056	165	19.952	18	2.177	174	21.04	138	16.687	80	9.674	NA	NA	OT
1990	3	311	3093	1962	63.434	1060	34.271	902	29.163	759	24.539	372	12.027	NA	NA	NA	NA	NA	NA	NA	NA	NA	NA	NA	NA	NA	NA	1060	1	0.094	62	5.849	327	30.849	39	3.679	108	10.189	55	5.189	343	32.358	39	3.679	86	8.113	NA	NA	OT
1990	4	288	2839	2074	73.054	1156	40.719	918	32.335	542	19.091	223	7.855	NA	NA	NA	NA	NA	NA	NA	NA	NA	NA	NA	NA	NA	NA	1156	17	1.471	123	10.64	234	20.242	108	9.343	316	27.336	53	4.585	188	16.263	32	2.768	85	7.353	NA	NA	OT
1990	5	246	2451	1964	80.131	1029	41.983	935	38.148	276	11.261	211	8.609	NA	NA	NA	NA	NA	NA	NA	NA	NA	NA	NA	NA	NA	NA	1029	0	0	53	5.151	39	3.79	31	3.013	47	4.568	11	1.069	77	7.483	672	65.306	99	9.621	NA	NA	OT
1990	6	267	2664	2034	76.351	1424	53.453	610	22.898	431	16.179	199	7.47	NA	NA	NA	NA	NA	NA	NA	NA	NA	NA	NA	NA	NA	NA	1424	1	0.07	97	6.812	27	1.896	13	0.913	132	9.27	7	0.492	22	1.545	1069	75.07	56	3.933	NA	NA	OT
1990	7	148	1464	1152	78.689	757	51.708	395	26.981	237	16.189	75	5.123	NA	NA	NA	NA	NA	NA	NA	NA	NA	NA	NA	NA	NA	NA	757	0	0	143	18.89	1	0.132	21	2.774	134	17.701	58	7.662	23	3.038	344	45.443	33	4.359	NA	NA	OT
1990	8	46	451	314	69.623	209	46.341	105	23.282	79	17.517	58	12.86	9	90	48	53.333	31	34.444	17	18.889	38	42.222	4	4.444	0	0	240	0	0	40	16.667	2	0.833	5	2.083	17	7.083	35	14.583	7	2.917	103	42.917	31	12.917	NA	NA	OT
1990	9	32	317	219	69.085	121	38.17	98	30.915	54	17.035	44	13.88	22	218	173	79.358	108	49.541	65	29.817	45	20.642	0	0	0	0	229	0	0	38	16.594	9	3.93	0	0	17	7.424	21	9.17	0	0	125	54.585	19	8.297	NA	NA	OT
1990	10	31	310	243	78.387	152	49.032	91	29.355	26	8.387	41	13.226	27	260	200	76.923	145	55.769	55	21.154	50	19.231	8	3.077	2	0.769	297	10	3.367	76	25.589	36	12.121	4	1.347	52	17.508	8	2.694	1	0.337	96	32.323	14	4.714	NA	NA	OT
1990	11	46	460	342	74.348	224	48.696	118	25.652	78	16.957	40	8.696	18	180	126	70	86	47.778	40	22.222	52	28.889	1	0.556	1	0.556	310	0	0	82	26.452	95	30.645	2	0.645	32	10.323	15	4.839	11	3.548	66	21.29	7	2.258	NA	NA	OT
1990	12	4	40	37	92.5	23	57.5	14	35	3	7.5	0	0	NA	NA	NA	NA	NA	NA	NA	NA	NA	NA	NA	NA	NA	NA	23	0	0	10	43.478	7	30.435	1	4.348	0	0	1	4.348	4	17.391	0	0	0	0	NA	NA	OT
1991	1	17	168	120	71.429	73	43.452	47	27.976	14	8.333	34	20.238	NA	NA	NA	NA	NA	NA	NA	NA	NA	NA	NA	NA	NA	NA	73	0	0	43	58.904	10	13.699	0	0	3	4.11	0	0	6	8.219	8	10.959	3	4.11	NA	NA	OT
1991	2	14	140	79	56.429	49	35	30	21.429	61	43.571	0	0	1	10	9	90	7	70	2	20	1	10	0	0	0	0	56	14	25	5	8.929	2	3.571	2	3.571	3	5.357	2	3.571	3	5.357	17	30.357	8	14.286	NA	NA	OT
1991	3	11	110	74	67.273	48	43.636	26	23.636	30	27.273	6	5.455	NA	NA	NA	NA	NA	NA	NA	NA	NA	NA	NA	NA	NA	NA	48	26	54.167	3	6.25	2	4.167	0	0	6	12.5	8	16.667	0	0	3	6.25	0	0	NA	NA	OT
1991	4	6	80	66	82.5	26	32.5	40	50	14	17.5	0	0	NA	NA	NA	NA	NA	NA	NA	NA	NA	NA	NA	NA	NA	NA	26	0	0	2	7.692	21	80.769	0	0	0	0	0	0	2	7.692	0	0	1	3.846	NA	NA	OT
1991	5	NA	NA	NA	NA	NA	NA	NA	NA	NA	NA	NA	NA	NA	NA	NA	NA	NA	NA	NA	NA	NA	NA	NA	NA	NA	NA	NA	NA	NA	NA	NA	NA	NA	NA	NA	NA	NA	NA	NA	NA	NA	NA	NA	NA	NA	NA	NA	OT
1991	6	31	304	289	95.066	183	60.197	106	34.868	15	4.934	0	0	NA	NA	NA	NA	NA	NA	NA	NA	NA	NA	NA	NA	NA	NA	183	0	0	43	23.497	5	2.732	3	1.639	7	3.825	30	16.393	79	43.169	4	2.186	12	6.557	NA	NA	OT
1991	7	27	268	214	79.851	88	32.836	126	47.015	41	15.299	13	4.851	NA	NA	NA	NA	NA	NA	NA	NA	NA	NA	NA	NA	NA	NA	88	0	0	5	5.682	0	0	6	6.818	0	0	27	30.682	0	0	38	43.182	12	13.636	NA	NA	OT
1991	8	NA	NA	NA	NA	NA	NA	NA	NA	NA	NA	NA	NA	NA	NA	NA	NA	NA	NA	NA	NA	NA	NA	NA	NA	NA	NA	NA	NA	NA	NA	NA	NA	NA	NA	NA	NA	NA	NA	NA	NA	NA	NA	NA	NA	NA	NA	NA	OT
1991	9	89	939	690	73.482	385	41.001	305	32.481	187	19.915	62	6.603	NA	NA	NA	NA	NA	NA	NA	NA	NA	NA	NA	NA	NA	NA	385	0	0	67	17.403	0	0	2	0.519	63	16.364	27	7.013	3	0.779	207	53.766	16	4.156	NA	NA	OT
1991	10	104	1032	799	77.422	464	44.961	335	32.461	181	17.539	52	5.039	NA	NA	NA	NA	NA	NA	NA	NA	NA	NA	NA	NA	NA	NA	464	17	3.664	196	42.241	33	7.112	7	1.509	3	0.647	1	0.216	23	4.957	176	37.931	8	1.724	NA	NA	OT
1991	11	104	1017	679	66.765	293	28.81	386	37.955	236	23.206	102	10.029	NA	NA	NA	NA	NA	NA	NA	NA	NA	NA	NA	NA	NA	NA	293	0	0	105	35.836	37	12.628	3	1.024	34	11.604	14	4.778	10	3.413	51	17.406	39	13.311	NA	NA	OT
1991	12	65	685	523	76.35	232	33.869	291	42.482	106	15.474	56	8.175	NA	NA	NA	NA	NA	NA	NA	NA	NA	NA	NA	NA	NA	NA	232	0	0	80	34.483	63	27.155	1	0.431	0	0	28	12.069	2	0.862	12	5.172	46	19.828	NA	NA	OT
1992	1	11	110	79	71.818	48	43.636	31	28.182	16	14.545	15	13.636	NA	NA	NA	NA	NA	NA	NA	NA	NA	NA	NA	NA	NA	NA	48	0	0	34	70.833	5	10.417	0	0	0	0	0	0	0	0	0	0	9	18.75	NA	NA	BC1
1992	2	173	1714	1245	72.637	657	38.331	588	34.306	328	19.137	141	8.226	NA	NA	NA	NA	NA	NA	NA	NA	NA	NA	NA	NA	NA	NA	657	155	23.592	253	38.508	50	7.61	11	1.674	6	0.913	9	1.37	17	2.588	18	2.74	138	21.005	NA	NA	BC1
1992	3	108	1093	696	63.678	304	27.813	392	35.865	334	30.558	63	5.764	NA	NA	NA	NA	NA	NA	NA	NA	NA	NA	NA	NA	NA	NA	304	15	4.934	63	20.724	29	9.539	1	0.329	33	10.855	28	9.211	11	3.618	53	17.434	71	23.355	NA	NA	BC1
1992	4	151	1510	868	57.483	640	42.384	228	15.099	471	31.192	171	11.325	NA	NA	NA	NA	NA	NA	NA	NA	NA	NA	NA	NA	NA	NA	640	0	0	36	5.625	171	26.719	2	0.313	83	12.969	225	35.156	5	0.781	32	5	86	13.438	NA	NA	BC1
1992	5	190	1884	1233	65.446	660	35.032	573	30.414	410	21.762	241	12.792	NA	NA	NA	NA	NA	NA	NA	NA	NA	NA	NA	NA	NA	NA	660	2	0.303	114	17.273	270	40.909	4	0.606	16	2.424	10	1.515	145	21.97	3	0.455	96	14.545	NA	NA	BC1
1992	6	125	1280	755	58.984	344	26.875	411	32.109	341	26.641	184	14.375	NA	NA	NA	NA	NA	NA	NA	NA	NA	NA	NA	NA	NA	NA	344	0	0	56	16.279	35	10.174	5	1.453	45	13.081	0	0	31	9.012	52	15.116	120	34.884	NA	NA	BC1
1992	7	85	850	545	64.118	277	32.588	268	31.529	236	27.765	69	8.118	NA	NA	NA	NA	NA	NA	NA	NA	NA	NA	NA	NA	NA	NA	277	0	0	80	28.881	6	2.166	15	5.415	23	8.303	37	13.357	1	0.361	97	35.018	18	6.498	NA	NA	BC1
1992	8	146	1456	906	62.225	605	41.552	301	20.673	418	28.709	132	9.066	NA	NA	NA	NA	NA	NA	NA	NA	NA	NA	NA	NA	NA	NA	605	0	0	35	5.785	2	0.331	2	0.331	20	3.306	289	47.769	10	1.653	213	35.207	34	5.62	NA	NA	BC1
1992	9	121	1239	730	58.918	463	37.369	267	21.55	396	31.961	113	9.12	NA	NA	NA	NA	NA	NA	NA	NA	NA	NA	NA	NA	NA	NA	463	0	0	49	10.583	34	7.343	21	4.536	61	13.175	125	26.998	2	0.432	135	29.158	36	7.775	NA	NA	BC1
1992	10	42	427	320	74.941	214	50.117	106	24.824	76	17.799	31	7.26	NA	NA	NA	NA	NA	NA	NA	NA	NA	NA	NA	NA	NA	NA	214	20	9.346	45	21.028	2	0.935	2	0.935	23	10.748	48	22.43	31	14.486	40	18.692	3	1.402	NA	NA	BC1
1992	11	76	760	362	47.632	247	32.5	115	15.132	316	41.579	82	10.789	NA	NA	NA	NA	NA	NA	NA	NA	NA	NA	NA	NA	NA	NA	247	10	4.049	20	8.097	28	11.336	0	0	72	29.15	92	37.247	2	0.81	17	6.883	6	2.429	NA	NA	BC1
1992	12	48	479	165	34.447	122	25.47	43	8.977	236	49.269	78	16.284	NA	NA	NA	NA	NA	NA	NA	NA	NA	NA	NA	NA	NA	NA	122	5	4.098	28	22.951	0	0	0	0	41	33.607	29	23.77	0	0	19	15.574	0	0	NA	NA	BC1
1993	1	79	809	435	53.77	252	31.15	183	22.621	286	35.352	88	10.878	NA	NA	NA	NA	NA	NA	NA	NA	NA	NA	NA	NA	NA	NA	252	1	0.397	53	21.032	121	48.016	0	0	6	2.381	5	1.984	3	1.19	1	0.397	62	24.603	NA	NA	BC1
1993	2	17	170	91	53.529	73	42.941	18	10.588	71	41.765	8	4.706	NA	NA	NA	NA	NA	NA	NA	NA	NA	NA	NA	NA	NA	NA	73	0	0	0	0	9	12.329	55	75.342	0	0	0	0	0	0	1	1.37	8	10.959	NA	NA	BC1
1993	3	45	443	267	60.271	140	31.603	127	28.668	127	28.668	49	11.061	NA	NA	NA	NA	NA	NA	NA	NA	NA	NA	NA	NA	NA	NA	140	8	5.714	34	24.286	7	5	0	0	0	0	0	0	37	26.429	21	15	33	23.571	NA	NA	BC1
1993	4	77	780	442	56.667	343	43.974	99	12.692	250	32.051	88	11.282	NA	NA	NA	NA	NA	NA	NA	NA	NA	NA	NA	NA	NA	NA	343	17	4.956	0	0	17	4.956	1	0.292	21	6.122	37	10.787	30	8.746	165	48.105	55	16.035	NA	NA	BC1
1993	5	119	1190	786	66.05	537	45.126	249	20.924	233	19.58	171	14.37	NA	NA	NA	NA	NA	NA	NA	NA	NA	NA	NA	NA	NA	NA	537	0	0	144	26.816	19	3.538	7	1.304	6	1.117	80	14.898	67	12.477	162	30.168	52	9.683	NA	NA	BC1
1993	6	87	870	594	68.276	449	51.609	145	16.667	208	23.908	68	7.816	NA	NA	NA	NA	NA	NA	NA	NA	NA	NA	NA	NA	NA	NA	449	0	0	39	8.686	7	1.559	0	0	24	5.345	47	10.468	6	1.336	293	65.256	33	7.35	NA	NA	BC1
1993	7	72	720	356	49.444	225	31.25	131	18.194	223	30.972	141	19.583	NA	NA	NA	NA	NA	NA	NA	NA	NA	NA	NA	NA	NA	NA	225	0	0	18	8	3	1.333	4	1.778	19	8.444	59	26.222	0	0	93	41.333	29	12.889	NA	NA	BC1
1993	8	68	680	298	43.824	195	28.676	103	15.147	224	32.941	157	23.088	NA	NA	NA	NA	NA	NA	NA	NA	NA	NA	NA	NA	NA	NA	195	19	9.744	84	43.077	2	1.026	6	3.077	0	0	10	5.128	7	3.59	55	28.205	12	6.154	NA	NA	BC1
1993	9	96	973	615	63.207	322	33.094	293	30.113	282	28.983	76	7.811	NA	NA	NA	NA	NA	NA	NA	NA	NA	NA	NA	NA	NA	NA	322	0	0	198	61.491	0	0	2	0.621	4	1.242	67	20.807	2	0.621	16	4.969	33	10.248	NA	NA	BC1
1993	10	90	900	596	66.222	347	38.556	249	27.667	201	22.333	103	11.444	NA	NA	NA	NA	NA	NA	NA	NA	NA	NA	NA	NA	NA	NA	347	13	3.746	88	25.36	57	16.427	2	0.576	16	4.611	85	24.496	5	1.441	49	14.121	32	9.222	NA	NA	BC1
1993	11	87	870	405	46.552	274	31.494	131	15.057	352	40.46	113	12.989	NA	NA	NA	NA	NA	NA	NA	NA	NA	NA	NA	NA	NA	NA	274	0	0	61	22.263	23	8.394	0	0	11	4.015	118	43.066	0	0	54	19.708	7	2.555	NA	NA	BC1
1993	12	26	259	143	55.212	73	28.185	70	27.027	70	27.027	46	17.761	NA	NA	NA	NA	NA	NA	NA	NA	NA	NA	NA	NA	NA	NA	73	0	0	6	8.219	14	19.178	0	0	5	6.849	0	0	1	1.37	0	0	47	64.384	NA	NA	BC1
1994	1	103	1023	487	47.605	219	21.408	268	26.197	413	40.371	123	12.023	NA	NA	NA	NA	NA	NA	NA	NA	NA	NA	NA	NA	NA	NA	219	0	0	113	51.598	16	7.306	0	0	9	4.11	5	2.283	8	3.653	18	8.219	50	22.831	NA	NA	BC1
1994	2	123	1229	653	53.133	468	38.08	185	15.053	325	26.444	251	20.423	NA	NA	NA	NA	NA	NA	NA	NA	NA	NA	NA	NA	NA	NA	468	136	29.06	60	12.821	115	24.573	0	0	6	1.282	41	8.761	17	3.632	57	12.179	36	7.692	NA	NA	BC1
1994	3	106	1060	686	64.717	364	34.34	322	30.377	249	23.491	125	11.792	NA	NA	NA	NA	NA	NA	NA	NA	NA	NA	NA	NA	NA	NA	364	0	0	126	34.615	104	28.571	11	3.022	3	0.824	0	0	42	11.538	12	3.297	66	18.132	NA	NA	BC1
1994	4	110	1100	644	58.545	347	31.545	297	27	274	24.909	182	16.545	NA	NA	NA	NA	NA	NA	NA	NA	NA	NA	NA	NA	NA	NA	347	0	0	83	23.919	141	40.634	5	1.441	9	2.594	0	0	37	10.663	6	1.729	66	19.02	NA	NA	BC1
1994	5	14	130	95	73.077	53	40.769	42	32.308	18	13.846	17	13.077	28	279	147	52.688	85	30.466	62	22.222	112	40.143	15	5.376	5	1.792	138	0	0	12	8.696	27	19.565	3	2.174	21	15.217	0	0	38	27.536	6	4.348	31	22.464	NA	NA	BC1
1994	6	42	420	273	65	137	32.619	136	32.381	70	16.667	77	18.333	12	118	84	71.186	27	22.881	57	48.305	32	27.119	0	0	2	1.695	164	0	0	21	12.805	4	2.439	1	0.61	25	15.244	1	0.61	6	3.659	99	60.366	7	4.268	NA	NA	BC1
1994	7	44	429	285	66.434	198	46.154	87	20.28	93	21.678	51	11.888	41	391	253	64.706	159	40.665	94	24.041	111	28.389	23	5.882	4	1.023	357	0	0	45	12.605	5	1.401	5	1.401	47	13.165	27	7.563	13	3.641	172	48.179	43	12.045	NA	NA	BC1
1994	8	49	490	340	69.388	218	44.49	122	24.898	101	20.612	49	10	45	441	315	71.429	183	41.497	132	29.932	91	20.635	31	7.029	4	0.907	401	7	1.746	194	48.379	7	1.746	6	1.496	14	3.491	26	6.484	8	1.995	113	28.18	26	6.484	NA	NA	BC1
1994	9	53	530	407	76.792	259	48.868	148	27.925	86	16.226	37	6.981	44	437	316	72.311	185	42.334	131	29.977	106	24.256	3	0.686	12	2.746	444	16	3.604	207	46.622	10	2.252	2	0.45	23	5.18	41	9.234	8	1.802	103	23.198	34	7.658	NA	NA	BC1
1994	10	39	390	298	76.41	178	45.641	120	30.769	63	16.154	29	7.436	33	330	272	82.424	146	44.242	126	38.182	52	15.758	4	1.212	2	0.606	324	0	0	111	34.259	12	3.704	9	2.778	54	16.667	33	10.185	6	1.852	84	25.926	15	4.63	NA	NA	BC1
1994	11	46	451	221	49.002	150	33.259	71	15.743	157	34.812	73	16.186	45	450	269	59.778	182	40.444	87	19.333	119	26.444	30	6.667	32	7.111	332	0	0	60	18.072	139	41.867	0	0	40	12.048	47	14.157	1	0.301	4	1.205	41	12.349	NA	NA	BC1
1994	12	17	170	103	60.588	50	29.412	53	31.176	61	35.882	6	3.529	17	170	122	71.765	81	47.647	41	24.118	21	12.353	20	11.765	7	4.118	131	0	0	31	23.664	8	6.107	0	0	22	16.794	41	31.298	0	0	0	0	29	22.137	NA	NA	BC1
1995	1	44	438	254	57.991	129	29.452	125	28.539	118	26.941	66	15.068	43	426	228	53.521	106	24.883	122	28.638	144	33.803	33	7.746	21	4.93	235	2	0.851	112	47.66	13	5.532	9	3.83	0	0	0	0	14	5.957	41	17.447	44	18.723	NA	NA	BC1
1995	2	41	410	214	52.195	146	35.61	68	16.585	149	36.341	47	11.463	41	404	264	65.347	175	43.317	89	22.03	100	24.752	17	4.208	23	5.693	321	60	18.692	71	22.118	30	9.346	0	0	36	11.215	2	0.623	28	8.723	51	15.888	43	13.396	NA	NA	BC1
1995	3	63	625	425	68	216	34.56	209	33.44	131	20.96	69	11.04	60	587	385	65.588	181	30.835	204	34.753	153	26.065	26	4.429	23	3.918	397	0	0	44	11.083	22	5.542	15	3.778	55	13.854	0	0	130	32.746	55	13.854	76	19.144	NA	NA	BC1
1995	4	54	540	330	61.111	175	32.407	155	28.704	148	27.407	62	11.481	53	526	342	65.019	209	39.734	133	25.285	124	23.574	48	9.125	12	2.281	384	2	0.521	76	19.792	21	5.469	16	4.167	102	26.563	9	2.344	19	4.948	108	28.125	31	8.073	NA	NA	BC1
1995	5	124	1233	834	67.64	447	36.253	387	31.387	201	16.302	198	16.058	60	595	406	68.235	249	41.849	157	26.387	106	17.815	61	10.252	21	3.529	696	7	1.006	71	10.201	37	5.316	50	7.184	102	14.655	0	0	72	10.345	299	42.96	58	8.333	NA	NA	BC1
1995	6	82	800	511	63.875	240	30	271	33.875	162	20.25	127	15.875	39	379	263	69.393	135	35.62	128	33.773	81	21.372	33	8.707	2	0.528	375	0	0	35	9.333	3	0.8	4	1.067	85	22.667	1	0.267	16	4.267	187	49.867	44	11.733	NA	NA	BC1
1995	7	115	1130	797	70.531	450	39.823	347	30.708	246	21.77	87	7.699	58	567	433	76.367	243	42.857	190	33.51	107	18.871	13	2.293	14	2.469	693	0	0	188	27.128	25	3.608	1	0.144	53	7.648	26	3.752	7	1.01	350	50.505	43	6.205	NA	NA	BC1
1995	8	221	2189	1497	68.387	906	41.389	591	26.999	460	21.014	232	10.598	107	1048	765	72.996	489	46.66	276	26.336	204	19.466	54	5.153	25	2.385	1395	0	0	357	25.591	12	0.86	45	3.226	76	5.448	6	0.43	16	1.147	750	53.763	133	9.534	NA	NA	BC1
1995	9	120	1184	809	68.328	516	43.581	293	24.747	232	19.595	143	12.078	59	580	441	76.034	308	53.103	133	22.931	105	18.103	26	4.483	8	1.379	824	54	6.553	406	49.272	23	2.791	11	1.335	35	4.248	21	2.549	10	1.214	183	22.209	81	9.83	NA	NA	BC1
1995	10	164	1613	1010	62.616	748	46.373	262	16.243	341	21.141	262	16.243	83	783	538	68.71	370	47.254	168	21.456	164	20.945	76	9.706	5	0.639	1118	32	2.862	690	61.717	5	0.447	11	0.984	42	3.757	10	0.894	9	0.805	212	18.962	107	9.571	NA	NA	BC1
1995	11	189	1863	1062	57.005	640	34.353	422	22.652	418	22.437	383	20.558	95	928	651	70.151	416	44.828	235	25.323	156	16.81	117	12.608	4	0.431	1056	0	0	544	51.515	37	3.504	5	0.473	28	2.652	4	0.379	6	0.568	287	27.178	145	13.731	NA	NA	BC1
1995	12	106	1040	640	61.538	259	24.904	381	36.635	268	25.769	132	12.692	52	513	356	69.396	143	27.875	213	41.52	118	23.002	22	4.288	17	3.314	402	0	0	255	63.433	5	1.244	13	3.234	12	2.985	13	3.234	2	0.498	26	6.468	76	18.905	NA	NA	BC1
1996	1	118	1158	649	56.045	331	28.584	318	27.461	358	30.915	151	13.04	55	533	258	48.405	115	21.576	143	26.829	170	31.895	83	15.572	21	3.94	446	7	1.57	303	67.937	13	2.915	0	0	23	5.157	27	6.054	13	2.915	13	2.915	47	10.538	NA	NA	BC1
1996	2	217	2152	1088	50.558	599	27.835	489	22.723	793	36.849	271	12.593	107	1043	629	60.307	353	33.845	276	26.462	298	28.571	105	10.067	11	1.055	952	95	9.979	350	36.765	202	21.218	19	1.996	78	8.193	62	6.513	6	0.63	46	4.832	94	9.874	NA	NA	BC1
1996	3	137	1351	728	53.886	432	31.976	296	21.91	436	32.272	187	13.842	71	692	469	67.775	305	44.075	164	23.699	166	23.988	50	7.225	7	1.012	737	39	5.292	257	34.871	168	22.795	4	0.543	105	14.247	3	0.407	50	6.784	17	2.307	94	12.754	NA	NA	BC1
1996	4	167	1663	917	55.141	615	36.981	302	18.16	448	26.939	298	17.919	86	854	602	70.492	419	49.063	183	21.429	176	20.609	53	6.206	23	2.693	1034	1	0.097	575	55.609	197	19.052	2	0.193	62	5.996	12	1.161	105	10.155	4	0.387	76	7.35	NA	NA	BC1
1996	5	210	2080	1242	59.712	796	38.269	446	21.442	618	29.712	220	10.577	103	1006	596	59.245	372	36.978	224	22.266	288	28.628	88	8.748	34	3.38	1168	0	0	383	32.791	75	6.421	5	0.428	162	13.87	10	0.856	114	9.76	238	20.377	181	15.497	NA	NA	BC1
1996	6	166	1630	1014	62.209	554	33.988	460	28.221	433	26.564	183	11.227	83	813	545	67.036	280	34.44	265	32.595	210	25.83	48	5.904	10	1.23	834	3	0.36	230	27.578	61	7.314	2	0.24	178	21.343	8	0.959	115	13.789	163	19.544	74	8.873	NA	NA	BC1
1996	7	176	1721	1198	69.611	706	41.023	492	28.588	397	23.068	126	7.321	89	872	605	69.381	331	37.959	274	31.422	170	19.495	67	7.683	30	3.44	1037	0	0	98	9.45	13	1.254	12	1.157	87	8.39	102	9.836	36	3.472	589	56.798	100	9.643	NA	NA	BC1
1996	8	322	3155	2391	75.784	1497	47.448	894	28.336	567	17.971	197	6.244	163	1554	955	61.454	528	33.977	427	27.477	447	28.764	49	3.153	103	6.628	2025	57	2.815	226	11.16	17	0.84	11	0.543	260	12.84	183	9.037	18	0.889	1046	51.654	207	10.222	NA	NA	BC1
1996	9	257	2493	1749	70.156	1009	40.473	740	29.683	462	18.532	282	11.312	130	1247	713	57.177	343	27.506	370	29.671	367	29.431	53	4.25	114	9.142	1352	125	9.246	426	31.509	43	3.18	20	1.479	62	4.586	117	8.654	44	3.254	376	27.811	139	10.281	NA	NA	BC1
1996	10	214	2099	1441	68.652	894	42.592	547	26.06	453	21.582	205	9.767	104	1012	591	58.399	361	35.672	230	22.727	274	27.075	57	5.632	90	8.893	1255	26	2.072	614	48.924	17	1.355	5	0.398	101	8.048	111	8.845	43	3.426	207	16.494	131	10.438	NA	NA	BC1
1996	11	369	3622	2599	71.756	1474	40.696	1125	31.06	679	18.747	344	9.498	178	1690	1190	70.414	608	35.976	582	34.438	325	19.231	100	5.917	75	4.438	2082	4	0.192	970	46.59	84	4.035	9	0.432	178	8.549	194	9.318	154	7.397	311	14.938	178	8.549	NA	NA	BC1
1996	12	179	1748	1096	62.7	653	37.357	443	25.343	433	24.771	219	12.529	88	811	490	60.419	283	34.895	207	25.524	222	27.374	51	6.289	48	5.919	936	0	0	326	34.829	126	13.462	1	0.107	133	14.209	162	17.308	2	0.214	35	3.739	151	16.132	NA	NA	BC1
1997	1	223	2157	1259	58.368	727	33.704	532	24.664	598	27.724	300	13.908	115	1070	607	56.729	342	31.963	265	24.766	285	26.636	124	11.589	54	5.047	1069	253	23.667	407	38.073	38	3.555	6	0.561	86	8.045	100	9.355	30	2.806	61	5.706	88	8.232	NA	NA	BC1
1997	2	251	2477	1482	59.83	852	34.396	630	25.434	688	27.776	307	12.394	128	1226	787	64.192	485	39.56	302	24.633	340	27.732	74	6.036	25	2.039	1337	386	28.871	429	32.087	5	0.374	16	1.197	182	13.613	86	6.432	42	3.141	69	5.161	122	9.125	NA	NA	BC1
1997	3	249	2459	1563	63.562	885	35.99	678	27.572	652	26.515	244	9.923	125	1221	710	58.149	442	36.2	268	21.949	355	29.075	52	4.259	104	8.518	1327	0	0	486	36.624	24	1.809	15	1.13	185	13.941	203	15.298	89	6.707	151	11.379	174	13.112	NA	NA	BC1
1997	4	122	1198	646	53.923	380	31.72	266	22.204	423	35.309	129	10.768	61	590	343	58.136	189	32.034	154	26.102	162	27.458	23	3.898	62	10.508	569	8	1.406	42	7.381	271	47.627	1	0.176	65	11.424	33	5.8	0	0	2	0.351	147	25.835	NA	NA	BC1
1997	5	205	2018	1251	61.992	714	35.382	537	26.611	530	26.264	237	11.744	102	979	632	64.556	330	33.708	302	30.848	241	24.617	24	2.451	82	8.376	1044	22	2.107	93	8.908	294	28.161	11	1.054	94	9.004	39	3.736	355	34.004	2	0.192	134	12.835	NA	NA	BC1
1997	6	424	4178	2737	65.51	1595	38.176	1142	27.334	968	23.169	473	11.321	208	1981	1167	58.91	562	28.37	605	30.54	539	27.208	129	6.512	144	7.269	2157	0	0	136	6.305	4	0.185	24	1.113	247	11.451	54	2.503	1008	46.732	450	20.862	234	10.848	NA	NA	BC1
1997	6	424	4178	2737	65.51	1595	38.176	1142	27.334	968	23.169	473	11.321	208	1981	1167	58.91	562	28.37	605	30.54	539	27.208	129	6.512	144	7.269	2157	0	0	136	6.305	4	0.185	24	1.113	247	11.451	54	2.503	1008	46.732	450	20.862	234	10.848	NA	NA	BC2
1997	7	535	5248	3706	70.617	2427	46.246	1279	24.371	843	16.063	699	13.319	193	1816	1125	61.949	624	34.361	501	27.588	393	21.641	148	8.15	150	8.26	3051	1	0.033	103	3.376	15	0.492	39	1.278	252	8.26	293	9.603	273	8.948	1773	58.112	302	9.898	NA	NA	BC2
1997	8	641	6322	4159	65.786	2822	44.638	1337	21.148	1381	21.844	782	12.37	209	2024	1251	61.808	770	38.043	481	23.765	496	24.506	164	8.103	113	5.583	3592	5	0.139	172	4.788	5	0.139	32	0.891	279	7.767	220	6.125	131	3.647	2407	67.01	341	9.493	NA	NA	BC2
1997	9	518	5113	3190	62.39	2226	43.536	964	18.854	1352	26.442	571	11.168	171	1646	1074	65.249	737	44.775	337	20.474	413	25.091	84	5.103	75	4.557	2963	291	9.821	262	8.842	4	0.135	18	0.607	136	4.59	694	23.422	16	0.54	1198	40.432	344	11.61	NA	NA	BC2
1997	10	513	5014	3146	62.744	2157	43.02	989	19.725	1075	21.44	793	15.816	171	1629	1100	67.526	713	43.769	387	23.757	297	18.232	171	10.497	61	3.745	2870	146	5.087	1226	42.718	81	2.822	42	1.463	141	4.913	400	13.937	166	5.784	406	14.146	262	9.129	NA	NA	BC2
1997	11	452	4466	3283	73.511	2146	48.052	1137	25.459	694	15.54	489	10.949	153	1479	1049	70.926	643	43.475	406	27.451	286	19.337	86	5.815	58	3.922	2789	0	0	949	34.027	89	3.191	53	1.9	139	4.984	282	10.111	182	6.526	774	27.752	321	11.51	NA	NA	BC2
1997	12	231	2289	1180	51.551	719	31.411	461	20.14	826	36.086	283	12.363	79	763	485	63.565	280	36.697	205	26.868	185	24.246	43	5.636	50	6.553	999	146	14.615	5	0.501	502	50.25	11	1.101	98	9.81	151	15.115	5	0.501	15	1.502	66	6.607	NA	NA	BC2
1998	1	120	1165	684	58.712	352	30.215	332	28.498	372	31.931	109	9.356	32	304	170	55.921	84	27.632	86	28.289	93	30.592	17	5.592	24	7.895	436	42	9.633	8	1.835	38	8.716	29	6.651	53	12.156	3	0.688	235	53.899	8	1.835	20	4.587	NA	NA	BC2
1998	2	337	3280	2469	75.274	1600	48.78	869	26.494	576	17.561	235	7.165	102	921	529	57.438	293	31.813	236	25.624	258	28.013	47	5.103	87	9.446	1893	14	0.74	67	3.539	53	2.8	886	46.804	68	3.592	82	4.332	401	21.183	128	6.762	194	10.248	NA	NA	BC2
1998	3	631	6205	4314	69.525	2710	43.674	1604	25.85	1302	20.983	588	9.476	200	1870	1192	63.743	660	35.294	532	28.449	483	25.829	124	6.631	71	3.797	3370	47	1.395	19	0.564	57	1.691	859	25.49	264	7.834	396	11.751	377	11.187	1017	30.178	334	9.911	NA	NA	BC2
1998	4	412	4087	3054	74.725	2171	53.12	883	21.605	702	17.176	331	8.099	130	1262	859	68.067	525	41.601	334	26.466	247	19.572	125	9.905	31	2.456	2696	163	6.046	18	0.668	90	3.338	165	6.12	105	3.895	460	17.062	173	6.417	1300	48.22	222	8.234	NA	NA	BC2
1998	5	439	4340	3036	69.954	2007	46.244	1029	23.71	791	18.226	513	11.82	137	1319	939	71.19	600	45.489	339	25.701	252	19.105	102	7.733	26	1.971	2607	582	22.325	22	0.844	381	14.614	6	0.23	145	5.562	324	12.428	720	27.618	163	6.252	264	10.127	NA	NA	BC2
1998	6	345	3407	2622	76.959	2096	61.52	526	15.439	468	13.736	317	9.304	109	1030	799	77.573	608	59.029	191	18.544	169	16.408	42	4.078	20	1.942	2704	0	0	163	6.028	39	1.442	1	0.037	128	4.734	169	6.25	427	15.791	1637	60.54	140	5.178	NA	NA	BC2
1998	7	653	6419	4888	76.149	3608	56.208	1280	19.941	934	14.551	595	9.269	208	1947	1349	69.286	938	48.177	411	21.109	410	21.058	111	5.701	77	3.955	4546	5	0.11	215	4.729	27	0.594	11	0.242	199	4.377	64	1.408	54	1.188	3740	82.27	231	5.081	NA	NA	BC2
1998	8	481	4711	3694	78.412	2699	57.291	995	21.121	596	12.651	421	8.937	154	1443	1055	73.112	747	51.767	308	21.344	235	16.286	81	5.613	72	4.99	3446	0	0	313	9.083	16	0.464	3	0.087	205	5.949	79	2.293	83	2.409	2591	75.189	156	4.527	NA	NA	BC2
1998	9	221	2157	1636	75.846	1275	59.11	361	16.736	349	16.18	172	7.974	72	678	510	75.221	388	57.227	122	17.994	119	17.552	38	5.605	11	1.622	1663	1	0.06	131	7.877	3	0.18	7	0.421	71	4.269	85	5.111	9	0.541	1291	77.631	65	3.909	NA	NA	BC2
1998	10	481	4710	3222	68.408	2259	47.962	963	20.446	900	19.108	587	12.463	158	1498	1044	69.693	716	47.797	328	21.896	338	22.563	69	4.606	47	3.138	2975	411	13.815	471	15.832	61	2.05	3	0.101	184	6.185	41	1.378	27	0.908	1532	51.496	245	8.235	NA	NA	BC2
1998	11	415	4099	3112	75.921	2171	52.964	941	22.957	596	14.54	391	9.539	135	1297	997	76.87	678	52.274	319	24.595	189	14.572	63	4.857	48	3.701	2849	9	0.316	613	21.516	64	2.246	66	2.317	145	5.09	251	8.81	23	0.807	1486	52.159	192	6.739	NA	NA	BC2
1998	12	490	4789	3136	65.483	1976	41.261	1160	24.222	1032	21.549	621	12.967	164	1526	1105	72.412	721	47.248	384	25.164	313	20.511	71	4.653	37	2.425	2697	14	0.519	740	27.438	536	19.874	6	0.222	315	11.68	281	10.419	31	1.149	514	19.058	260	9.64	NA	NA	BC2
1999	1	303	2976	1884	63.306	1092	36.694	792	26.613	751	25.235	341	11.458	98	934	714	76.445	443	47.43	271	29.015	167	17.88	49	5.246	4	0.428	1535	242	15.765	354	23.062	39	2.541	4	0.261	150	9.772	214	13.941	52	3.388	346	22.541	134	8.73	NA	NA	BC2
1999	2	404	3942	2302	58.397	1501	38.077	801	20.32	1091	27.676	548	13.902	129	1201	741	61.699	443	36.886	298	24.813	335	27.893	84	6.994	41	3.414	1944	120	6.173	608	31.276	192	9.877	7	0.36	140	7.202	339	17.438	66	3.395	318	16.358	154	7.922	NA	NA	BC2
1999	3	605	5964	3937	66.013	2532	42.455	1405	23.558	1246	20.892	781	13.095	193	1851	1238	66.883	684	36.953	554	29.93	377	20.367	135	7.293	100	5.402	3216	79	2.456	707	21.984	1326	41.231	11	0.342	144	4.478	86	2.674	15	0.466	377	11.723	471	14.646	NA	NA	BC2
1999	4	702	6962	4644	66.705	3150	45.246	1494	21.459	1252	17.983	1066	15.312	228	2211	1569	70.963	966	43.691	603	27.273	352	15.92	190	8.593	100	4.523	4116	505	12.269	599	14.553	1128	27.405	229	5.564	141	3.426	16	0.389	1225	29.762	11	0.267	262	6.365	NA	NA	BC2
1999	5	390	3836	2778	72.419	1698	44.265	1080	28.154	642	16.736	416	10.845	128	1229	867	70.545	511	41.579	356	28.967	263	21.4	61	4.963	38	3.092	2209	0	0	101	4.572	79	3.576	270	12.223	151	6.836	28	1.268	708	32.051	671	30.376	201	9.099	NA	NA	BC2
1999	6	580	5745	4164	72.48	2853	49.661	1311	22.82	878	15.283	703	12.237	187	1799	1335	74.208	859	47.749	476	26.459	310	17.232	100	5.559	54	3.002	3712	2	0.054	430	11.584	54	1.455	5	0.135	181	4.876	378	10.183	163	4.391	2331	62.796	168	4.526	NA	NA	BC2
1999	7	423	4130	2978	72.107	1724	41.743	1254	30.363	665	16.102	486	11.768	131	1237	878	70.978	509	41.148	369	29.83	269	21.746	58	4.689	32	2.587	2233	2	0.09	220	9.852	15	0.672	10	0.448	99	4.433	276	12.36	28	1.254	1415	63.368	168	7.524	NA	NA	BC2
1999	8	63	622	526	84.566	384	61.736	142	22.83	60	9.646	36	5.788	29	277	241	87.004	144	51.986	97	35.018	18	6.498	0	0	18	6.498	528	0	0	9	1.705	0	0	0	0	22	4.167	111	21.023	20	3.788	341	64.583	25	4.735	NA	NA	BC2
1999	9	NA	NA	NA	NA	NA	NA	NA	NA	NA	NA	NA	NA	NA	NA	NA	NA	NA	NA	NA	NA	NA	NA	NA	NA	NA	NA	NA	NA	NA	NA	NA	NA	NA	NA	NA	NA	NA	NA	NA	NA	NA	NA	NA	NA	NA	NA	NA	BC2
1999	10	461	4557	2844	62.409	1702	37.349	1142	25.06	1295	28.418	418	9.173	157	1532	1057	68.995	660	43.081	397	25.914	352	22.977	84	5.483	39	2.546	2362	148	6.266	653	27.646	31	1.312	9	0.381	155	6.562	105	4.445	51	2.159	1017	43.057	193	8.171	NA	NA	BC2
1999	11	525	5171	3638	70.354	2374	45.91	1264	24.444	1019	19.706	514	9.94	171	1633	1115	68.279	717	43.907	398	24.372	374	22.903	88	5.389	56	3.429	3091	0	0	1282	41.475	198	6.406	1	0.032	138	4.465	216	6.988	26	0.841	1020	32.999	210	6.794	NA	NA	BC2
1999	12	346	3393	2357	69.467	1289	37.99	1068	31.477	756	22.281	280	8.252	121	1134	780	68.783	429	37.831	351	30.952	248	21.869	61	5.379	45	3.968	1718	109	6.345	271	15.774	649	37.776	18	1.048	78	4.54	36	2.095	37	2.154	18	1.048	502	29.22	NA	NA	BC2
2000	1	447	4239	2627	61.972	1456	34.348	1171	27.624	1180	27.837	432	10.191	143	1327	837	63.075	427	32.178	410	30.897	418	31.5	45	3.391	27	2.035	1883	1	0.053	276	14.657	22	1.168	3	0.159	84	4.461	15	0.797	151	8.019	754	40.042	577	30.643	NA	NA	BC2
2000	2	452	4354	2592	59.531	1652	37.942	940	21.589	1505	34.566	257	5.903	145	1336	826	61.826	531	39.746	295	22.081	437	32.71	49	3.668	24	1.796	2183	555	25.424	138	6.322	6	0.275	2	0.092	151	6.917	160	7.329	28	1.283	1015	46.496	128	5.863	NA	NA	BC2
2000	3	514	5001	3493	69.846	2293	45.851	1200	23.995	1201	24.015	307	6.139	167	1601	1111	69.394	678	42.349	433	27.046	326	20.362	128	7.995	36	2.249	2971	8	0.269	280	9.424	13	0.438	22	0.74	75	2.524	162	5.453	156	5.251	2076	69.875	179	6.025	NA	NA	BC2
2000	4	212	2079	1510	72.631	938	45.118	572	27.513	347	16.691	222	10.678	72	689	473	68.65	291	42.235	182	26.415	116	16.836	75	10.885	25	3.628	1229	0	0	391	31.814	25	2.034	26	2.116	72	5.858	135	10.985	15	1.221	532	43.287	33	2.685	NA	NA	BC2
2000	5	257	2520	1891	75.04	1320	52.381	571	22.659	400	15.873	229	9.087	85	822	677	82.36	429	52.19	248	30.17	81	9.854	55	6.691	9	1.095	1749	0	0	323	18.468	165	9.434	7	0.4	77	4.403	84	4.803	9	0.515	996	56.947	88	5.031	NA	NA	BC2
2000	6	482	4648	3453	74.29	2151	46.278	1302	28.012	907	19.514	288	6.196	155	1383	1062	76.79	635	45.915	427	30.875	237	17.137	63	4.555	21	1.518	2786	7	0.251	549	19.706	171	6.138	17	0.61	127	4.559	439	15.757	20	0.718	1325	47.559	131	4.702	NA	NA	BC2
2000	7	309	2959	2130	71.984	1285	43.427	845	28.557	580	19.601	249	8.415	102	968	721	74.483	458	47.314	263	27.169	174	17.975	59	6.095	14	1.446	1743	0	0	302	17.326	83	4.762	3	0.172	90	5.164	140	8.032	24	1.377	967	55.479	134	7.688	NA	NA	BC2
2000	8	239	2334	1741	74.593	1057	45.287	684	29.306	372	15.938	221	9.469	76	722	549	76.039	339	46.953	210	29.086	118	16.343	47	6.51	8	1.108	1396	11	0.788	319	22.851	45	3.223	2	0.143	53	3.797	322	23.066	3	0.215	562	40.258	79	5.659	NA	NA	BC2
2000	9	388	3792	2599	68.539	1635	43.117	964	25.422	847	22.336	346	9.124	121	1147	791	68.963	530	46.207	261	22.755	264	23.017	63	5.493	29	2.528	2165	124	5.727	300	13.857	119	5.497	8	0.37	125	5.774	320	14.781	24	1.109	978	45.173	167	7.714	NA	NA	BC2
2000	10	555	5460	3638	66.63	2264	41.465	1374	25.165	1463	26.795	359	6.575	177	1681	1073	63.831	635	37.775	438	26.056	464	27.603	96	5.711	48	2.855	2899	146	5.036	1068	36.84	288	9.934	1	0.034	162	5.588	141	4.864	39	1.345	879	30.321	175	6.037	NA	NA	BC2
2000	11	300	2952	1909	64.668	1155	39.126	754	25.542	829	28.083	214	7.249	91	875	574	65.6	302	34.514	272	31.086	232	26.514	49	5.6	20	2.286	1457	0	0	528	36.239	211	14.482	17	1.167	56	3.844	212	14.55	10	0.686	353	24.228	70	4.804	NA	NA	BC2
2000	12	108	1026	655	63.84	317	30.897	338	32.943	298	29.045	73	7.115	34	311	185	59.486	72	23.151	113	36.334	103	33.119	6	1.929	17	5.466	389	19	4.884	82	21.08	119	30.591	39	10.026	11	2.828	12	3.085	0	0	26	6.684	81	20.823	NA	NA	BC2
2001	1	108	1058	793	74.953	542	51.229	251	23.724	186	17.58	79	7.467	34	291	213	73.196	117	40.206	96	32.99	47	16.151	24	8.247	7	2.405	659	76	11.533	40	6.07	94	14.264	39	5.918	36	5.463	107	16.237	223	33.839	10	1.517	34	5.159	NA	NA	BC2
2001	2	258	2423	1500	61.907	783	32.315	717	29.591	680	28.064	243	10.029	82	733	421	57.435	226	30.832	195	26.603	221	30.15	80	10.914	11	1.501	1009	4	0.396	34	3.37	57	5.649	74	7.334	85	8.424	32	3.171	531	52.626	93	9.217	99	9.812	NA	NA	BC2
2001	3	120	1112	789	70.953	400	35.971	389	34.982	235	21.133	88	7.914	40	355	241	67.887	116	32.676	125	35.211	100	28.169	9	2.535	5	1.408	516	3	0.581	8	1.55	48	9.302	9	1.744	36	6.977	21	4.07	31	6.008	341	66.085	19	3.682	NA	NA	BC2
2001	4	184	1767	1214	68.704	639	36.163	575	32.541	424	23.995	129	7.301	57	529	365	68.998	193	36.484	172	32.514	116	21.928	41	7.75	7	1.323	832	72	8.654	13	1.563	359	43.149	22	2.644	61	7.332	32	3.846	142	17.067	54	6.49	77	9.255	NA	NA	BC2
2001	5	311	3022	2288	75.711	1478	48.908	810	26.803	529	17.505	205	6.784	107	1013	732	72.261	436	43.04	296	29.22	217	21.422	34	3.356	30	2.962	1914	0	0	63	3.292	63	3.292	80	4.18	130	6.792	19	0.993	71	3.71	1400	73.145	88	4.598	NA	NA	BC2
2001	6	310	3035	2359	77.727	1626	53.575	733	24.152	421	13.871	255	8.402	103	965	706	73.161	461	47.772	245	25.389	180	18.653	68	7.047	11	1.14	2087	0	0	61	2.923	6	0.287	22	1.054	182	8.721	90	4.312	16	0.767	1642	78.678	68	3.258	NA	NA	BC2
2001	7	445	4257	3043	71.482	2025	47.569	1018	23.914	881	20.695	333	7.822	149	1392	938	67.385	578	41.523	360	25.862	400	28.736	21	1.509	33	2.371	2603	0	0	182	6.992	7	0.269	33	1.268	357	13.715	150	5.763	13	0.499	1779	68.344	82	3.15	NA	NA	BC2
2001	8	410	3936	2703	68.674	1800	45.732	903	22.942	906	23.018	327	8.308	140	1334	955	71.589	596	44.678	359	26.912	307	23.013	56	4.198	16	1.199	2396	0	0	379	15.818	6	0.25	5	0.209	162	6.761	212	8.848	44	1.836	1475	61.561	113	4.716	NA	NA	BC2
2001	9	336	3266	2144	65.646	1369	41.917	775	23.729	804	24.617	318	9.737	113	1077	759	70.474	486	45.125	273	25.348	229	21.263	62	5.757	27	2.507	1855	47	2.534	453	24.42	30	1.617	9	0.485	146	7.871	108	5.822	35	1.887	941	50.728	86	4.636	NA	NA	BC2
2001	10	210	2017	1378	68.319	923	45.761	455	22.558	438	21.715	201	9.965	63	591	438	74.112	277	46.87	161	27.242	94	15.905	52	8.799	7	1.184	1200	45	3.75	271	22.583	29	2.417	1	0.083	57	4.75	33	2.75	5	0.417	702	58.5	57	4.75	NA	NA	BC2
2001	11	257	2474	1793	72.474	1180	47.696	613	24.778	458	18.513	223	9.014	83	767	568	74.055	334	43.546	234	30.508	133	17.34	40	5.215	26	3.39	1514	6	0.396	380	25.099	378	24.967	31	2.048	142	9.379	164	10.832	11	0.727	265	17.503	137	9.049	NA	NA	BC2
2001	12	405	3815	2277	59.685	1039	27.235	1238	32.451	1344	35.229	194	5.085	139	1246	778	62.44	387	31.059	391	31.38	378	30.337	57	4.575	33	2.648	1426	0	0	611	42.847	203	14.236	1	0.07	91	6.381	82	5.75	10	0.701	206	14.446	222	15.568	NA	NA	BC2
2002	1	419	3908	2010	51.433	842	21.546	1168	29.887	1541	39.432	357	9.135	146	1273	762	59.859	336	26.394	426	33.464	418	32.836	66	5.185	27	2.121	1178	82	6.961	358	30.39	121	10.272	40	3.396	108	9.168	115	9.762	40	3.396	104	8.829	210	17.827	NA	NA	BC2
2002	2	356	3354	2063	61.509	1160	34.586	903	26.923	976	29.1	315	9.392	123	1086	705	64.917	406	37.385	299	27.532	293	26.98	52	4.788	36	3.315	1566	157	10.026	209	13.346	554	35.377	3	0.192	106	6.769	33	2.107	48	3.065	258	16.475	198	12.644	NA	NA	BC2
2002	3	240	2239	1498	66.905	809	36.132	689	30.773	617	27.557	124	5.538	82	740	466	62.973	239	32.297	227	30.676	215	29.054	26	3.514	33	4.459	1048	59	5.63	235	22.424	293	27.958	3	0.286	130	12.405	31	2.958	145	13.836	62	5.916	90	8.588	NA	NA	BC2
2002	4	287	2664	1728	64.865	872	32.733	856	32.132	775	29.092	161	6.044	99	841	550	65.398	235	27.943	315	37.455	245	29.132	17	2.021	29	3.448	1107	12	1.084	296	26.739	46	4.155	2	0.181	112	10.117	42	3.794	331	29.901	187	16.893	79	7.136	NA	NA	BC2
2002	5	152	1450	881	60.759	484	33.379	397	27.379	461	31.793	108	7.448	50	451	307	68.071	153	33.925	154	34.146	101	22.395	26	5.765	17	3.769	637	8	1.256	26	4.082	331	51.962	2	0.314	70	10.989	22	3.454	114	17.896	13	2.041	51	8.006	NA	NA	BC2
2002	6	347	3285	2463	74.977	1430	43.531	1033	31.446	711	21.644	111	3.379	119	1084	862	79.52	505	46.587	357	32.934	185	17.066	21	1.937	16	1.476	1935	2	0.103	111	5.736	51	2.636	7	0.362	204	10.543	0	0	56	2.894	1384	71.525	120	6.202	NA	NA	BC2
2002	7	418	4013	2861	71.293	1582	39.422	1279	31.871	904	22.527	248	6.18	226	2120	1493	70.425	782	36.887	711	33.538	547	25.802	39	1.84	41	1.934	2364	0	0	73	3.088	9	0.381	16	0.677	156	6.599	32	1.354	31	1.311	1858	78.596	189	7.995	NA	NA	BC2
2002	8	149	1444	1136	78.67	654	45.291	482	33.38	209	14.474	99	6.856	158	1492	1217	81.568	709	47.52	508	34.048	216	14.477	47	3.15	12	0.804	1363	4	0.293	167	12.252	49	3.595	4	0.293	66	4.842	35	2.568	19	1.394	931	68.305	88	6.456	NA	NA	BC2
2002	9	167	1573	1204	76.542	656	41.704	548	34.838	302	19.199	67	4.259	183	1654	1207	72.975	641	38.755	566	34.22	344	20.798	85	5.139	18	1.088	1297	6	0.463	243	18.736	63	4.857	1	0.077	40	3.084	22	1.696	10	0.771	847	65.305	65	5.012	NA	NA	BC2
2002	10	176	1656	1072	64.734	591	35.688	481	29.046	443	26.751	141	8.514	178	1653	1157	69.994	603	36.479	554	33.515	374	22.626	107	6.473	15	0.907	1194	238	19.933	93	7.789	71	5.946	11	0.921	30	2.513	168	14.07	12	1.005	468	39.196	103	8.626	NA	NA	BC2
2002	11	123	1171	777	66.354	389	33.219	388	33.134	275	23.484	119	10.162	133	1234	946	76.661	491	39.789	455	36.872	242	19.611	41	3.323	5	0.405	880	8	0.909	135	15.341	148	16.818	4	0.455	71	8.068	48	5.455	8	0.909	351	39.886	107	12.159	NA	NA	BC2
2002	12	175	1628	1097	67.383	386	23.71	711	43.673	409	25.123	122	7.494	188	1714	1137	66.336	445	25.963	692	40.373	447	26.079	73	4.259	57	3.326	831	30	3.61	236	28.4	209	25.15	30	3.61	119	14.32	16	1.925	16	1.925	59	7.1	116	13.959	NA	NA	BC2
2003	1	188	1807	1186	65.634	625	34.588	561	31.046	503	27.836	118	6.53	182	1714	1268	73.979	716	41.774	552	32.205	378	22.054	38	2.217	30	1.75	1341	159	11.857	294	21.924	274	20.433	8	0.597	106	7.905	20	1.491	308	22.968	64	4.773	108	8.054	NA	NA	BC2
2003	2	188	1788	1116	62.416	557	31.152	559	31.264	556	31.096	116	6.488	185	1708	1157	67.74	526	30.796	631	36.944	475	27.81	55	3.22	21	1.23	1083	239	22.068	80	7.387	41	3.786	4	0.369	52	4.801	81	7.479	44	4.063	453	41.828	89	8.218	NA	NA	BC2
2003	3	136	1284	843	65.654	488	38.006	355	27.648	344	26.791	97	7.555	145	1354	924	68.242	562	41.507	362	26.736	363	26.809	45	3.323	22	1.625	1050	0	0	32	3.048	12	1.143	16	1.524	79	7.524	148	14.095	34	3.238	649	61.81	80	7.619	NA	NA	BC2
2003	4	117	1109	692	62.399	335	30.207	357	32.191	361	32.552	56	5.05	118	1075	776	72.186	373	34.698	403	37.488	260	24.186	16	1.488	23	2.14	708	1	0.141	62	8.757	341	48.164	3	0.424	82	11.582	72	10.169	29	4.096	61	8.616	57	8.051	NA	NA	BC2
2003	5	241	2330	1475	63.305	770	33.047	705	30.258	703	30.172	152	6.524	247	2292	1638	71.466	899	39.223	739	32.243	549	23.953	67	2.923	38	1.658	1669	87	5.213	183	10.965	567	33.972	8	0.479	270	16.177	44	2.636	383	22.948	10	0.599	117	7.01	NA	NA	BC2
2003	6	271	2601	1842	70.819	828	31.834	1014	38.985	641	24.644	118	4.537	283	2576	1883	73.098	886	34.394	997	38.703	547	21.234	84	3.261	62	2.407	1714	8	0.467	383	22.345	131	7.643	10	0.583	150	8.751	26	1.517	404	23.571	518	30.222	84	4.901	NA	NA	BC2
2003	7	222	2127	1545	72.638	926	43.535	619	29.102	392	18.43	190	8.933	231	2156	1752	81.262	1110	51.484	642	29.777	328	15.213	55	2.551	21	0.974	2036	0	0	24	1.179	23	1.13	8	0.393	91	4.47	135	6.631	17	0.835	1666	81.827	72	3.536	NA	NA	BC2
2003	8	143	1364	1003	73.534	608	44.575	395	28.959	274	20.088	87	6.378	147	1362	1152	84.581	737	54.112	415	30.47	180	13.216	18	1.322	12	0.881	1345	1	0.074	29	2.156	9	0.669	4	0.297	55	4.089	254	18.885	1	0.074	948	70.483	44	3.271	NA	NA	BC2
2003	9	233	2224	1613	72.527	906	40.737	707	31.79	482	21.673	129	5.8	226	2087	1499	71.826	842	40.345	657	31.481	470	22.52	96	4.6	22	1.054	1748	135	7.723	168	9.611	15	0.858	16	0.915	132	7.551	149	8.524	7	0.4	1107	63.33	19	1.087	NA	NA	BC3
2003	10	219	2124	1406	66.196	893	42.043	513	24.153	574	27.024	144	6.78	216	2061	1480	71.81	1030	49.976	450	21.834	486	23.581	80	3.882	15	0.728	1923	142	7.384	142	7.384	110	5.72	8	0.416	93	4.836	117	6.084	9	0.468	1204	62.611	98	5.096	NA	NA	BC3
2003	11	216	2081	1504	72.273	879	42.239	625	30.034	446	21.432	131	6.295	214	2041	1529	74.914	881	43.165	648	31.749	415	20.333	47	2.303	50	2.45	1760	0	0	309	17.557	290	16.477	28	1.591	86	4.886	96	5.455	17	0.966	885	50.284	49	2.784	NA	NA	BC3
2003	12	226	2154	1472	68.338	780	36.212	692	32.126	568	26.37	114	5.292	227	2092	1509	72.132	769	36.759	740	35.373	487	23.279	80	3.824	16	0.765	1549	0	0	284	18.334	391	25.242	2	0.129	131	8.457	144	9.296	32	2.066	495	31.956	70	4.519	NA	NA	BC3
2004	1	197	1899	1074	56.556	458	24.118	616	32.438	710	37.388	115	6.056	194	1824	1216	66.667	633	34.704	583	31.963	523	28.673	69	3.783	16	0.877	1091	23	2.108	218	19.982	166	15.215	11	1.008	61	5.591	162	14.849	33	3.025	293	26.856	124	11.366	NA	NA	BC3
2004	2	148	1415	835	59.011	424	29.965	411	29.046	473	33.428	107	7.562	143	1333	914	68.567	445	33.383	469	35.184	338	25.356	64	4.801	17	1.275	869	2	0.23	68	7.825	488	56.157	6	0.69	68	7.825	49	5.639	41	4.718	9	1.036	138	15.88	NA	NA	BC3
2004	2	148	1415	835	59.011	424	29.965	411	29.046	473	33.428	107	7.562	143	1333	914	68.567	445	33.383	469	35.184	338	25.356	64	4.801	17	1.275	869	2	0.23	68	7.825	488	56.157	6	0.69	68	7.825	49	5.639	41	4.718	9	1.036	138	15.88	NA	NA	BC4
2004	3	179	1729	1089	62.984	597	34.529	492	28.456	461	26.663	179	10.353	183	1756	1200	68.337	664	37.813	536	30.524	442	25.171	59	3.36	55	3.132	1261	0	0	296	23.473	400	31.721	3	0.238	91	7.216	184	14.592	103	8.168	63	4.996	121	9.596	NA	NA	BC4
2004	4	139	1352	969	71.672	549	40.607	420	31.065	308	22.781	75	5.547	144	1378	944	68.505	480	34.833	464	33.672	343	24.891	58	4.209	33	2.395	1029	0	0	123	11.953	199	19.339	5	0.486	35	3.401	149	14.48	141	13.703	343	33.333	34	3.304	NA	NA	BC4
2004	5	154	1501	1104	73.551	675	44.97	429	28.581	308	20.52	89	5.929	161	1550	1133	73.097	624	40.258	509	32.839	335	21.613	51	3.29	31	2	1299	0	0	285	21.94	142	10.931	8	0.616	63	4.85	131	10.085	108	8.314	490	37.721	72	5.543	NA	NA	BC4
2004	6	208	1988	1562	78.571	903	45.423	659	33.149	321	16.147	105	5.282	209	1951	1587	81.343	894	45.823	693	35.52	318	16.299	28	1.435	18	0.923	1797	0	0	85	4.73	18	1.002	9	0.501	104	5.787	133	7.401	8	0.445	1362	75.793	78	4.341	NA	NA	BC4
2004	7	341	3298	2679	81.231	1658	50.273	1021	30.958	475	14.403	144	4.366	336	3206	2598	81.036	1622	50.593	976	30.443	528	16.469	37	1.154	43	1.341	3280	8	0.244	114	3.476	15	0.457	11	0.335	129	3.933	390	11.89	42	1.28	2478	75.549	93	2.835	NA	NA	BC4
2004	8	281	2731	2123	77.737	1278	46.796	845	30.941	506	18.528	102	3.735	262	2508	1982	79.027	1210	48.246	772	30.781	444	17.703	69	2.751	13	0.518	2488	4	0.161	255	10.249	25	1.005	2	0.08	110	4.421	234	9.405	34	1.367	1746	70.177	78	3.135	NA	NA	BC4
2004	9	49	480	266	55.417	176	36.667	90	18.75	181	37.708	33	6.875	45	433	247	57.044	165	38.106	82	18.938	119	27.483	40	9.238	27	6.236	341	38	11.144	7	2.053	3	0.88	0	0	24	7.038	103	30.205	10	2.933	133	39.003	23	6.745	NA	NA	BC4
2004	10	62	600	424	70.667	292	48.667	132	22	131	21.833	45	7.5	58	551	458	83.122	295	53.539	163	29.583	89	16.152	2	0.363	2	0.363	587	5	0.852	4	0.681	22	3.748	0	0	11	1.874	132	22.487	12	2.044	373	63.543	28	4.77	NA	NA	BC4
2004	11	326	3189	2170	68.046	1365	42.803	805	25.243	755	23.675	264	8.278	325	3079	2222	72.166	1278	41.507	944	30.659	734	23.839	96	3.118	27	0.877	2643	0	0	127	4.805	107	4.048	3	0.114	141	5.335	726	27.469	122	4.616	1273	48.165	144	5.448	NA	NA	BC4
2004	12	238	2258	1650	73.074	804	35.607	846	37.467	455	20.151	153	6.776	234	2108	1464	69.45	726	34.44	738	35.009	537	25.474	53	2.514	54	2.562	1530	19	1.242	296	19.346	741	48.431	19	1.242	74	4.837	177	11.569	47	3.072	41	2.68	116	7.582	NA	NA	BC4
2005	1	221	2156	1319	61.178	684	31.725	635	29.453	663	30.751	174	8.071	216	2075	1525	73.494	789	38.024	736	35.47	443	21.349	87	4.193	20	0.964	1473	164	11.134	293	19.891	705	47.862	11	0.747	25	1.697	118	8.011	10	0.679	21	1.426	126	8.554	NA	NA	BC4
2005	2	127	1243	720	57.924	375	30.169	345	27.755	414	33.307	109	8.769	130	1241	796	64.142	419	33.763	377	30.379	381	30.701	38	3.062	26	2.095	794	0	0	56	7.053	326	41.058	10	1.259	46	5.793	162	20.403	38	4.786	54	6.801	102	12.846	NA	NA	BC4
2005	3	227	2211	1673	75.667	1061	47.987	612	27.68	423	19.132	115	5.201	233	2248	1756	78.114	1085	48.265	671	29.849	411	18.283	50	2.224	31	1.379	2146	16	0.746	209	9.739	506	23.579	14	0.652	145	6.757	242	11.277	61	2.842	853	39.748	100	4.66	NA	NA	BC4
2005	4	143	1392	890	63.937	523	37.572	367	26.365	416	29.885	86	6.178	136	1312	873	66.54	513	39.101	360	27.439	322	24.543	51	3.887	66	5.03	1036	0	0	71	6.853	606	58.494	1	0.097	22	2.124	9	0.869	188	18.147	64	6.178	75	7.239	NA	NA	BC4
2005	5	188	1831	1242	67.832	664	36.264	578	31.567	472	25.778	117	6.39	191	1822	1323	72.613	690	37.87	633	34.742	374	20.527	71	3.897	54	2.964	1354	3	0.222	177	13.072	280	20.679	9	0.665	114	8.419	37	2.733	622	45.938	71	5.244	41	3.028	NA	NA	BC4
2005	6	323	3126	1988	63.596	1031	32.981	957	30.614	894	28.599	244	7.806	309	2911	2160	74.201	1069	36.723	1091	37.479	606	20.818	109	3.744	36	1.237	2100	28	1.333	518	24.667	330	15.714	15	0.714	124	5.905	77	3.667	542	25.81	358	17.048	108	5.143	NA	NA	BC4
2005	7	430	4177	3240	77.568	1926	46.11	1314	31.458	749	17.932	188	4.501	420	3989	3156	79.118	1926	48.283	1230	30.835	695	17.423	103	2.582	35	0.877	3852	17	0.441	60	1.558	54	1.402	20	0.519	244	6.334	557	14.46	131	3.401	2612	67.809	157	4.076	NA	NA	BC4
2005	8	319	3112	2178	69.987	1377	44.248	801	25.739	770	24.743	164	5.27	312	2995	2238	74.725	1365	45.576	873	29.149	629	21.002	99	3.306	29	0.968	2742	27	0.985	25	0.912	8	0.292	2	0.073	125	4.559	260	9.482	30	1.094	2211	80.635	54	1.969	NA	NA	BC4
2005	9	348	3349	2574	76.859	1543	46.073	1031	30.785	650	19.409	125	3.732	337	3228	2475	76.673	1478	45.787	997	30.886	652	20.198	83	2.571	18	0.558	3021	156	5.164	53	1.754	16	0.53	4	0.132	90	2.979	192	6.356	64	2.119	2357	78.021	89	2.946	NA	NA	BC4
2005	10	346	3357	2575	76.705	1768	52.666	807	24.039	652	19.422	130	3.873	296	2851	2269	79.586	1470	51.561	799	28.025	487	17.082	84	2.946	11	0.386	3238	142	4.385	65	2.007	127	3.922	1	0.031	65	2.007	408	12.6	56	1.729	2299	71.001	75	2.316	NA	NA	BC4
2005	11	401	3909	2704	69.174	1469	37.58	1235	31.594	956	24.456	249	6.37	392	3758	2903	77.249	1526	40.607	1377	36.642	722	19.212	102	2.714	31	0.825	2995	10	0.334	108	3.606	1804	60.234	10	0.334	175	5.843	433	14.457	82	2.738	210	7.012	163	5.442	NA	NA	BC4
2005	12	340	3225	1989	61.674	964	29.891	1025	31.783	1083	33.581	153	4.744	330	3035	1993	65.667	1021	33.641	972	32.026	933	30.741	91	2.998	18	0.593	1985	2	0.101	482	24.282	529	26.65	5	0.252	160	8.06	420	21.159	29	1.461	206	10.378	152	7.657	NA	NA	BC4
2006	1	326	3125	1976	63.232	1052	33.664	924	29.568	995	31.84	154	4.928	277	2582	1748	67.699	852	32.998	896	34.702	774	29.977	47	1.82	13	0.503	1904	329	17.279	231	12.132	40	2.101	1	0.053	88	4.622	410	21.534	24	1.261	672	35.294	109	5.725	NA	NA	BC4
2006	2	331	3201	1548	48.36	790	24.68	758	23.68	1490	46.548	163	5.092	279	2688	1347	50.112	736	27.381	611	22.731	1275	47.433	47	1.749	19	0.707	1526	455	29.817	18	1.18	22	1.442	1	0.066	80	5.242	353	23.132	55	3.604	456	29.882	86	5.636	NA	NA	BC4
2006	3	354	3426	2147	62.668	1136	33.158	1011	29.51	1081	31.553	198	5.779	312	2974	1966	66.106	1077	36.214	889	29.892	833	28.009	119	4.001	56	1.883	2213	29	1.31	22	0.994	1571	70.99	22	0.994	171	7.727	147	6.643	24	1.085	103	4.654	124	5.603	NA	NA	BC4
2006	4	273	2649	1730	65.308	1137	42.922	593	22.386	833	31.446	86	3.247	223	2136	1489	69.71	945	44.242	544	25.468	590	27.622	28	1.311	29	1.358	2082	10	0.48	346	16.619	776	37.272	299	14.361	29	1.393	19	0.913	481	23.103	18	0.865	104	4.995	NA	NA	BC4
2006	5	320	3090	1717	55.566	933	30.194	784	25.372	1151	37.249	222	7.184	239	2232	1409	63.127	767	34.364	642	28.763	696	31.183	82	3.674	45	2.016	1700	11	0.647	98	5.765	71	4.176	77	4.529	104	6.118	69	4.059	1147	67.471	13	0.765	110	6.471	NA	NA	BC4
2006	6	215	2081	1406	67.564	816	39.212	590	28.352	545	26.189	130	6.247	192	1831	1300	70.999	686	37.466	614	33.534	429	23.43	78	4.26	24	1.311	1502	0	0	38	2.53	49	3.262	25	1.664	62	4.128	40	2.663	447	29.76	729	48.535	112	7.457	NA	NA	BC4
2006	7	249	2413	1797	74.472	1149	47.617	648	26.855	495	20.514	121	5.015	225	2158	1580	73.216	976	45.227	604	27.989	485	22.475	67	3.105	26	1.205	2125	0	0	17	0.8	19	0.894	8	0.376	70	3.294	247	11.624	57	2.682	1463	68.847	244	11.482	NA	NA	BC4
2006	8	245	2401	1798	74.885	1355	56.435	443	18.451	497	20.7	106	4.415	203	1945	1346	69.203	989	50.848	357	18.355	481	24.73	71	3.65	47	2.416	2344	1	0.043	19	0.811	14	0.597	14	0.597	90	3.84	265	11.305	24	1.024	1801	76.834	116	4.949	NA	NA	BC4
2006	9	383	3698	2827	76.447	2070	55.976	757	20.471	694	18.767	177	4.786	311	2958	2247	75.963	1595	53.922	652	22.042	553	18.695	103	3.482	55	1.859	3665	169	4.611	4	0.109	24	0.655	19	0.518	84	2.292	497	13.561	84	2.292	2570	70.123	214	5.839	NA	NA	BC4
2006	10	264	2566	1739	67.771	1318	51.364	421	16.407	695	27.085	132	5.144	249	2364	1704	72.081	1259	53.257	445	18.824	527	22.293	112	4.738	21	0.888	2577	35	1.358	25	0.97	38	1.475	8	0.31	75	2.91	291	11.292	90	3.492	1850	71.789	165	6.403	NA	NA	BC4
2006	11	331	3232	2274	70.359	1285	39.759	989	30.6	775	23.979	183	5.662	288	2767	2069	74.774	1138	41.128	931	33.647	553	19.986	89	3.216	56	2.024	2423	2	0.083	32	1.321	1007	41.56	21	0.867	202	8.337	338	13.95	25	1.032	640	26.414	156	6.438	NA	NA	BC4
2006	12	172	1663	1066	64.101	723	43.476	343	20.625	452	27.18	145	8.719	170	1604	1090	67.955	653	40.711	437	27.244	433	26.995	56	3.491	25	1.559	1376	39	2.834	14	1.017	1061	77.108	0	0	70	5.087	53	3.852	26	1.89	22	1.599	91	6.613	NA	NA	BC4
2007	1	191	1826	1285	70.372	632	34.611	653	35.761	468	25.63	73	3.998	179	1681	1252	74.479	645	38.37	607	36.109	346	20.583	52	3.093	31	1.844	1277	49	3.837	62	4.855	191	14.957	20	1.566	41	3.211	8	0.626	777	60.846	70	5.482	59	4.62	NA	NA	BC4
2007	2	259	2514	1699	67.582	997	39.658	702	27.924	708	28.162	107	4.256	228	2198	1393	63.376	753	34.258	640	29.117	669	30.437	105	4.777	31	1.41	1750	49	2.8	18	1.029	102	5.829	15	0.857	58	3.314	14	0.8	612	34.971	850	48.571	32	1.829	NA	NA	BC4
2007	3	238	2333	1743	74.711	1376	58.98	367	15.731	535	22.932	55	2.357	212	2038	1526	74.877	1157	56.771	369	18.106	422	20.707	80	3.925	10	0.491	2533	24	0.947	0	0	11	0.434	10	0.395	48	1.895	34	1.342	28	1.105	2331	92.025	47	1.856	NA	NA	BC4
2007	4	260	2532	2178	86.019	1618	63.902	560	22.117	283	11.177	71	2.804	216	2061	1719	83.406	1265	61.378	454	22.028	286	13.877	35	1.698	21	1.019	2883	0	0	10	0.347	28	0.971	26	0.902	72	2.497	101	3.503	17	0.59	2562	88.866	67	2.324	NA	NA	BC4
2007	5	276	2690	2142	79.628	1620	60.223	522	19.405	401	14.907	147	5.465	248	2355	1918	81.444	1402	59.533	516	21.911	351	14.904	76	3.227	10	0.425	3022	2	0.066	36	1.191	78	2.581	3	0.099	124	4.103	133	4.401	39	1.291	2515	83.223	92	3.044	NA	NA	BC4
2007	6	235	2276	1840	80.844	1292	56.766	548	24.077	335	14.719	101	4.438	204	1950	1655	84.872	1102	56.513	553	28.359	264	13.538	22	1.128	9	0.462	2394	0	0	24	1.003	41	1.713	0	0	129	5.388	36	1.504	20	0.835	2081	86.926	63	2.632	NA	NA	BC4
2007	7	235	2229	1820	81.651	1197	53.701	623	27.95	284	12.741	125	5.608	225	2071	1649	79.623	1084	52.342	565	27.282	353	17.045	52	2.511	17	0.821	2281	1	0.044	21	0.921	14	0.614	3	0.132	165	7.234	305	13.371	26	1.14	1679	73.608	67	2.937	NA	NA	BC4
2007	8	245	2326	1658	71.281	942	40.499	716	30.782	555	23.861	113	4.858	206	1894	1366	72.122	679	35.85	687	36.272	491	25.924	28	1.478	9	0.475	1621	6	0.37	125	7.711	14	0.864	2	0.123	81	4.997	300	18.507	12	0.74	1019	62.862	62	3.825	NA	NA	BC4
2007	9	343	3316	2449	73.854	1368	41.255	1081	32.6	745	22.467	122	3.679	287	2741	2099	76.578	1151	41.992	948	34.586	553	20.175	80	2.919	9	0.328	2519	56	2.223	269	10.679	8	0.318	1	0.04	117	4.645	300	11.909	51	2.025	1594	63.279	123	4.883	NA	NA	BC4
2007	10	382	3736	2243	60.037	1301	34.823	942	25.214	1322	35.385	171	4.577	336	3226	2051	63.577	1143	35.431	908	28.146	1084	33.602	64	1.984	27	0.837	2444	134	5.483	79	3.232	17	0.696	1	0.041	136	5.565	374	15.303	72	2.946	1549	63.38	82	3.355	NA	NA	BC4
2007	11	281	2713	1980	72.982	1133	41.762	847	31.22	655	24.143	78	2.875	241	2270	1635	72.026	900	39.648	735	32.379	572	25.198	35	1.542	28	1.233	2033	20	0.984	77	3.788	891	43.827	3	0.148	163	8.018	155	7.624	27	1.328	628	30.89	69	3.394	NA	NA	BC4
2007	12	291	2840	2132	75.07	1001	35.246	1131	39.824	616	21.69	92	3.239	250	2372	1801	75.927	813	34.275	988	41.653	505	21.29	44	1.855	22	0.927	1814	1	0.055	204	11.246	1135	62.569	6	0.331	107	5.899	174	9.592	14	0.772	69	3.804	104	5.733	NA	NA	BC4
2008	1	322	3175	2159	68	1220	38.425	939	29.575	908	28.598	108	3.402	254	2481	1835	73.962	937	37.767	898	36.195	585	23.579	48	1.935	13	0.524	2157	77	3.57	93	4.312	1042	48.308	0	0	124	5.749	161	7.464	217	10.06	266	12.332	177	8.206	NA	NA	BC4
2008	2	252	2466	1816	73.642	1126	45.661	690	27.981	566	22.952	84	3.406	212	2044	1533	75	899	43.982	634	31.018	415	20.303	53	2.593	43	2.104	2025	110	5.432	55	2.716	1186	58.568	1	0.049	84	4.148	100	4.938	238	11.753	159	7.852	92	4.543	NA	NA	BC4
2008	3	205	2026	1226	60.513	580	28.628	646	31.885	689	34.008	111	5.479	187	1811	1211	66.869	579	31.971	632	34.898	531	29.321	46	2.54	23	1.27	1159	22	1.898	97	8.369	425	36.67	5	0.431	75	6.471	55	4.745	42	3.624	309	26.661	129	11.13	NA	NA	BC4
2008	4	216	2105	1469	69.786	856	40.665	613	29.121	549	26.081	87	4.133	182	1745	1316	75.415	776	44.47	540	30.946	364	20.86	22	1.261	43	2.464	1632	147	9.007	147	9.007	888	54.412	7	0.429	73	4.473	42	2.574	193	11.826	32	1.961	103	6.311	NA	NA	BC4
2008	5	271	2669	2188	81.978	1373	51.442	815	30.536	369	13.825	112	4.196	258	2514	2000	79.554	1247	49.602	753	29.952	373	14.837	75	2.983	66	2.625	2620	0	0	59	2.252	212	8.092	4	0.153	78	2.977	127	4.847	259	9.885	1771	67.595	110	4.198	NA	NA	BC4
2008	6	257	2502	2124	84.892	1497	59.832	627	25.06	304	12.15	74	2.958	252	2386	1920	80.469	1356	56.832	564	23.638	355	14.878	56	2.347	55	2.305	2853	0	0	105	3.68	11	0.386	16	0.561	39	1.367	158	5.538	58	2.033	2312	81.038	154	5.398	NA	NA	BC4
2008	7	268	2596	2283	87.943	1543	59.438	740	28.505	236	9.091	77	2.966	238	2248	1979	88.034	1349	60.009	630	28.025	210	9.342	30	1.335	29	1.29	2892	3	0.104	37	1.279	6	0.207	5	0.173	50	1.729	204	7.054	27	0.934	2527	87.379	33	1.141	NA	NA	BC4
2008	8	242	2353	1937	82.32	1205	51.211	732	31.109	337	14.322	79	3.357	201	1921	1547	80.531	829	43.155	718	37.376	323	16.814	39	2.03	12	0.625	2034	0	0	94	4.621	8	0.393	3	0.147	39	1.917	239	11.75	47	2.311	1575	77.434	29	1.426	NA	NA	BC4
2008	9	197	1909	1566	82.032	857	44.893	709	37.14	302	15.82	41	2.148	138	1295	1100	84.942	545	42.085	555	42.857	162	12.51	24	1.853	9	0.695	1402	57	4.066	208	14.836	25	1.783	6	0.428	37	2.639	122	8.702	36	2.568	858	61.198	53	3.78	NA	NA	BC4
2008	10	225	2070	1420	68.599	691	33.382	729	35.217	585	28.261	65	3.14	188	1658	1221	73.643	524	31.604	697	42.039	386	23.281	28	1.689	23	1.387	1215	17	1.399	261	21.481	29	2.387	5	0.412	94	7.737	254	20.905	58	4.774	443	36.461	54	4.444	NA	NA	BC4
2008	11	304	2901	2088	71.975	954	32.885	1134	39.09	671	23.13	142	4.895	264	2436	1770	72.66	798	32.759	972	39.901	590	24.22	43	1.765	33	1.355	1752	14	0.799	163	9.304	923	52.683	39	2.226	143	8.162	176	10.046	24	1.37	188	10.731	82	4.68	NA	NA	BC4
2008	12	202	1940	1218	62.784	554	28.557	664	34.227	667	34.381	55	2.835	181	1688	1162	68.839	505	29.917	657	38.922	498	29.502	18	1.066	10	0.592	1059	26	2.455	189	17.847	383	36.166	0	0	91	8.593	49	4.627	22	2.077	253	23.89	46	4.344	NA	NA	BC4
2009	1	161	1524	972	63.78	559	36.68	413	27.1	483	31.693	69	4.528	133	1218	797	65.435	411	33.744	386	31.691	407	33.415	13	1.067	1	0.082	970	229	23.608	22	2.268	21	2.165	0	0	41	4.227	78	8.041	14	1.443	556	57.32	9	0.928	NA	NA	BC4
2009	2	250	2421	1690	69.806	995	41.099	695	28.707	651	26.89	80	3.304	206	1955	1443	73.811	764	39.079	679	34.731	484	24.757	17	0.87	11	0.563	1759	2	0.114	46	2.615	61	3.468	0	0	79	4.491	253	14.383	171	9.721	1080	61.399	67	3.809	NA	NA	BC4
2009	3	95	937	623	66.489	369	39.381	254	27.108	275	29.349	39	4.162	103	998	732	73.347	394	39.479	338	33.868	221	22.144	44	4.409	1	0.1	763	0	0	33	4.325	1	0.131	0	0	40	5.242	177	23.198	23	3.014	453	59.371	36	4.718	NA	NA	BC4
2009	4	212	2050	1414	68.976	727	35.463	687	33.512	532	25.951	104	5.073	203	1928	1393	72.251	640	33.195	753	39.056	523	27.127	7	0.363	5	0.259	1367	3	0.219	17	1.244	349	25.53	8	0.585	94	6.876	296	21.653	132	9.656	413	30.212	55	4.023	NA	NA	BC4
2009	5	236	2241	1672	74.61	925	41.276	747	33.333	483	21.553	86	3.838	255	2370	1644	69.367	807	34.051	837	35.316	599	25.274	109	4.599	18	0.759	1732	0	0	18	1.039	1249	72.113	0	0	89	5.139	105	6.062	154	8.891	60	3.464	57	3.291	NA	NA	BC4
2009	6	264	2524	1868	74.01	1056	41.838	812	32.171	583	23.098	73	2.892	250	2356	1721	73.048	883	37.479	838	35.569	609	25.849	21	0.891	5	0.212	1939	19	0.98	90	4.642	489	25.219	1	0.052	137	7.065	413	21.3	97	5.003	593	30.583	100	5.157	NA	NA	BC4
2009	7	381	3639	2830	77.769	1547	42.512	1283	35.257	662	18.192	147	4.04	367	3447	2631	76.327	1489	43.197	1142	33.13	696	20.191	75	2.176	45	1.305	3036	0	0	67	2.207	72	2.372	6	0.198	175	5.764	739	24.341	186	6.126	1586	52.24	205	6.752	NA	NA	BC4
2009	8	307	2951	2317	78.516	1019	34.531	1298	43.985	552	18.706	82	2.779	246	2259	1776	78.619	855	37.849	921	40.77	438	19.389	36	1.594	9	0.398	1874	3	0.16	27	1.441	85	4.536	2	0.107	141	7.524	567	30.256	144	7.684	775	41.355	130	6.937	NA	NA	BC4
2009	9	291	2801	1973	70.439	784	27.99	1189	42.449	713	25.455	115	4.106	213	2000	1493	74.65	646	32.3	847	42.35	450	22.5	52	2.6	5	0.25	1430	117	8.182	55	3.846	82	5.734	4	0.28	85	5.944	299	20.909	119	8.322	584	40.839	85	5.944	NA	NA	BC4
2009	10	323	3097	2103	67.904	817	26.38	1286	41.524	857	27.672	137	4.424	228	2118	1522	71.86	569	26.865	953	44.995	527	24.882	49	2.314	20	0.944	1386	383	27.633	173	12.482	267	19.264	2	0.144	50	3.608	189	13.636	46	3.319	169	12.193	107	7.72	NA	NA	BC4
2009	11	74	697	502	72.023	236	33.859	266	38.164	167	23.96	28	4.017	58	547	398	72.761	167	30.53	231	42.23	132	24.132	11	2.011	6	1.097	403	0	0	20	4.963	293	72.705	6	1.489	6	1.489	21	5.211	0	0	6	1.489	51	12.655	NA	NA	BC4
2009	12	179	1696	1188	70.047	601	35.436	587	34.611	442	26.061	66	3.892	130	1180	912	77.288	480	40.678	432	36.61	225	19.068	10	0.847	33	2.797	1081	2	0.185	391	36.17	408	37.743	1	0.093	42	3.885	61	5.643	98	9.066	26	2.405	52	4.81	NA	NA	BC4
2010	1	207	2010	1401	69.701	664	33.035	737	36.667	481	23.93	128	6.368	159	1491	1077	72.233	519	34.809	558	37.425	340	22.803	47	3.152	27	1.811	1183	32	2.705	310	26.205	218	18.428	28	2.367	52	4.396	27	2.282	454	38.377	31	2.62	31	2.62	NA	NA	BC4
2010	2	124	1174	845	71.976	385	32.794	460	39.182	294	25.043	35	2.981	110	964	698	72.407	304	31.535	394	40.871	234	24.274	10	1.037	22	2.282	689	64	9.289	42	6.096	51	7.402	68	9.869	58	8.418	23	3.338	331	48.041	46	6.676	6	0.871	NA	NA	BC4
2010	3	235	2230	1501	67.309	856	38.386	645	28.924	617	27.668	112	5.022	183	1686	1352	80.19	709	42.052	643	38.138	275	16.311	41	2.432	18	1.068	1565	26	1.661	30	1.917	108	6.901	26	1.661	105	6.709	125	7.987	1022	65.304	62	3.962	61	3.898	NA	NA	BC4
2010	4	208	1972	1397	70.842	733	37.17	664	33.671	473	23.986	102	5.172	195	1759	1203	68.391	556	31.609	647	36.782	459	26.094	66	3.752	31	1.762	1289	2	0.155	17	1.319	18	1.396	80	6.206	109	8.456	72	5.586	749	58.107	194	15.05	48	3.724	NA	NA	BC4
2010	5	261	2469	1715	69.461	937	37.951	778	31.511	566	22.924	188	7.614	191	1746	1305	74.742	726	41.581	579	33.162	332	19.015	50	2.864	59	3.379	1663	0	0	57	3.428	24	1.443	126	7.577	103	6.194	25	1.503	66	3.969	1205	72.459	57	3.428	NA	NA	BC4
2010	6	288	2791	2123	76.066	1290	46.22	833	29.846	515	18.452	153	5.482	190	1756	1354	77.107	783	44.59	571	32.517	309	17.597	73	4.157	20	1.139	2073	0	0	6	0.289	8	0.386	58	2.798	80	3.859	100	4.824	38	1.833	1742	84.033	41	1.978	NA	NA	BC4
2010	7	453	4378	3342	76.336	2131	48.675	1211	27.661	819	18.707	217	4.957	270	2505	2059	82.196	1284	51.257	775	30.938	393	15.689	27	1.078	26	1.038	3415	14	0.41	45	1.318	0	0	39	1.142	73	2.138	598	17.511	55	1.611	2537	74.29	54	1.581	NA	NA	BC4
2010	8	303	2932	2288	78.035	1508	51.432	780	26.603	519	17.701	125	4.263	215	1951	1549	79.395	816	41.825	733	37.57	357	18.298	29	1.486	16	0.82	2324	20	0.861	23	0.99	1	0.043	17	0.731	125	5.379	445	19.148	49	2.108	1604	69.019	40	1.721	NA	NA	BC4
2010	9	144	1392	1060	76.149	649	46.624	411	29.526	253	18.175	79	5.675	91	849	645	75.972	355	41.814	290	34.158	190	22.379	10	1.178	4	0.471	1004	37	3.685	143	14.243	6	0.598	5	0.498	44	4.382	178	17.729	31	3.088	546	54.382	14	1.394	NA	NA	BC4
2010	10	327	3189	2355	73.848	1458	45.72	897	28.128	718	22.515	116	3.638	207	1960	1491	76.071	880	44.898	611	31.173	417	21.276	52	2.653	0	0	2338	10	0.428	141	6.031	46	1.967	3	0.128	83	3.55	584	24.979	100	4.277	1327	56.758	44	1.882	NA	NA	BC4
2010	11	290	2838	1977	69.662	981	34.567	996	35.095	745	26.251	116	4.087	147	1371	1019	74.325	476	34.719	543	39.606	306	22.319	36	2.626	10	0.729	1457	23	1.579	60	4.118	756	51.887	8	0.549	77	5.285	105	7.207	99	6.795	233	15.992	96	6.589	NA	NA	BC4
2010	12	289	2790	2042	73.19	1014	36.344	1028	36.846	589	21.111	159	5.699	119	1079	815	75.533	374	34.662	441	40.871	208	19.277	28	2.595	28	2.595	1388	8	0.576	654	47.118	361	26.009	11	0.793	44	3.17	29	2.089	139	10.014	65	4.683	77	5.548	NA	NA	BC4
2011	1	289	2819	2060	73.076	1105	39.198	955	33.877	659	23.377	100	3.547	117	1120	776	69.286	400	35.714	376	33.571	337	30.089	7	0.625	0	0	1505	43	2.857	333	22.126	110	7.309	4	0.266	69	4.585	22	1.462	301	20	548	36.412	75	4.983	NA	NA	BC4
2011	2	334	3271	2198	67.197	1252	38.276	946	28.921	908	27.759	165	5.044	121	1159	712	61.432	403	34.771	309	26.661	401	34.599	31	2.675	15	1.294	1655	251	15.166	60	3.625	188	11.36	48	2.9	63	3.807	98	5.921	81	4.894	817	49.366	49	2.961	NA	NA	BC4
2011	3	274	2681	1944	72.51	1152	42.969	792	29.541	617	23.014	120	4.476	159	1496	1068	71.39	605	40.441	463	30.949	397	26.537	25	1.671	6	0.401	1757	0	0	123	7.001	255	14.513	9	0.512	101	5.748	114	6.488	198	11.269	890	50.655	67	3.813	NA	NA	BC4
2011	4	241	2372	1813	76.433	993	41.863	820	34.57	450	18.971	109	4.595	189	1805	1415	78.393	772	42.77	643	35.623	326	18.061	14	0.776	50	2.77	1765	56	3.173	303	17.167	519	29.405	14	0.793	115	6.516	22	1.246	560	31.728	91	5.156	85	4.816	NA	NA	BC4
2011	5	216	2103	1653	78.602	1123	53.4	530	25.202	363	17.261	87	4.137	197	1869	1420	75.976	940	50.294	480	25.682	355	18.994	43	2.301	51	2.729	2063	19	0.921	69	3.345	54	2.618	5	0.242	47	2.278	18	0.873	176	8.531	1616	78.333	59	2.86	NA	NA	BC4
2011	6	184	1809	1538	85.019	944	52.184	594	32.836	201	11.111	70	3.87	182	1722	1455	84.495	955	55.459	500	29.036	210	12.195	33	1.916	24	1.394	1899	4	0.211	52	2.738	10	0.527	8	0.421	44	2.317	131	6.898	63	3.318	1510	79.516	77	4.055	NA	NA	BC4
2011	7	258	2488	1955	78.577	1289	51.809	666	26.768	411	16.519	122	4.904	242	2262	1850	81.786	1196	52.874	654	28.912	353	15.606	46	2.034	13	0.575	2485	5	0.201	167	6.72	9	0.362	8	0.322	108	4.346	123	4.95	140	5.634	1843	74.165	82	3.3	NA	NA	BC4
2011	8	270	2627	2120	80.7	1333	50.742	787	29.958	427	16.254	80	3.045	270	2544	2117	83.215	1303	51.219	814	31.997	372	14.623	40	1.572	15	0.59	2636	19	0.721	133	5.046	47	1.783	5	0.19	105	3.983	124	4.704	132	5.008	1963	74.469	108	4.097	NA	NA	BC4
2011	9	248	2386	1904	79.799	1091	45.725	813	34.074	418	17.519	64	2.682	230	2178	1725	79.201	939	43.113	786	36.088	355	16.299	63	2.893	35	1.607	2030	136	6.7	145	7.143	58	2.857	3	0.148	86	4.236	170	8.374	91	4.483	1248	61.478	93	4.581	NA	NA	BC4
2011	10	220	2137	1662	77.773	902	42.209	760	35.564	358	16.752	117	5.475	206	1978	1603	81.041	798	40.344	805	40.698	307	15.521	49	2.477	19	0.961	1700	69	4.059	61	3.588	368	21.647	9	0.529	108	6.353	283	16.647	322	18.941	411	24.176	69	4.059	NA	NA	BC4
2011	11	150	1473	1092	74.134	524	35.574	568	38.561	277	18.805	104	7.06	142	1322	1042	78.82	469	35.477	573	43.343	248	18.759	11	0.832	21	1.589	993	3	0.302	40	4.028	667	67.17	4	0.403	75	7.553	28	2.82	23	2.316	20	2.014	133	13.394	NA	NA	BC4
2011	12	142	1349	1063	78.799	612	45.367	451	33.432	245	18.162	41	3.039	137	1282	1043	81.357	527	41.108	516	40.25	185	14.431	21	1.638	33	2.574	1139	4	0.351	500	43.898	226	19.842	7	0.615	83	7.287	2	0.176	243	21.335	20	1.756	54	4.741	NA	NA	BC4
2012	1	192	1878	1323	70.447	761	40.522	562	29.925	462	24.601	93	4.952	166	1610	1103	68.509	616	38.261	487	30.248	425	26.398	62	3.851	20	1.242	1377	525	38.126	124	9.005	94	6.826	1	0.073	42	3.05	40	2.905	68	4.938	429	31.155	54	3.922	NA	NA	BC4
2012	2	177	1694	1334	78.749	783	46.222	551	32.527	286	16.883	74	4.368	150	1433	1107	77.251	650	45.359	457	31.891	288	20.098	22	1.535	16	1.117	1433	175	12.212	182	12.701	21	1.465	8	0.558	38	2.652	106	7.397	78	5.443	741	51.71	84	5.862	NA	NA	BC4
2012	3	215	2082	1506	72.334	821	39.433	685	32.901	513	24.64	63	3.026	205	1937	1446	74.652	779	40.217	667	34.435	390	20.134	34	1.755	67	3.459	1600	17	1.063	102	6.375	989	61.813	3	0.188	139	8.688	38	2.375	202	12.625	50	3.125	60	3.75	NA	NA	BC4
2012	4	206	1998	1532	76.677	869	43.493	663	33.183	323	16.166	143	7.157	194	1875	1466	78.187	802	42.773	664	35.413	330	17.6	42	2.24	37	1.973	1671	4	0.239	411	24.596	452	27.05	8	0.479	252	15.081	17	1.017	337	20.168	83	4.967	107	6.403	NA	NA	BC4
2012	5	234	2292	1645	71.771	981	42.801	664	28.97	473	20.637	174	7.592	211	1967	1478	75.14	736	37.417	742	37.722	371	18.861	32	1.627	86	4.372	1717	44	2.563	211	12.289	486	28.305	1	0.058	50	2.912	0	0	862	50.204	28	1.631	35	2.038	NA	NA	BC4
2012	6	160	1547	1300	84.034	659	42.599	641	41.435	203	13.122	44	2.844	154	1436	1143	79.596	576	40.111	567	39.485	207	14.415	43	2.994	43	2.994	1235	0	0	100	8.097	105	8.502	3	0.243	55	4.453	70	5.668	318	25.749	547	44.291	37	2.996	NA	NA	BC4
2012	7	192	1828	1589	86.926	989	54.103	600	32.823	191	10.449	48	2.626	156	1406	1182	84.068	771	54.836	411	29.232	170	12.091	28	1.991	26	1.849	1760	1	0.057	43	2.443	11	0.625	10	0.568	69	3.92	220	12.5	30	1.705	1305	74.148	71	4.034	NA	NA	BC4
2012	8	253	2425	1939	79.959	1185	48.866	754	31.093	359	14.804	127	5.237	239	2181	1695	77.717	962	44.108	733	33.608	434	19.899	45	2.063	7	0.321	2147	14	0.652	28	1.304	17	0.792	4	0.186	203	9.455	358	16.674	70	3.26	1377	64.136	76	3.54	NA	NA	BC4
2012	9	196	1887	1392	73.768	815	43.19	577	30.578	369	19.555	126	6.677	187	1728	1339	77.488	753	43.576	586	33.912	315	18.229	55	3.183	19	1.1	1568	257	16.39	76	4.847	65	4.145	0	0	45	2.87	228	14.541	108	6.888	732	46.684	57	3.635	NA	NA	BC4
2012	10	209	2016	1513	75.05	882	43.75	631	31.3	332	16.468	171	8.482	192	1781	1446	81.19	835	46.884	611	34.307	281	15.778	42	2.358	12	0.674	1717	94	5.475	382	22.248	145	8.445	13	0.757	101	5.882	250	14.56	366	21.316	292	17.006	74	4.31	NA	NA	BC4
2012	11	239	2283	1619	70.915	1011	44.284	608	26.632	476	20.85	188	8.235	201	1890	1383	73.175	746	39.471	637	33.704	391	20.688	45	2.381	71	3.757	1757	33	1.878	66	3.756	1215	69.152	3	0.171	204	11.611	112	6.375	14	0.797	32	1.821	78	4.439	NA	NA	BC4
2012	12	146	1421	1071	75.369	626	44.053	445	31.316	294	20.69	56	3.941	130	1193	907	76.027	435	36.463	472	39.564	213	17.854	52	4.359	21	1.76	1061	7	0.66	211	19.887	465	43.827	13	1.225	69	6.503	87	8.2	61	5.749	123	11.593	25	2.356	NA	NA	BC4
2013	1	193	1783	1305	73.191	650	36.455	655	36.736	436	24.453	42	2.356	159	1435	1058	73.728	545	37.979	513	35.749	293	20.418	24	1.672	60	4.181	1195	9	0.753	229	19.163	350	29.289	1	0.084	79	6.611	33	2.762	351	29.372	107	8.954	36	3.013	NA	NA	BC4
2013	2	179	1712	1270	74.182	641	37.442	629	36.741	362	21.145	80	4.673	157	1432	1045	72.975	507	35.405	538	37.57	313	21.858	41	2.863	33	2.304	1148	9	0.784	138	12.021	107	9.321	2	0.174	86	7.491	172	14.983	404	35.192	156	13.589	74	6.446	NA	NA	BC4
2013	3	151	1453	1024	70.475	547	37.646	477	32.829	313	21.542	116	7.983	133	1186	917	77.319	473	39.882	444	37.437	229	19.309	31	2.614	9	0.759	1020	47	4.608	85	8.333	43	4.216	3	0.294	79	7.745	81	7.941	94	9.216	537	52.647	51	5	NA	NA	BC4
2013	4	151	1446	954	65.975	561	38.797	393	27.178	348	24.066	144	9.959	154	1434	1036	72.245	577	40.237	459	32.008	327	22.803	39	2.72	32	2.232	1138	3	0.264	97	8.524	340	29.877	7	0.615	85	7.469	72	6.327	451	39.631	25	2.197	58	5.097	NA	NA	BC4
2013	5	282	2632	2072	78.723	1123	42.667	949	36.056	446	16.945	114	4.331	265	2428	1957	80.601	1074	44.234	883	36.367	358	14.745	51	2.1	62	2.554	2197	0	0	298	13.564	137	6.236	8	0.364	237	10.787	123	5.599	1046	47.61	214	9.741	134	6.099	NA	NA	BC4
2013	6	172	1670	1334	79.88	872	52.216	462	27.665	211	12.635	125	7.485	167	1558	1298	83.312	774	49.679	524	33.633	197	12.644	43	2.76	20	1.284	1646	9	0.547	83	5.043	5	0.304	4	0.243	61	3.706	83	5.043	48	2.916	1306	79.344	47	2.855	NA	NA	BC4
2013	7	211	2058	1803	87.609	1258	61.127	545	26.482	204	9.913	51	2.478	188	1773	1541	86.915	1034	58.319	507	28.596	170	9.588	40	2.256	22	1.241	2292	3	0.131	94	4.101	2	0.087	3	0.131	71	3.098	127	5.541	63	2.749	1876	81.85	53	2.312	NA	NA	BC4
2013	8	201	1937	1839	94.941	1184	61.125	655	33.815	74	3.82	24	1.239	170	1636	1498	91.565	963	58.863	535	32.702	95	5.807	31	1.895	12	0.733	2147	0	0	157	7.313	11	0.512	1	0.047	81	3.773	218	10.154	24	1.118	1616	75.268	39	1.816	NA	NA	BC4
2013	9	273	2617	2062	78.793	1382	52.809	680	25.984	389	14.864	166	6.343	254	2352	1945	82.696	1201	51.063	744	31.633	342	14.541	42	1.786	23	0.978	2583	200	7.743	242	9.369	59	2.284	19	0.736	112	4.336	364	14.092	63	2.439	1462	56.601	62	2.4	NA	NA	BC4
2013	10	137	1326	1118	84.314	705	53.167	413	31.146	151	11.388	57	4.299	116	1099	942	85.714	583	53.048	359	32.666	121	11.01	21	1.911	15	1.365	1288	48	3.727	285	22.127	40	3.106	0	0	90	6.988	232	18.012	39	3.028	503	39.053	51	3.96	NA	NA	BC4
2013	11	157	1497	1193	79.693	712	47.562	481	32.131	214	14.295	90	6.012	137	1282	1075	83.853	606	47.27	469	36.583	162	12.637	27	2.106	18	1.404	1318	2	0.152	166	12.595	234	17.754	9	0.683	86	6.525	268	20.334	88	6.677	409	31.032	56	4.249	NA	NA	BC4
2013	12	130	1207	893	73.985	527	43.662	366	30.323	252	20.878	62	5.137	122	1113	808	72.597	461	41.42	347	31.177	235	21.114	31	2.785	39	3.504	988	9	0.911	111	11.235	557	56.377	0	0	77	7.794	175	17.713	15	1.518	10	1.012	34	3.441	NA	NA	BC4
2014	1	171	1641	1322	80.561	850	51.798	472	28.763	289	17.611	30	1.828	157	1437	1148	79.889	636	44.259	512	35.63	213	14.823	29	2.018	47	3.271	1486	8	0.538	550	37.012	69	4.643	4	0.269	115	7.739	54	3.634	182	12.248	455	30.619	49	3.297	NA	NA	BC4
2014	2	127	1229	750	61.025	474	38.568	276	22.457	325	26.444	154	12.531	115	1095	805	73.516	533	48.676	272	24.84	195	17.808	59	5.388	36	3.288	1007	29	2.88	43	4.27	520	51.639	2	0.199	53	5.263	73	7.249	59	5.859	167	16.584	61	6.058	NA	NA	BC4
2014	3	177	1712	1204	70.327	767	44.801	437	25.526	378	22.079	130	7.593	154	1439	1080	75.052	619	43.016	461	32.036	275	19.11	72	5.003	12	0.834	1386	3	0.216	51	3.68	333	24.026	1	0.072	59	4.257	55	3.968	691	49.856	150	10.823	43	3.102	NA	NA	BC4
2014	4	162	1571	1269	80.777	880	56.015	389	24.761	219	13.94	83	5.283	155	1432	1132	79.05	745	52.025	387	27.025	246	17.179	22	1.536	32	2.235	1625	0	0	120	7.385	136	8.369	271	16.677	56	3.446	15	0.923	924	56.862	85	5.231	18	1.108	NA	NA	BC4
2014	5	288	2787	2280	81.808	1492	53.534	788	28.274	362	12.989	145	5.203	265	2473	2023	81.803	1285	51.961	738	29.842	341	13.789	66	2.669	43	1.739	2777	2	0.072	213	7.67	150	5.402	13	0.468	154	5.546	162	5.834	771	27.764	1199	43.176	113	4.069	NA	NA	BC4
2014	6	148	1421	1298	91.344	970	68.262	328	23.082	98	6.897	25	1.759	142	1325	1162	87.698	828	62.491	334	25.208	94	7.094	36	2.717	33	2.491	1798	0	0	22	1.224	7	0.389	8	0.445	34	1.891	29	1.613	84	4.672	1592	88.543	22	1.224	NA	NA	BC4
2014	7	163	1598	1434	89.737	1048	65.582	386	24.155	123	7.697	41	2.566	152	1466	1238	84.447	862	58.799	376	25.648	177	12.074	28	1.91	23	1.569	1910	0	0	36	1.885	5	0.262	2	0.105	56	2.932	101	5.288	10	0.524	1673	87.592	27	1.414	NA	NA	BC4
2014	8	211	2036	1775	87.181	1257	61.739	518	25.442	192	9.43	69	3.389	195	1830	1524	83.279	987	53.934	537	29.344	250	13.661	51	2.787	5	0.273	2244	0	0	187	8.333	30	1.337	1	0.045	95	4.234	56	2.496	26	1.159	1761	78.476	88	3.922	NA	NA	BC4
2014	9	260	2483	2143	86.307	1458	58.719	685	27.588	238	9.585	102	4.108	240	2205	1837	83.311	1149	52.109	688	31.202	298	13.515	47	2.132	23	1.043	2607	224	8.592	438	16.801	64	2.455	3	0.115	146	5.6	197	7.557	131	5.025	1314	50.403	90	3.452	NA	NA	BC4
2014	10	206	1961	1604	81.795	974	49.669	630	32.126	228	11.627	129	6.578	192	1807	1516	83.896	944	52.241	572	31.655	213	11.787	57	3.154	21	1.162	1918	107	5.579	145	7.56	94	4.901	2	0.104	116	6.048	161	8.394	170	8.863	1081	56.361	42	2.19	NA	NA	BC4
2014	11	170	1621	1364	84.146	692	42.69	672	41.456	203	12.523	54	3.331	158	1478	1179	79.77	541	36.604	638	43.166	210	14.208	62	4.195	27	1.827	1233	0	0	266	21.573	108	8.759	39	3.163	134	10.868	30	2.433	248	20.114	361	29.278	47	3.812	NA	NA	BC4
2014	12	173	1669	996	59.676	438	26.243	558	33.433	535	32.055	138	8.268	169	1556	1007	64.717	467	30.013	540	34.704	431	27.699	50	3.213	68	4.37	905	2	0.221	294	32.486	411	45.414	5	0.552	76	8.398	13	1.436	32	3.536	4	0.442	68	7.514	NA	NA	BC4
2015	1	268	2557	1777	69.496	828	32.382	949	37.114	671	26.242	109	4.263	249	2282	1666	73.006	734	32.165	932	40.841	543	23.795	43	1.884	30	1.315	1562	221	14.149	717	45.903	99	6.338	6	0.384	37	2.369	16	1.024	192	12.292	166	10.627	108	6.914	NA	NA	BC4
2015	2	213	2029	1429	70.429	719	35.436	710	34.993	491	24.199	109	5.372	194	1788	1335	74.664	642	35.906	693	38.758	371	20.749	31	1.734	51	2.852	1361	60	4.409	258	18.957	207	15.209	21	1.543	94	6.907	29	2.131	92	6.76	526	38.648	74	5.437	NA	NA	BC4
2015	3	306	2949	2265	76.806	1427	48.389	838	28.416	542	18.379	142	4.815	286	2743	2262	82.464	1299	47.357	963	35.108	369	13.452	72	2.625	40	1.458	2726	10	0.367	182	6.676	107	3.925	6	0.22	168	6.163	164	6.016	416	15.26	1597	58.584	76	2.788	NA	NA	BC4
2015	4	239	2345	1786	76.162	1046	44.606	740	31.557	441	18.806	118	5.032	237	2245	1762	78.486	994	44.276	768	34.209	394	17.55	45	2.004	44	1.96	2040	2	0.098	120	5.882	598	29.314	57	2.794	128	6.275	38	1.863	212	10.392	783	38.382	102	5	NA	NA	BC4
2015	5	171	1635	1246	76.208	747	45.688	499	30.52	326	19.939	63	3.853	156	1463	1124	76.828	648	44.293	476	32.536	252	17.225	45	3.076	42	2.871	1395	8	0.573	347	24.875	330	23.656	3	0.215	117	8.387	38	2.724	348	24.946	39	2.796	165	11.828	NA	NA	BC4
2015	6	171	1615	1340	82.972	873	54.056	467	28.916	201	12.446	74	4.582	172	1630	1340	82.209	865	53.067	475	29.141	219	13.436	42	2.577	29	1.779	1738	4	0.23	184	10.587	55	3.165	2	0.115	201	11.565	47	2.704	251	14.442	921	52.992	73	4.2	NA	NA	BC4
2015	7	107	1018	815	80.059	521	51.179	294	28.88	167	16.405	36	3.536	103	970	758	78.144	478	49.278	280	28.866	161	16.598	27	2.784	24	2.474	999	0	0	25	2.503	7	0.701	0	0	32	3.203	254	25.425	34	3.403	612	61.261	35	3.504	NA	NA	BC4
2015	8	205	1781	1519	85.289	816	45.817	703	39.472	195	10.949	67	3.762	193	1598	1308	81.852	720	45.056	588	36.796	220	13.767	32	2.003	38	2.378	1536	47	3.06	56	3.646	8	0.521	6	0.391	212	13.802	118	7.682	66	4.297	977	63.607	46	2.995	NA	NA	BC4
2015	9	289	2512	1862	74.124	1084	43.153	778	30.971	528	21.019	122	4.857	278	2300	1738	75.565	1009	43.87	729	31.696	466	20.261	49	2.13	47	2.043	2093	533	25.466	81	3.87	48	2.293	2	0.096	150	7.167	254	12.136	56	2.676	844	40.325	125	5.972	NA	NA	BC4
2015	10	281	2498	1744	69.816	874	34.988	870	34.828	624	24.98	130	5.204	264	2312	1779	76.946	898	38.841	881	38.106	473	20.458	36	1.557	24	1.038	1772	270	15.237	75	4.233	116	6.546	2	0.113	216	12.19	270	15.237	220	12.415	519	29.289	84	4.74	NA	NA	BC4
2015	11	200	1824	1380	75.658	705	38.651	675	37.007	340	18.64	104	5.702	191	1735	1330	76.657	614	35.389	716	41.268	275	15.85	77	4.438	53	3.055	1319	3	0.227	141	10.69	412	31.236	9	0.682	180	13.647	90	6.823	273	20.697	114	8.643	97	7.354	NA	NA	BC4
2015	12	132	1130	827	73.186	455	40.265	372	32.92	204	18.053	99	8.761	129	1126	824	73.179	437	38.81	387	34.369	207	18.384	28	2.487	67	5.95	892	5	0.561	96	10.762	482	54.036	4	0.448	104	11.659	80	8.969	69	7.735	7	0.785	45	5.045	NA	NA	BC4
2016	1	205	1906	1405	73.715	722	37.88	683	35.834	387	20.304	114	5.981	196	1715	1269	73.994	624	36.385	645	37.609	346	20.175	39	2.274	61	3.557	1346	11	0.817	260	19.316	152	11.293	22	1.634	72	5.349	58	4.309	670	49.777	16	1.189	85	6.315	NA	NA	BC4
2016	2	203	1873	1480	79.018	860	45.916	620	33.102	309	16.498	84	4.485	195	1734	1345	77.566	778	44.867	567	32.699	283	16.321	54	3.114	52	2.999	1638	50	3.053	54	3.297	65	3.968	6	0.366	65	3.968	66	4.029	1187	72.466	84	5.128	61	3.724	NA	NA	BC4
2016	3	356	3354	2684	80.024	1560	46.512	1124	33.512	520	15.504	150	4.472	343	3076	2452	79.714	1376	44.733	1076	34.98	494	16.06	98	3.186	32	1.04	2936	96	3.27	41	1.396	19	0.647	18	0.613	263	8.958	180	6.131	401	13.658	1837	62.568	81	2.759	NA	NA	BC4
2016	4	182	1712	1389	81.133	735	42.932	654	38.201	227	13.259	96	5.607	169	1519	1277	84.068	619	40.75	658	43.318	175	11.521	45	2.962	22	1.448	1354	15	1.108	10	0.739	243	17.947	60	4.431	139	10.266	61	4.505	216	15.953	483	35.672	127	9.38	NA	NA	BC4
2016	5	299	2791	2298	82.336	1282	45.933	1016	36.403	383	13.723	110	3.941	285	2573	2060	80.062	1050	40.808	1010	39.254	419	16.284	45	1.749	49	1.904	2332	31	1.329	158	6.775	269	11.535	14	0.6	290	12.436	115	4.931	466	19.983	853	36.578	136	5.832	NA	NA	BC4
2016	6	318	2988	2516	84.203	1592	53.28	924	30.924	308	10.308	164	5.489	315	2930	2448	83.549	1438	49.078	1010	34.471	335	11.433	71	2.423	76	2.594	3030	0	0	92	3.036	11	0.363	16	0.528	255	8.416	85	2.805	80	2.64	2350	77.558	141	4.653	NA	NA	BC4
2016	7	215	1993	1745	87.556	1037	52.032	708	35.524	171	8.58	77	3.864	197	1782	1425	79.966	735	41.246	690	38.721	283	15.881	50	2.806	24	1.347	1772	20	1.129	44	2.483	5	0.282	4	0.226	197	11.117	170	9.594	55	3.104	1214	68.51	63	3.555	NA	NA	BC4
2016	8	198	1810	1535	84.807	732	40.442	803	44.365	222	12.265	53	2.928	196	1730	1365	78.902	545	31.503	820	47.399	276	15.954	54	3.121	35	2.023	1277	0	0	33	2.584	16	1.253	3	0.235	145	11.355	252	19.734	17	1.331	745	58.34	66	5.168	NA	NA	BC4
2016	9	272	2552	1980	77.586	1063	41.654	917	35.933	423	16.575	149	5.839	249	2236	1828	81.753	851	38.059	977	43.694	354	15.832	37	1.655	17	0.76	1914	245	12.8	80	4.18	9	0.47	15	0.784	219	11.442	370	19.331	75	3.918	787	41.118	114	5.956	NA	NA	BC4
2016	10	181	1673	1413	84.459	738	44.112	675	40.347	192	11.476	68	4.065	187	1701	1420	83.48	695	40.858	725	42.622	222	13.051	27	1.587	32	1.881	1433	284	19.819	50	3.489	21	1.465	4	0.279	179	12.491	307	21.424	49	3.419	446	31.124	93	6.49	NA	NA	BC4
2016	11	203	1878	1441	76.731	634	33.759	807	42.971	323	17.199	114	6.07	187	1671	1278	76.481	574	34.351	704	42.13	309	18.492	53	3.172	31	1.855	1208	8	0.662	266	22.02	144	11.921	3	0.248	119	9.851	332	27.483	118	9.768	134	11.093	84	6.954	NA	NA	BC4
2016	12	207	1921	1505	78.345	489	25.455	1016	52.889	346	18.011	70	3.644	192	1747	1284	73.497	388	22.21	896	51.288	357	20.435	61	3.492	45	2.576	877	0	0	279	31.813	72	8.21	4	0.456	87	9.92	249	28.392	70	7.982	31	3.535	85	9.692	NA	NA	BC4
2017	1	238	2238	1577	70.465	759	33.914	818	36.55	572	25.559	89	3.977	227	2119	1493	70.458	627	29.589	866	40.868	533	25.153	65	3.067	28	1.321	1386	379	27.345	286	20.635	15	1.082	1	0.072	158	11.4	369	26.623	44	3.175	16	1.154	118	8.514	NA	NA	BC4
2017	2	187	1763	1318	74.759	678	38.457	640	36.302	376	21.327	69	3.914	177	1637	1218	74.404	588	35.919	630	38.485	313	19.12	56	3.421	50	3.054	1266	640	50.553	58	4.581	162	12.796	3	0.237	63	4.976	81	6.398	146	11.532	8	0.632	105	8.294	NA	NA	BC4
2017	3	338	3164	2462	77.813	1201	37.958	1261	39.855	578	18.268	124	3.919	331	3041	2332	76.685	1089	35.811	1243	40.875	594	19.533	85	2.795	30	0.987	2290	40	1.747	84	3.668	432	18.865	3	0.131	435	18.996	633	27.642	264	11.528	202	8.821	197	8.603	NA	NA	BC4
2017	4	226	2136	1713	80.197	945	44.242	768	35.955	329	15.403	94	4.401	224	2103	1608	76.462	830	39.467	778	36.995	357	16.976	98	4.66	40	1.902	1775	17	0.958	34	1.915	162	9.127	6	0.338	375	21.127	313	17.634	232	13.07	520	29.296	116	6.535	NA	NA	BC4
2017	5	293	2747	2112	76.884	975	35.493	1137	41.391	493	17.947	142	5.169	288	2652	2072	78.13	815	30.732	1257	47.398	394	14.857	71	2.677	115	4.336	1790	33	1.844	71	3.966	674	37.654	27	1.508	327	18.268	143	7.989	235	13.128	55	3.073	225	12.57	NA	NA	BC4
2017	6	290	2707	2282	84.3	1250	46.177	1032	38.123	314	11.6	111	4.1	284	2650	2243	84.642	1066	40.226	1177	44.415	281	10.604	52	1.962	74	2.792	2316	8	0.345	532	22.971	447	19.301	1	0.043	247	10.665	194	8.377	460	19.862	322	13.903	105	4.534	NA	NA	BC4
2017	7	211	1986	1650	83.082	816	41.088	834	41.994	235	11.833	101	5.086	205	1900	1550	81.579	753	39.632	797	41.947	256	13.474	50	2.632	44	2.316	1569	1	0.064	125	7.967	19	1.211	2	0.127	145	9.242	391	24.92	57	3.633	769	49.012	60	3.824	NA	NA	BC4
2017	8	161	1526	1246	81.651	614	40.236	632	41.415	175	11.468	105	6.881	152	1391	1145	82.315	441	31.704	704	50.611	178	12.797	32	2.301	36	2.588	1055	6	0.569	57	5.403	28	2.654	1	0.095	175	16.588	373	35.355	21	1.991	345	32.701	49	4.645	NA	NA	BC4
2017	9	265	2509	1902	75.807	1086	43.284	816	32.523	415	16.54	192	7.652	275	2625	2085	79.429	1059	40.343	1026	39.086	392	14.933	116	4.419	32	1.219	2145	378	17.622	74	3.45	40	1.865	10	0.466	367	17.11	468	21.818	71	3.31	637	29.697	100	4.662	NA	NA	BC4
2017	10	203	1914	1538	80.355	750	39.185	788	41.17	244	12.748	132	6.897	194	1823	1497	82.117	671	36.807	826	45.31	258	14.152	46	2.523	22	1.207	1421	389	27.375	107	7.53	39	2.745	3	0.211	205	14.426	297	20.901	53	3.73	235	16.538	93	6.545	NA	NA	BC4
2017	11	190	1821	1452	79.736	680	37.342	772	42.394	282	15.486	87	4.778	189	1767	1408	79.683	540	30.56	868	49.123	250	14.148	95	5.376	14	0.792	1220	2	0.164	179	14.672	336	27.541	3	0.246	320	26.23	193	15.82	67	5.492	35	2.869	85	6.967	NA	NA	BC4
2017	12	120	1155	1024	88.658	457	39.567	567	49.091	110	9.524	21	1.818	126	1162	992	85.37	367	31.583	625	53.787	127	10.929	19	1.635	24	2.065	824	0	0	155	18.811	289	35.073	2	0.243	141	17.112	110	13.35	46	5.583	0	0	81	9.83	NA	NA	BC4
2018	1	237	2222	1660	74.707	851	38.299	809	36.409	436	19.622	126	5.671	228	2144	1681	78.405	759	35.401	922	43.004	320	14.925	73	3.405	70	3.265	1610	452	28.075	124	7.702	479	29.752	4	0.248	182	11.304	153	9.503	116	7.205	14	0.87	86	5.342	NA	NA	BC4
2018	2	216	2060	1619	78.592	781	37.913	838	40.68	362	17.573	79	3.835	209	1917	1439	75.065	571	29.786	868	45.279	360	18.779	65	3.391	53	2.765	1352	410	30.325	140	10.355	140	10.355	23	1.701	101	7.47	203	15.015	124	9.172	140	10.355	71	5.251	NA	NA	BC4
2018	3	202	1883	1309	69.517	699	37.122	610	32.395	440	23.367	134	7.116	196	1827	1364	74.658	639	34.975	725	39.683	371	20.307	28	1.533	64	3.503	1338	2	0.149	84	6.278	710	53.064	31	2.317	169	12.631	15	1.121	166	12.407	34	2.541	127	9.492	NA	NA	BC4
2018	4	146	1370	1198	87.445	775	56.569	423	30.876	125	9.124	47	3.431	139	1277	970	75.959	517	40.486	453	35.474	201	15.74	37	2.897	69	5.403	1292	0	0	153	11.842	10	0.774	11	0.851	21	1.625	11	0.851	1043	80.728	2	0.155	41	3.173	NA	NA	BC4
2018	5	156	1421	1166	82.055	688	48.417	478	33.638	205	14.426	50	3.519	140	1257	1011	80.43	520	41.368	491	39.061	149	11.854	51	4.057	46	3.66	1208	5	0.414	21	1.738	14	1.159	6	0.497	55	4.553	24	1.987	1033	85.513	7	0.579	43	3.56	NA	NA	BC4
2018	6	206	1898	1630	85.88	999	52.634	631	33.246	204	10.748	64	3.372	188	1644	1307	79.501	702	42.701	605	36.8	205	12.47	82	4.988	50	3.041	1701	36	2.116	28	1.646	7	0.412	8	0.47	62	3.645	59	3.469	776	45.62	642	37.743	83	4.879	NA	NA	BC4
2018	7	232	2128	1823	85.667	1108	52.068	715	33.6	182	8.553	123	5.78	231	2036	1687	82.859	898	44.106	789	38.752	230	11.297	50	2.456	69	3.389	2006	1	0.05	17	0.847	20	0.997	42	2.094	23	1.147	93	4.636	66	3.29	1674	83.45	70	3.49	NA	NA	BC4
2018	8	233	2114	1673	79.139	885	41.864	788	37.275	320	15.137	121	5.724	216	1925	1570	81.558	735	38.182	835	43.377	254	13.195	50	2.597	51	2.649	1620	51	3.148	22	1.358	5	0.309	64	3.951	151	9.321	51	3.148	12	0.741	1169	72.16	95	5.864	NA	NA	BC4
2018	9	152	1403	1091	77.762	588	41.91	503	35.852	240	17.106	72	5.132	141	1255	959	76.414	550	43.825	409	32.59	210	16.733	46	3.665	40	3.187	1138	231	20.299	10	0.879	17	1.494	20	1.757	78	6.854	59	5.185	9	0.791	658	57.821	56	4.921	NA	NA	BC4
2018	10	193	1784	1454	81.502	910	51.009	544	30.493	240	13.453	90	5.045	171	1551	1284	82.785	751	48.42	533	34.365	187	12.057	52	3.353	28	1.805	1661	140	8.429	30	1.806	16	0.963	17	1.023	50	3.01	198	11.921	17	1.023	1127	67.851	66	3.974	NA	NA	BC4
2018	11	159	1476	1259	85.298	782	52.981	477	32.317	124	8.401	93	6.301	147	1314	1109	84.399	651	49.543	458	34.855	154	11.72	35	2.664	16	1.218	1433	0	0	36	2.512	49	3.419	11	0.768	164	11.445	239	16.678	17	1.186	849	59.246	68	4.745	NA	NA	BC4
2018	12	105	990	754	76.162	445	44.949	309	31.212	139	14.04	97	9.798	96	861	644	74.797	293	34.03	351	40.767	146	16.957	48	5.575	23	2.671	738	0	0	104	14.092	198	26.829	2	0.271	68	9.214	110	14.905	9	1.22	192	26.016	55	7.453	NA	NA	BC4
2019	1	222	2083	1608	77.196	840	40.326	768	36.87	339	16.275	136	6.529	217	1973	1452	73.594	702	35.58	750	38.013	301	15.256	81	4.105	139	7.045	1542	158	10.246	353	22.892	241	15.629	6	0.389	106	6.874	52	3.372	327	21.206	189	12.257	110	7.134	NA	NA	BC4
2019	2	147	1372	976	71.137	517	37.682	459	33.455	289	21.064	107	7.799	130	1129	828	73.339	394	34.898	434	38.441	237	20.992	26	2.303	38	3.366	911	411	45.115	133	14.599	23	2.525	4	0.439	94	10.318	45	4.94	43	4.72	124	13.611	34	3.732	NA	NA	BC4
2019	3	308	2846	2194	77.091	1253	44.027	941	33.064	533	18.728	119	4.181	316	2797	2143	76.618	1028	36.754	1115	39.864	514	18.377	77	2.753	63	2.252	2281	155	6.795	104	4.559	52	2.28	26	1.14	254	11.135	286	12.538	141	6.181	1129	49.496	134	5.875	NA	NA	BC4
2019	4	194	1813	1411	77.827	813	44.843	598	32.984	273	15.058	129	7.115	183	1697	1352	79.67	761	44.844	591	34.826	252	14.85	52	3.064	41	2.416	1574	0	0	52	3.304	80	5.083	18	1.144	239	15.184	175	11.118	71	4.511	862	54.765	77	4.892	NA	NA	BC4
2019	5	258	2410	1655	68.672	972	40.332	683	28.34	512	21.245	243	10.083	247	2232	1686	75.538	912	40.86	774	34.677	378	16.935	88	3.943	80	3.584	1884	178	9.448	41	2.176	828	43.949	11	0.584	357	18.949	17	0.902	176	9.342	30	1.592	246	13.057	NA	NA	BC4
2019	6	176	1586	1328	83.733	733	46.217	595	37.516	196	12.358	62	3.909	172	1477	1152	77.996	552	37.373	600	40.623	229	15.504	46	3.114	50	3.385	1285	22	1.712	385	29.961	186	14.475	3	0.233	148	11.518	74	5.759	179	13.93	150	11.673	138	10.739	NA	NA	BC4
2019	7	258	2382	2038	85.558	1315	55.206	723	30.353	247	10.369	97	4.072	248	2213	1809	81.744	1026	46.362	783	35.382	293	13.24	61	2.756	50	2.259	2341	0	0	147	6.279	83	3.545	38	1.623	201	8.586	385	16.446	57	2.435	1260	53.823	170	7.262	NA	NA	BC4
2019	8	197	1863	1459	78.315	852	45.733	607	32.582	263	14.117	141	7.568	187	1700	1326	78	703	41.353	623	36.647	251	14.765	49	2.882	74	4.353	1555	10	0.643	74	4.759	34	2.186	15	0.965	178	11.447	647	41.608	37	2.379	485	31.19	75	4.823	NA	NA	BC4
2019	9	187	1718	1346	78.347	775	45.111	571	33.236	276	16.065	96	5.588	170	1540	1163	75.519	546	35.455	617	40.065	300	19.481	41	2.662	36	2.338	1321	98	7.419	48	3.634	61	4.618	13	0.984	139	10.522	353	26.722	14	1.06	525	39.743	70	5.299	NA	NA	BC4
2019	10	229	2174	1739	79.991	1019	46.872	720	33.119	300	13.799	135	6.21	236	2187	1825	83.448	952	43.53	873	39.918	285	13.032	39	1.783	38	1.738	1971	227	11.517	194	9.843	462	23.44	28	1.421	241	12.227	182	9.234	21	1.065	396	20.091	220	11.162	NA	NA	BC4
2019	11	119	1121	843	75.201	469	41.838	374	33.363	191	17.038	87	7.761	104	947	757	79.937	371	39.176	386	40.76	134	14.15	20	2.112	36	3.801	840	44	5.238	163	19.405	266	31.667	5	0.595	102	12.143	99	11.786	32	3.81	14	1.667	115	13.69	NA	NA	BC4
2019	12	65	613	449	73.246	226	36.868	223	36.378	146	23.817	18	2.936	56	510	367	71.961	164	32.157	203	39.804	70	13.725	27	5.294	46	9.02	390	74	18.974	123	31.538	59	15.128	12	3.077	34	8.718	3	0.769	25	6.41	1	0.256	59	15.128	NA	NA	BC4
2020	1	149	1377	1072	77.85	523	37.981	549	39.869	254	18.446	51	3.704	146	1308	947	72.401	472	36.086	475	36.315	239	18.272	23	1.758	99	7.569	995	31	3.116	99	9.95	75	7.538	17	1.709	33	3.317	6	0.603	600	60.302	41	4.121	93	9.347	NA	NA	BC4
2020	2	171	1625	1282	78.892	726	44.677	556	34.215	275	16.923	68	4.185	163	1465	1137	77.611	589	40.205	548	37.406	238	16.246	23	1.57	67	4.573	1315	273	20.76	86	6.54	21	1.597	17	1.293	53	4.03	4	0.304	593	45.095	155	11.787	113	8.593	NA	NA	BC4
2020	3	132	1255	915	72.908	527	41.992	388	30.916	211	16.813	129	10.279	125	1146	830	72.426	441	38.482	389	33.944	191	16.667	48	4.188	77	6.719	968	106	10.95	44	4.545	70	7.231	26	2.686	43	4.442	2	0.207	524	54.132	81	8.368	72	7.438	NA	NA	BC4
2020	4	290	2775	2231	80.396	1227	44.216	1004	36.18	391	14.09	153	5.514	246	2291	1859	81.144	892	38.935	967	42.209	294	12.833	48	2.095	90	3.928	2119	153	7.22	94	4.436	189	8.919	113	5.333	98	4.625	5	0.236	1052	49.646	291	13.733	124	5.852	NA	NA	BC4
2020	5	243	2309	2009	87.007	1240	53.703	769	33.304	249	10.784	51	2.209	220	2069	1728	83.519	958	46.303	770	37.216	246	11.89	42	2.03	53	2.562	2198	66	3.003	176	8.007	163	7.416	61	2.775	109	4.959	27	1.228	621	28.253	830	37.762	145	6.597	NA	NA	BC4
2020	6	193	1851	1621	87.574	935	50.513	686	37.061	157	8.482	73	3.944	161	1505	1298	86.246	673	44.718	625	41.528	144	9.568	6	0.399	57	3.787	1608	32	1.99	155	9.639	6	0.373	14	0.871	32	1.99	83	5.162	46	2.861	1176	73.134	64	3.98	NA	NA	BC4
2020	7	146	1414	1210	85.573	827	58.487	383	27.086	141	9.972	63	4.455	129	1186	935	78.836	601	50.675	334	28.162	184	15.514	31	2.614	36	3.035	1428	0	0	65	4.552	15	1.05	9	0.63	88	6.162	272	19.048	24	1.681	916	64.146	39	2.731	NA	NA	BC4
2020	8	136	1319	1039	78.772	629	47.688	410	31.084	189	14.329	91	6.899	116	1061	863	81.338	488	45.994	375	35.344	154	14.515	22	2.074	22	2.074	1117	1	0.09	68	6.088	22	1.97	8	0.716	44	3.939	242	21.665	34	3.044	671	60.072	27	2.417	NA	NA	BC4
2020	9	129	1217	1050	86.278	725	59.573	325	26.705	121	9.942	46	3.78	119	1103	860	77.969	471	42.702	389	35.267	209	18.948	23	2.085	11	0.997	1196	80	6.689	78	6.522	79	6.605	5	0.418	71	5.936	98	8.194	32	2.676	726	60.702	27	2.258	NA	NA	BC4
2020	10	125	1212	956	78.878	491	40.512	465	38.366	215	17.739	41	3.383	106	981	785	80.02	341	34.76	444	45.26	157	16.004	30	3.058	9	0.917	832	76	9.135	203	24.399	54	6.49	5	0.601	73	8.774	13	1.563	30	3.606	361	43.389	17	2.043	NA	NA	BC4
2020	11	159	1480	1072	72.432	558	37.703	514	34.73	273	18.446	135	9.122	159	1440	1034	71.806	479	33.264	555	38.542	301	20.903	67	4.653	38	2.639	1037	7	0.675	342	32.98	114	10.993	12	1.157	154	14.851	54	5.207	11	1.061	254	24.494	89	8.582	NA	NA	BC4
2020	12	102	954	673	70.545	307	32.18	366	38.365	225	23.585	56	5.87	91	821	567	69.062	211	25.7	356	43.362	193	23.508	37	4.507	24	2.923	518	88	16.988	175	33.784	153	29.537	1	0.193	53	10.232	1	0.193	3	0.579	6	1.158	38	7.336	NA	NA	BC4
2021	1	74	696	515	73.994	237	34.052	278	39.943	128	18.391	53	7.615	61	575	482	83.826	219	38.087	263	45.739	75	13.043	2	0.348	16	2.783	456	63	13.816	135	29.605	95	20.833	1	0.219	49	10.746	0	0	32	7.018	13	2.851	68	14.912	NA	NA	BC4
2021	2	130	1264	867	68.592	502	39.715	365	28.877	323	25.554	74	5.854	122	1125	784	69.689	467	41.511	317	28.178	207	18.4	60	5.333	74	6.578	969	119	12.281	120	12.384	314	32.405	23	2.374	84	8.669	6	0.619	39	4.025	130	13.416	134	13.829	NA	NA	BC4
2021	3	127	1218	964	79.146	494	40.558	470	38.588	227	18.637	27	2.217	121	1107	790	71.364	392	35.411	398	35.953	246	22.222	16	1.445	55	4.968	886	160	18.059	133	15.011	132	14.898	2	0.226	37	4.176	5	0.564	189	21.332	112	12.641	116	13.093	NA	NA	BC4
2021	4	94	897	716	79.822	384	42.809	332	37.012	124	13.824	57	6.355	74	664	546	82.229	259	39.006	287	43.223	91	13.705	13	1.958	14	2.108	643	12	1.866	52	8.087	108	16.796	4	0.622	41	6.376	2	0.311	264	41.058	109	16.952	51	7.932	NA	NA	BC4
2021	5	93	877	724	82.554	418	47.662	306	34.892	127	14.481	26	2.965	89	806	591	73.325	345	42.804	246	30.521	162	20.099	30	3.722	23	2.854	763	129	16.907	44	5.767	293	38.401	5	0.655	24	3.145	2	0.262	121	15.858	69	9.043	76	9.961	NA	NA	BC4
2021	6	96	897	798	88.963	440	49.052	358	39.911	66	7.358	33	3.679	96	861	714	82.927	329	38.211	385	44.715	100	11.614	5	0.581	42	4.878	769	17	2.211	87	11.313	52	6.762	2	0.26	63	8.192	28	3.641	87	11.313	352	45.774	81	10.533	NA	NA	BC4
2021	6	96	897	798	88.963	440	49.052	358	39.911	66	7.358	33	3.679	96	861	714	82.927	329	38.211	385	44.715	100	11.614	5	0.581	42	4.878	769	17	2.211	87	11.313	52	6.762	2	0.26	63	8.192	28	3.641	87	11.313	352	45.774	81	10.533	NA	NA	BC5
2021	7	129	1231	1034	83.997	611	49.634	423	34.362	141	11.454	56	4.549	137	1249	988	79.103	539	43.155	449	35.949	172	13.771	11	0.881	78	6.245	1150	2	0.174	141	12.261	4	0.348	3	0.261	100	8.696	3	0.261	14	1.217	812	70.609	71	6.174	NA	NA	BC5
2021	8	111	1058	943	89.13	563	53.214	380	35.917	78	7.372	37	3.497	104	966	830	85.921	426	44.099	404	41.822	95	9.834	12	1.242	29	3.002	989	1	0.101	65	6.572	19	1.921	0	0	105	10.617	7	0.708	41	4.146	723	73.104	28	2.831	NA	NA	BC5
2021	9	82	782	679	86.829	430	54.987	249	31.841	77	9.847	26	3.325	86	777	640	82.368	344	44.273	296	38.095	106	13.642	14	1.802	17	2.188	774	87	11.24	142	18.346	36	4.651	5	0.646	47	6.072	4	0.517	22	2.842	400	51.68	31	4.005	NA	NA	BC5
2021	10	116	1066	874	81.989	485	45.497	389	36.492	131	12.289	61	5.722	111	1009	836	82.854	480	47.572	356	35.282	146	14.47	23	2.279	4	0.396	965	63	6.528	196	20.311	16	1.658	4	0.415	70	7.254	27	2.798	19	1.969	534	55.337	36	3.731	NA	NA	BC5
2021	11	55	511	390	76.321	215	42.074	175	34.247	65	12.72	56	10.959	54	486	376	77.366	198	40.741	178	36.626	77	15.844	24	4.938	9	1.852	413	13	3.148	163	39.467	5	1.211	0	0	38	9.201	9	2.179	22	5.327	149	36.077	14	3.39	NA	NA	BC5
2021	12	80	713	578	81.066	231	32.398	347	48.668	81	11.36	54	7.574	77	620	439	70.806	182	29.355	257	41.452	125	20.161	26	4.194	30	4.839	413	27	6.538	148	35.835	115	27.845	6	1.453	33	7.99	8	1.937	3	0.726	23	5.569	50	12.107	NA	NA	BC5
2022	1	186	1690	1361	80.533	541	32.012	820	48.521	244	14.438	85	5.03	166	1470	1186	80.68	464	31.565	722	49.116	215	14.626	20	1.361	49	3.333	1005	8	0.796	379	37.711	203	20.199	8	0.796	132	13.134	33	3.284	126	12.537	33	3.284	83	8.259	NA	NA	BC5
2022	2	117	1059	851	80.359	409	38.621	442	41.737	161	15.203	47	4.438	110	968	737	76.136	294	30.372	443	45.764	173	17.872	22	2.273	36	3.719	703	105	14.936	166	23.613	152	21.622	10	1.422	24	3.414	7	0.996	54	7.681	124	17.639	61	8.677	NA	NA	BC5
2022	3	201	1836	1443	78.595	740	40.305	703	38.29	243	13.235	150	8.17	179	1577	1177	74.635	596	37.793	581	36.842	263	16.677	72	4.566	65	4.122	1336	237	17.74	181	13.548	150	11.228	13	0.973	123	9.207	78	5.838	143	10.704	323	24.177	88	6.587	NA	NA	BC5
2022	4	180	1692	1460	86.288	781	46.158	679	40.13	162	9.574	70	4.137	167	1538	1296	84.265	648	42.133	648	42.133	181	11.769	32	2.081	29	1.886	1429	0	0	225	15.745	489	34.22	11	0.77	145	10.147	25	1.749	54	3.779	377	26.382	103	7.208	NA	NA	BC5
2022	5	112	1047	920	87.87	436	41.643	484	46.227	86	8.214	41	3.916	101	907	762	84.013	357	39.361	405	44.653	119	13.12	13	1.433	13	1.433	793	30	3.783	184	23.203	293	36.948	4	0.504	91	11.475	19	2.396	29	3.657	42	5.296	101	12.736	NA	NA	BC5
2022	6	128	1174	992	84.497	486	41.397	506	43.101	140	11.925	42	3.578	127	1121	946	84.389	467	41.659	479	42.73	158	14.095	11	0.981	6	0.535	953	0	0	191	20.042	130	13.641	6	0.63	112	11.752	42	4.407	65	6.821	329	34.523	78	8.185	NA	NA	BC5
2022	7	112	1032	911	88.275	551	53.391	360	34.884	81	7.849	40	3.876	95	853	720	84.408	377	44.197	343	40.211	95	11.137	28	3.283	10	1.172	928	3	0.323	49	5.28	30	3.233	3	0.323	55	5.927	123	13.254	38	4.095	594	64.009	33	3.556	NA	NA	BC6
2022	8	137	1302	1061	81.49	675	51.843	386	29.647	167	12.826	74	5.684	134	1223	1043	85.282	629	51.431	414	33.851	150	12.265	27	2.208	3	0.245	1304	2	0.153	41	3.144	85	6.518	4	0.307	191	14.647	211	16.181	24	1.84	663	50.844	83	6.365	NA	NA	BC6
2022	9	148	1347	1093	81.143	579	42.984	514	38.159	226	16.778	28	2.079	129	1120	873	77.946	407	36.339	466	41.607	215	19.196	27	2.411	5	0.446	986	107	10.852	101	10.243	31	3.144	2	0.203	165	16.734	20	2.028	30	3.043	426	43.205	104	10.548	NA	NA	BC6
2022	10	132	1212	953	78.63	382	31.518	571	47.112	171	14.109	88	7.261	113	974	750	77.002	282	28.953	468	48.049	182	18.686	34	3.491	8	0.821	664	125	18.825	176	26.506	30	4.518	2	0.301	94	14.157	20	3.012	39	5.873	144	21.687	34	5.12	NA	NA	BC6
2022	11	265	2457	1668	67.888	656	26.699	1012	41.188	580	23.606	209	8.506	232	2059	1408	68.383	525	25.498	883	42.885	431	20.932	102	4.954	118	5.731	1181	20	1.693	512	43.353	193	16.342	20	1.693	87	7.367	92	7.79	31	2.625	94	7.959	132	11.177	NA	NA	BC6
2022	12	94	834	570	68.345	215	25.779	355	42.566	163	19.544	101	12.11	91	757	500	66.05	181	23.91	319	42.14	200	26.42	23	3.038	34	4.491	396	21	5.303	170	42.929	75	18.939	4	1.01	14	3.535	56	14.141	18	4.545	9	2.273	29	7.323	NA	NA	BC6
2023	1	168	1564	1160	74.169	454	29.028	706	45.141	326	20.844	78	4.987	145	1291	907	70.256	338	26.181	569	44.074	288	22.308	48	3.718	48	3.718	792	59	7.449	215	27.146	148	18.687	3	0.379	119	15.025	145	18.308	38	4.798	13	1.641	52	6.566	NA	NA	BC6
2023	2	141	1300	814	62.615	427	32.846	387	29.769	354	27.231	132	10.154	113	1007	655	65.045	307	30.487	348	34.558	265	26.316	47	4.667	40	3.972	734	394	53.678	109	14.85	19	2.589	1	0.136	30	4.087	97	13.215	5	0.681	33	4.496	46	6.267	NA	NA	BC6
2023	3	190	1785	1344	75.294	583	32.661	761	42.633	311	17.423	130	7.283	174	1567	1191	76.005	586	37.396	605	38.609	324	20.676	36	2.297	16	1.021	1169	102	8.725	173	14.799	277	23.695	57	4.876	165	14.115	176	15.056	16	1.369	92	7.87	111	9.495	NA	NA	BC6
2023	4	249	2291	1530	66.783	871	38.018	659	28.765	607	26.495	154	6.722	223	1997	1477	73.961	691	34.602	786	39.359	391	19.579	47	2.354	82	4.106	1562	29	1.857	177	11.332	694	44.43	5	0.32	138	8.835	16	1.024	85	5.442	34	2.177	384	24.584	NA	NA	BC6
2023	5	272	2544	1979	77.791	1028	40.409	951	37.382	470	18.475	95	3.734	222	2006	1424	70.987	748	37.288	676	33.699	401	19.99	30	1.496	151	7.527	1776	18	1.014	465	26.182	230	12.95	21	1.182	74	4.167	16	0.901	826	46.509	6	0.338	120	6.757	NA	NA	BC6
2023	6	155	1438	1102	76.634	642	44.645	460	31.989	245	17.038	91	6.328	151	1329	1055	79.383	577	43.416	478	35.967	199	14.974	14	1.053	61	4.59	1219	7	0.574	141	11.567	81	6.645	13	1.066	34	2.789	95	7.793	398	32.65	344	28.22	106	8.696	NA	NA	BC6
2023	7	141	1307	1066	81.561	549	42.005	517	39.556	197	15.073	44	3.366	112	997	786	78.837	389	39.017	397	39.819	169	16.951	11	1.103	31	3.109	938	0	0	18	1.919	14	1.493	8	0.853	100	10.661	98	10.448	72	7.676	570	60.768	58	6.183	NA	NA	BC6
2023	8	81	732	650	88.798	389	53.142	261	35.656	75	10.246	7	0.956	69	627	574	91.547	313	49.92	261	41.627	50	7.974	1	0.159	2	0.319	702	0	0	7	0.997	10	1.425	3	0.427	15	2.137	185	26.353	6	0.855	455	64.815	21	2.991	NA	NA	BC6
2023	9	112	1050	761	72.476	363	34.571	398	37.905	226	21.524	63	6	100	902	678	75.166	315	34.922	363	40.244	188	20.843	17	1.885	19	2.106	678	61	8.997	68	10.029	13	1.917	3	0.442	113	16.667	149	21.976	15	2.212	215	31.711	41	6.047	NA	NA	BC6
2023	10	104	938	789	84.115	346	36.887	443	47.228	122	13.006	27	2.878	82	718	612	85.237	295	41.086	317	44.15	96	13.37	3	0.418	7	0.975	641	32	4.992	77	12.012	4	0.624	6	0.936	59	9.204	170	26.521	13	2.028	242	37.754	38	5.928	NA	NA	BC6
2023	11	70	657	428	65.145	140	21.309	288	43.836	137	20.852	92	14.003	70	619	426	68.821	146	23.586	280	45.234	124	20.032	31	5.008	38	6.139	286	0	0	77	26.923	131	45.804	0	0	16	5.594	8	2.797	1	0.35	20	6.993	33	11.538	NA	NA	BC6
2023	12	75	680	461	67.794	222	32.647	239	35.147	144	21.176	75	11.029	62	554	363	65.523	157	28.339	206	37.184	133	24.007	11	1.986	47	8.484	379	0	0	183	48.285	66	17.414	1	0.264	4	1.055	0	0	95	25.066	14	3.694	16	4.222	NA	NA	BC6
[truncated: 3 more columns]
