# Supplementary material for: Demographic, behavioral, and ecological data from a long-term field study of wild baboons in Amboseli, Kenya
Source: Sci Data. 2026 Mar 2;13:311. doi: 10.1038/s41597-026-06741-2 (PMC12953632; doi:10.1038/s41597-026-06741-2)
Supplement: Supplementary file 6 — Yearly data for each study group [file 41597_2026_6741_MOESM6_ESM.csv]

hydroyear	grp_name	total_grp_size	n_adult_females	n_adult_males	n_immatures	fission_or_fusion_in_progress	demography_comment	adf_num_samples_w_points_insight	adf_total_points_insight	adf_foraging_n	adf_foraging_percent	adf_feeding_n	adf_feeding_percent	adf_walking_n	adf_walking_percent	adf_resting_n	adf_resting_percent	adf_social_n	adf_social_percent	immat_num_samples_w_points_insight	immat_total_points_insight	immat_foraging_n	immat_foraging_percent	immat_feeding_n	immat_feeding_percent	immat_walking_n	immat_walking_percent	immat_resting_n	immat_resting_percent	immat_social_n	immat_social_percent	immat_playing_n	immat_playing_percent	num_feeding_points	flowers_n	flowers_percent	fruits_n	fruits_percent	grass_blades_n	grass_blades_percent	invertebrates_n	invertebrates_percent	tree_gum_n	tree_gum_percent	vachellia_seeds_n	vachellia_seeds_percent	bases_heads_n	bases_heads_percent	corms_n
1971	Alto's	46	15	9	22	no	start of observation	NA	NA	NA	NA	NA	NA	NA	NA	NA	NA	NA	NA	NA	NA	NA	NA	NA	NA	NA	NA	NA	NA	NA	NA	NA	NA	NA	NA	NA	NA	NA	NA	NA	NA	NA	NA	NA	NA	NA	NA	NA	NA
1972	Alto's	46	13	10	23	no	NA	NA	NA	NA	NA	NA	NA	NA	NA	NA	NA	NA	NA	NA	NA	NA	NA	NA	NA	NA	NA	NA	NA	NA	NA	NA	NA	NA	NA	NA	NA	NA	NA	NA	NA	NA	NA	NA	NA	NA	NA	NA	NA
1973	Alto's	51	16	10	25	no	NA	NA	NA	NA	NA	NA	NA	NA	NA	NA	NA	NA	NA	NA	NA	NA	NA	NA	NA	NA	NA	NA	NA	NA	NA	NA	NA	NA	NA	NA	NA	NA	NA	NA	NA	NA	NA	NA	NA	NA	NA	NA	NA
1974	Alto's	49	16	10	23	no	NA	NA	NA	NA	NA	NA	NA	NA	NA	NA	NA	NA	NA	NA	NA	NA	NA	NA	NA	NA	NA	NA	NA	NA	NA	NA	NA	NA	NA	NA	NA	NA	NA	NA	NA	NA	NA	NA	NA	NA	NA	NA	NA
1975	Alto's	60	18	13	29	no	NA	NA	NA	NA	NA	NA	NA	NA	NA	NA	NA	NA	NA	NA	NA	NA	NA	NA	NA	NA	NA	NA	NA	NA	NA	NA	NA	NA	NA	NA	NA	NA	NA	NA	NA	NA	NA	NA	NA	NA	NA	NA	NA
1976	Alto's	57	16	12	29	no	NA	NA	NA	NA	NA	NA	NA	NA	NA	NA	NA	NA	NA	NA	NA	NA	NA	NA	NA	NA	NA	NA	NA	NA	NA	NA	NA	NA	NA	NA	NA	NA	NA	NA	NA	NA	NA	NA	NA	NA	NA	NA	NA
1977	Alto's	52	14	9	29	no	NA	NA	NA	NA	NA	NA	NA	NA	NA	NA	NA	NA	NA	NA	NA	NA	NA	NA	NA	NA	NA	NA	NA	NA	NA	NA	NA	NA	NA	NA	NA	NA	NA	NA	NA	NA	NA	NA	NA	NA	NA	NA	NA
1978	Alto's	58	18	13	27	no	NA	NA	NA	NA	NA	NA	NA	NA	NA	NA	NA	NA	NA	NA	NA	NA	NA	NA	NA	NA	NA	NA	NA	NA	NA	NA	NA	NA	NA	NA	NA	NA	NA	NA	NA	NA	NA	NA	NA	NA	NA	NA	NA
1979	Alto's	62	18	13	31	no	NA	NA	NA	NA	NA	NA	NA	NA	NA	NA	NA	NA	NA	NA	NA	NA	NA	NA	NA	NA	NA	NA	NA	NA	NA	NA	NA	NA	NA	NA	NA	NA	NA	NA	NA	NA	NA	NA	NA	NA	NA	NA	NA
1980	Alto's	53	18	5	30	no	NA	NA	NA	NA	NA	NA	NA	NA	NA	NA	NA	NA	NA	NA	NA	NA	NA	NA	NA	NA	NA	NA	NA	NA	NA	NA	NA	NA	NA	NA	NA	NA	NA	NA	NA	NA	NA	NA	NA	NA	NA	NA	NA
1980	Hook's	35	11	5	19	no	NA	NA	NA	NA	NA	NA	NA	NA	NA	NA	NA	NA	NA	NA	NA	NA	NA	NA	NA	NA	NA	NA	NA	NA	NA	NA	NA	NA	NA	NA	NA	NA	NA	NA	NA	NA	NA	NA	NA	NA	NA	NA	NA
1981	Alto's	55	18	6	31	no	NA	NA	NA	NA	NA	NA	NA	NA	NA	NA	NA	NA	NA	NA	NA	NA	NA	NA	NA	NA	NA	NA	NA	NA	NA	NA	NA	NA	NA	NA	NA	NA	NA	NA	NA	NA	NA	NA	NA	NA	NA	NA	NA
1981	Hook's	37	14	6	17	no	NA	NA	NA	NA	NA	NA	NA	NA	NA	NA	NA	NA	NA	NA	NA	NA	NA	NA	NA	NA	NA	NA	NA	NA	NA	NA	NA	NA	NA	NA	NA	NA	NA	NA	NA	NA	NA	NA	NA	NA	NA	NA	NA
1982	Alto's	60	20	10	30	no	NA	NA	NA	NA	NA	NA	NA	NA	NA	NA	NA	NA	NA	NA	NA	NA	NA	NA	NA	NA	NA	NA	NA	NA	NA	NA	NA	NA	NA	NA	NA	NA	NA	NA	NA	NA	NA	NA	NA	NA	NA	NA	NA
1982	Hook's	46	16	8	22	no	NA	NA	NA	NA	NA	NA	NA	NA	NA	NA	NA	NA	NA	NA	NA	NA	NA	NA	NA	NA	NA	NA	NA	NA	NA	NA	NA	NA	NA	NA	NA	NA	NA	NA	NA	NA	NA	NA	NA	NA	NA	NA	NA
1983	Alto's	69	20	13	36	no	NA	NA	NA	NA	NA	NA	NA	NA	NA	NA	NA	NA	NA	NA	NA	NA	NA	NA	NA	NA	NA	NA	NA	NA	NA	NA	NA	NA	NA	NA	NA	NA	NA	NA	NA	NA	NA	NA	NA	NA	NA	NA	NA
1983	Hook's	53	16	10	27	no	NA	NA	NA	NA	NA	NA	NA	NA	NA	NA	NA	NA	NA	NA	NA	NA	NA	NA	NA	NA	NA	NA	NA	NA	NA	NA	NA	NA	NA	NA	NA	NA	NA	NA	NA	NA	NA	NA	NA	NA	NA	NA	NA
1984	Alto's	72	20	16	36	no	NA	1320	13187	10410	78.941	8600	65.216	1810	13.726	2007	15.22	770	5.839	39	754	495	65.65	326	43.236	169	22.414	195	25.862	63	8.355	1	0.133	8926	0	0	0	0	0	0	0	0	0	0	0	0	0	0	0
1984	Hook's	51	14	9	28	no	NA	825	8233	5988	72.732	4576	55.581	1412	17.15	1594	19.361	651	7.907	24	474	369	77.848	252	53.165	117	24.684	84	17.722	14	2.954	7	1.477	4828	0	0	0	0	0	0	0	0	0	0	0	0	0	0	0
1985	Alto's	75	20	15	40	no	NA	1566	15648	12917	82.547	9845	62.915	3072	19.632	1667	10.653	1064	6.8	54	1066	747	70.075	491	46.06	256	24.015	273	25.61	35	3.283	11	1.032	10336	0	0	0	0	0	0	0	0	0	0	0	0	0	0	0
1985	Hook's	56	15	9	32	no	NA	962	9619	7573	78.73	5721	59.476	1852	19.254	1219	12.673	827	8.598	16	320	206	64.375	133	41.563	73	22.813	111	34.688	1	0.313	2	0.625	5854	0	0	0	0	0	0	0	0	0	0	0	0	0	0	0
1986	Alto's	77	21	17	39	no	NA	1015	10143	7558	74.514	5387	53.111	2171	21.404	1356	13.369	1229	12.117	NA	NA	NA	NA	NA	NA	NA	NA	NA	NA	NA	NA	NA	NA	5387	313	5.81	899	16.688	581	10.785	1	0.019	465	8.632	666	12.363	438	8.131	1543
1986	Hook's	59	19	9	31	no	NA	750	7458	5715	76.629	3861	51.77	1854	24.859	1028	13.784	715	9.587	NA	NA	NA	NA	NA	NA	NA	NA	NA	NA	NA	NA	NA	NA	3861	112	2.901	814	21.083	683	17.69	8	0.207	650	16.835	352	9.117	131	3.393	818
1987	Alto's	80	23	15	42	no	NA	998	9970	6914	69.348	4105	41.174	2809	28.175	2062	20.682	994	9.97	NA	NA	NA	NA	NA	NA	NA	NA	NA	NA	NA	NA	NA	NA	4105	274	6.675	780	19.001	274	6.675	151	3.678	418	10.183	343	8.356	296	7.211	1292
1987	Hook's	67	20	12	35	no	NA	1497	14862	10947	73.658	7029	47.295	3918	26.363	2575	17.326	1340	9.016	NA	NA	NA	NA	NA	NA	NA	NA	NA	NA	NA	NA	NA	NA	7029	181	2.575	1268	18.04	1140	16.219	151	2.148	780	11.097	427	6.075	586	8.337	1780
1988	Alto's	74	23	14	37	no	NA	753	7511	4787	63.733	2759	36.733	2028	27	1753	23.339	971	12.928	NA	NA	NA	NA	NA	NA	NA	NA	NA	NA	NA	NA	NA	NA	2759	67	2.428	569	20.623	110	3.987	175	6.343	584	21.167	96	3.48	175	6.343	737
1988	Hook's	73	24	13	36	no	NA	649	6474	4897	75.641	3142	48.533	1755	27.108	1049	16.203	528	8.156	NA	NA	NA	NA	NA	NA	NA	NA	NA	NA	NA	NA	NA	NA	3142	15	0.477	506	16.104	297	9.453	76	2.419	430	13.686	353	11.235	458	14.577	785
1989	Alto's	79	24	10	45	no	NA	835	8276	5377	64.971	3012	36.394	2365	28.577	2107	25.459	792	9.57	NA	NA	NA	NA	NA	NA	NA	NA	NA	NA	NA	NA	NA	NA	3012	218	7.238	368	12.218	284	9.429	93	3.088	432	14.343	568	18.858	184	6.109	618
1989	Hook's	80	25	16	39	no	NA	646	6503	5030	77.349	3054	46.963	1976	30.386	937	14.409	536	8.242	NA	NA	NA	NA	NA	NA	NA	NA	NA	NA	NA	NA	NA	NA	3054	13	0.426	425	13.916	525	17.191	61	1.997	99	3.242	300	9.823	205	6.713	1100
1990	Nyayo's	24	9	2	13	no	forming	NA	NA	NA	NA	NA	NA	NA	NA	NA	NA	NA	NA	NA	NA	NA	NA	NA	NA	NA	NA	NA	NA	NA	NA	NA	NA	NA	NA	NA	NA	NA	NA	NA	NA	NA	NA	NA	NA	NA	NA	NA	NA
1990	Dotty's	29	11	4	14	no	forming	NA	NA	NA	NA	NA	NA	NA	NA	NA	NA	NA	NA	NA	NA	NA	NA	NA	NA	NA	NA	NA	NA	NA	NA	NA	NA	NA	NA	NA	NA	NA	NA	NA	NA	NA	NA	NA	NA	NA	NA	NA	NA
1990	Proton's	52	17	10	25	no	forming	37	366	245	66.94	154	42.077	91	24.863	65	17.76	56	15.301	NA	NA	NA	NA	NA	NA	NA	NA	NA	NA	NA	NA	NA	NA	154	2	1.299	3	1.948	8	5.195	0	0	77	50	2	1.299	9	5.844	45
1990	Alto's split	81	29	12	40	yes	forming and fissioning	267	2650	1832	69.132	1174	44.302	658	24.83	576	21.736	242	9.132	6	60	28	46.667	18	30	10	16.667	28	46.667	4	6.667	0	0	1192	2	0.168	123	10.319	124	10.403	26	2.181	266	22.315	13	1.091	69	5.789	482
1990	Alto's	84	29	12	43	yes	NA	1047	10345	6695	64.717	3878	37.487	2817	27.231	2674	25.848	976	9.435	NA	NA	NA	NA	NA	NA	NA	NA	NA	NA	NA	NA	NA	NA	3878	101	2.604	483	12.455	841	21.686	70	1.805	756	19.495	162	4.177	459	11.836	663
1990	Hook's	82	25	13	44	no	NA	1037	10345	8297	80.203	4738	45.8	3559	34.403	1322	12.779	726	7.018	52	508	393	77.362	266	52.362	127	25	105	20.669	8	1.575	2	0.394	5004	18	0.36	581	11.611	1050	20.983	233	4.656	186	3.717	239	4.776	608	12.15	1704
1991	Alto's	76	31	10	35	yes	fissioning	NA	NA	NA	NA	NA	NA	NA	NA	NA	NA	NA	NA	NA	NA	NA	NA	NA	NA	NA	NA	NA	NA	NA	NA	NA	NA	NA	NA	NA	NA	NA	NA	NA	NA	NA	NA	NA	NA	NA	NA	NA	NA
1991	Alto's split	58	22	10	26	yes	fissioning	NA	NA	NA	NA	NA	NA	NA	NA	NA	NA	NA	NA	NA	NA	NA	NA	NA	NA	NA	NA	NA	NA	NA	NA	NA	NA	NA	NA	NA	NA	NA	NA	NA	NA	NA	NA	NA	NA	NA	NA	NA	NA
1991	Nyayo's	46	12	8	26	no	forming	6	80	61	76.25	22	27.5	39	48.75	19	23.75	0	0	NA	NA	NA	NA	NA	NA	NA	NA	NA	NA	NA	NA	NA	NA	22	0	0	5	22.727	0	0	0	0	11	50	1	4.545	2	9.091	1
1991	Dotty's	38	13	5	20	no	forming	8	80	51	63.75	28	35	23	28.75	22	27.5	7	8.75	NA	NA	NA	NA	NA	NA	NA	NA	NA	NA	NA	NA	NA	NA	28	12	42.857	0	0	0	0	4	14.286	0	0	0	0	0	0	12
1991	Proton's	30	9	5	16	no	NA	2	55	47	85.455	32	58.182	15	27.273	2	3.636	6	10.909	NA	NA	NA	NA	NA	NA	NA	NA	NA	NA	NA	NA	NA	NA	32	0	0	4	12.5	0	0	0	0	10	31.25	0	0	0	0	15
1991	Hook's	74	24	15	35	no	NA	333	3326	2551	76.699	1481	44.528	1070	32.171	581	17.468	194	5.833	19	190	135	71.053	93	48.947	42	22.105	53	27.895	1	0.526	1	0.526	1574	45	2.859	447	28.399	175	11.118	19	1.207	96	6.099	110	6.989	129	8.196	491
1992	Nyayo's	42	11	6	25	no	NA	NA	NA	NA	NA	NA	NA	NA	NA	NA	NA	NA	NA	NA	NA	NA	NA	NA	NA	NA	NA	NA	NA	NA	NA	NA	NA	NA	NA	NA	NA	NA	NA	NA	NA	NA	NA	NA	NA	NA	NA	NA	NA
1992	Dotty's	33	9	6	18	no	NA	NA	NA	NA	NA	NA	NA	NA	NA	NA	NA	NA	NA	NA	NA	NA	NA	NA	NA	NA	NA	NA	NA	NA	NA	NA	NA	NA	NA	NA	NA	NA	NA	NA	NA	NA	NA	NA	NA	NA	NA	NA	NA
1992	Proton's	36	10	7	19	no	NA	NA	NA	NA	NA	NA	NA	NA	NA	NA	NA	NA	NA	NA	NA	NA	NA	NA	NA	NA	NA	NA	NA	NA	NA	NA	NA	NA	NA	NA	NA	NA	NA	NA	NA	NA	NA	NA	NA	NA	NA	NA	NA
1992	Hook's	75	23	16	36	no	NA	1321	13265	8579	64.674	4737	35.711	3842	28.963	3368	25.39	1318	9.936	NA	NA	NA	NA	NA	NA	NA	NA	NA	NA	NA	NA	NA	NA	4737	192	4.053	950	20.055	704	14.862	67	1.414	344	7.262	813	17.163	265	5.594	706
1993	Nyayo's	47	13	5	29	no	TZ loss severe	NA	NA	NA	NA	NA	NA	NA	NA	NA	NA	NA	NA	NA	NA	NA	NA	NA	NA	NA	NA	NA	NA	NA	NA	NA	NA	NA	NA	NA	NA	NA	NA	NA	NA	NA	NA	NA	NA	NA	NA	NA	NA
1993	Dotty's	35	11	4	20	no	NA	53	515	335	65.049	181	35.146	154	29.903	141	27.379	39	7.573	NA	NA	NA	NA	NA	NA	NA	NA	NA	NA	NA	NA	NA	NA	181	0	0	68	37.569	0	0	2	1.105	2	1.105	72	39.779	2	1.105	15
1993	Proton's	38	11	7	20	no	NA	NA	NA	NA	NA	NA	NA	NA	NA	NA	NA	NA	NA	NA	NA	NA	NA	NA	NA	NA	NA	NA	NA	NA	NA	NA	NA	NA	NA	NA	NA	NA	NA	NA	NA	NA	NA	NA	NA	NA	NA	NA	NA
1993	Hook's	78	24	15	39	no	NA	821	8259	4672	56.569	3071	37.184	1601	19.385	2516	30.464	1070	12.956	NA	NA	NA	NA	NA	NA	NA	NA	NA	NA	NA	NA	NA	NA	3071	73	2.377	638	20.775	270	8.792	75	2.442	207	6.74	439	14.295	157	5.112	877
1994	Nyayo's	53	17	8	28	no	NA	NA	NA	NA	NA	NA	NA	NA	NA	NA	NA	NA	NA	NA	NA	NA	NA	NA	NA	NA	NA	NA	NA	NA	NA	NA	NA	NA	NA	NA	NA	NA	NA	NA	NA	NA	NA	NA	NA	NA	NA	NA	NA
1994	Dotty's	38	11	3	24	no	NA	177	1769	1016	57.434	573	32.391	443	25.042	512	28.943	241	13.624	NA	NA	NA	NA	NA	NA	NA	NA	NA	NA	NA	NA	NA	NA	573	76	13.264	74	12.914	165	28.796	15	2.618	24	4.188	20	3.49	32	5.585	69
1994	Proton's	41	11	11	19	no	NA	NA	NA	NA	NA	NA	NA	NA	NA	NA	NA	NA	NA	NA	NA	NA	NA	NA	NA	NA	NA	NA	NA	NA	NA	NA	NA	NA	NA	NA	NA	NA	NA	NA	NA	NA	NA	NA	NA	NA	NA	NA	NA
1994	Hook's	82	23	13	46	no	NA	619	6161	3700	60.055	2215	35.952	1485	24.103	1602	26.002	859	13.943	203	1996	1387	69.489	785	39.329	602	30.16	504	25.251	76	3.808	29	1.453	3000	83	2.767	965	32.167	313	10.433	27	0.9	203	6.767	272	9.067	152	5.067	655
1995	Proton's	36	14	7	15	no	dropped group	NA	NA	NA	NA	NA	NA	NA	NA	NA	NA	NA	NA	NA	NA	NA	NA	NA	NA	NA	NA	NA	NA	NA	NA	NA	NA	NA	NA	NA	NA	NA	NA	NA	NA	NA	NA	NA	NA	NA	NA	NA	NA
1995	Hook's	65	18	8	39	yes	fissioning	20	200	67	33.5	48	24	19	9.5	97	48.5	36	18	20	200	106	53	64	32	42	21	63	31.5	12	6	19	9.5	112	0	0	28	25	54	48.214	0	0	14	12.5	4	3.571	0	0	1
1995	Nyayo's	47	12	9	26	no	NA	NA	NA	NA	NA	NA	NA	NA	NA	NA	NA	NA	NA	NA	NA	NA	NA	NA	NA	NA	NA	NA	NA	NA	NA	NA	NA	NA	NA	NA	NA	NA	NA	NA	NA	NA	NA	NA	NA	NA	NA	NA	NA
1995	Dotty's	32	9	2	21	no	NA	NA	NA	NA	NA	NA	NA	NA	NA	NA	NA	NA	NA	NA	NA	NA	NA	NA	NA	NA	NA	NA	NA	NA	NA	NA	NA	NA	NA	NA	NA	NA	NA	NA	NA	NA	NA	NA	NA	NA	NA	NA	NA
1995	Linda's	47	13	7	27	no	NA	536	5284	3300	62.453	1859	35.182	1441	27.271	1261	23.864	723	13.683	318	3126	2109	67.466	1326	42.418	783	25.048	650	20.793	276	8.829	91	2.911	3185	33	1.036	943	29.608	92	2.889	61	1.915	354	11.115	78	2.449	171	5.369	1073
1995	Weaver's	61	16	8	37	no	NA	535	5299	3638	68.654	2266	42.763	1372	25.892	1048	19.777	613	11.568	327	3189	2241	70.273	1338	41.957	903	28.316	715	22.421	149	4.672	83	2.603	3604	124	3.441	1170	32.464	192	5.327	101	2.802	280	7.769	81	2.248	151	4.19	1166
1996	Nyayo's	51	15	8	28	no	NA	NA	NA	NA	NA	NA	NA	NA	NA	NA	NA	NA	NA	NA	NA	NA	NA	NA	NA	NA	NA	NA	NA	NA	NA	NA	NA	NA	NA	NA	NA	NA	NA	NA	NA	NA	NA	NA	NA	NA	NA	NA	NA
1996	Dotty's	40	12	9	19	no	NA	257	2480	1823	73.508	929	37.46	894	36.048	485	19.556	172	6.935	125	1174	726	61.84	361	30.75	365	31.09	360	30.664	62	5.281	26	2.215	1290	62	4.806	348	26.977	27	2.093	2	0.155	144	11.163	128	9.922	39	3.023	417
1996	Linda's	33	9	7	17	no	NA	1040	10254	6069	59.187	3710	36.181	2359	23.006	2956	28.828	1229	11.986	521	5077	3172	62.478	1838	36.202	1334	26.275	1286	25.33	375	7.386	243	4.786	5548	151	2.722	2042	36.806	540	9.733	63	1.136	549	9.895	330	5.948	167	3.01	1150
1996	Weaver's	38	11	5	22	no	NA	982	9671	6227	64.388	3693	38.186	2534	26.202	2210	22.852	1234	12.76	492	4816	3072	63.787	1767	36.69	1305	27.097	1194	24.792	355	7.371	195	4.049	5460	140	2.564	1871	34.267	281	5.147	33	0.604	465	8.516	194	3.553	346	6.337	1445
1997	Nyayo's	57	15	12	30	no	NA	1068	10433	7367	70.612	4598	44.072	2769	26.541	1847	17.703	1219	11.684	441	4146	2681	64.665	1440	34.732	1241	29.932	919	22.166	373	8.997	173	4.173	6038	67	1.11	1337	22.143	245	4.058	21	0.348	460	7.618	719	11.908	571	9.457	2205
1997	Dotty's	44	14	8	22	no	NA	955	9390	5948	63.344	3793	40.394	2155	22.95	2296	24.452	1146	12.204	394	3754	2399	63.905	1482	39.478	917	24.427	960	25.573	267	7.112	127	3.383	5275	329	6.237	857	16.246	271	5.137	44	0.834	501	9.498	680	12.891	516	9.782	1581
1997	Linda's	33	11	4	18	no	NA	1119	11029	6686	60.622	4181	37.909	2505	22.713	3086	27.981	1257	11.397	458	4407	2675	60.699	1594	36.17	1081	24.529	1166	26.458	176	3.994	390	8.85	5775	327	5.662	1165	20.173	264	4.571	76	1.316	596	10.32	591	10.234	517	8.952	1411
1997	Weaver's	42	13	7	22	no	NA	1087	10702	6833	63.848	4340	40.553	2493	23.295	2393	22.36	1476	13.792	456	4376	2721	62.18	1569	35.855	1152	26.325	1023	23.378	328	7.495	303	6.924	5909	393	6.651	1293	21.882	171	2.894	73	1.235	421	7.125	488	8.259	662	11.203	1668
1998	Nyayo's	62	16	12	34	no	NA	1162	11409	8813	77.246	6070	53.204	2743	24.042	1745	15.295	851	7.459	353	3267	2318	70.952	1464	44.812	854	26.14	628	19.223	219	6.703	102	3.122	7534	286	3.796	547	7.26	207	2.748	568	7.539	292	3.876	799	10.605	700	9.291	3571
1998	Dotty's	59	14	11	34	no	NA	1320	12967	9408	72.553	6507	50.181	2901	22.372	2399	18.501	1158	8.93	421	3993	2794	69.972	1884	47.183	910	22.79	852	21.337	190	4.758	157	3.932	8391	650	7.746	357	4.255	441	5.256	658	7.842	387	4.612	304	3.623	671	7.997	4340
1998	Linda's	33	12	3	18	no	NA	1073	10576	6996	66.15	4855	45.906	2141	20.244	2328	22.012	1251	11.829	349	3337	2118	63.47	1330	39.856	788	23.614	818	24.513	220	6.593	181	5.424	6185	230	3.719	710	11.479	398	6.435	470	7.599	505	8.165	715	11.56	683	11.043	1973
1998	Weaver's	50	14	8	28	no	NA	1248	12284	8865	72.167	6210	50.554	2655	21.613	2038	16.591	1380	11.234	411	3917	2750	70.207	1804	46.056	946	24.151	777	19.837	256	6.536	134	3.421	8014	245	3.057	767	9.571	310	3.868	338	4.218	475	5.927	318	3.968	639	7.974	4312
1999	Dotty's	54	17	10	27	yes	fissioning	454	4461	2959	66.33	1834	41.112	1125	25.219	1003	22.484	499	11.186	151	1460	1049	71.849	686	46.986	363	24.863	278	19.041	83	5.685	50	3.425	2520	36	1.429	604	23.968	601	23.849	15	0.595	246	9.762	146	5.794	47	1.865	652
1999	Omo's	41	12	7	22	no	forming	248	2440	1698	69.59	1015	41.598	683	27.992	615	25.205	127	5.205	84	809	589	72.806	347	42.892	242	29.913	163	20.148	35	4.326	22	2.719	1362	125	9.178	193	14.17	100	7.342	20	1.468	125	9.178	36	2.643	214	15.712	439
1999	Viola's	48	14	9	25	no	forming	407	4027	2940	73.007	1844	45.791	1096	27.216	601	14.924	486	12.069	138	1335	903	67.64	553	41.423	350	26.217	375	28.09	39	2.921	18	1.348	2397	291	12.14	198	8.26	170	7.092	36	1.502	239	9.971	182	7.593	254	10.597	930
1999	Nyayo's	69	17	14	38	no	NA	1232	12088	8543	70.673	5496	45.467	3047	25.207	2181	18.043	1364	11.284	393	3694	2809	76.042	1664	45.046	1145	30.996	595	16.107	168	4.548	122	3.303	7160	151	2.109	1059	14.791	809	11.299	80	1.117	365	5.098	541	7.556	393	5.489	3310
1999	Linda's	47	13	14	20	no	NA	1374	13560	8739	64.447	5763	42.5	2976	21.947	2807	20.701	2012	14.838	447	4292	2974	69.292	1878	43.756	1096	25.536	810	18.872	355	8.271	153	3.565	7641	396	5.183	1943	25.429	919	12.027	295	3.861	404	5.287	757	9.907	743	9.724	1487
1999	Weaver's	50	13	8	29	no	NA	1121	11046	7426	67.228	4831	43.735	2595	23.493	2301	20.831	1319	11.941	366	3504	2418	69.007	1490	42.523	928	26.484	724	20.662	215	6.136	146	4.167	6321	122	1.93	1037	16.406	865	13.685	171	2.705	264	4.177	423	6.692	731	11.565	2009
2000	Nyayo's	69	18	15	36	no	NA	989	9545	7050	73.861	4452	46.642	2598	27.218	1654	17.328	841	8.811	333	3114	2335	74.984	1462	46.949	873	28.035	514	16.506	218	7.001	47	1.509	5914	69	1.167	1391	23.52	388	6.561	14	0.237	235	3.974	512	8.657	226	3.821	2701
2000	Omo's	22	8	2	12	no	NA	918	8935	5982	66.95	3794	42.462	2188	24.488	2406	26.928	547	6.122	312	2971	1833	61.696	1125	37.866	708	23.83	926	31.168	113	3.803	99	3.332	4919	208	4.229	1218	24.761	326	6.627	49	0.996	432	8.782	285	5.794	113	2.297	1729
2000	Viola's	47	10	12	25	no	NA	1003	9782	6733	68.831	4171	42.64	2562	26.191	2259	23.093	790	8.076	325	3068	2179	71.023	1365	44.492	814	26.532	654	21.317	164	5.346	71	2.314	5536	140	2.529	668	12.066	302	5.455	8	0.145	197	3.559	429	7.749	44	0.795	3107
2000	Linda's	50	12	12	26	no	NA	940	9138	5763	63.066	3451	37.765	2312	25.301	2526	27.643	849	9.291	301	2817	1921	68.193	1093	38.8	828	29.393	621	22.045	223	7.916	52	1.846	4544	270	5.942	1122	24.692	485	10.673	35	0.77	284	6.25	633	13.93	83	1.827	1195
2000	Weaver's	59	15	15	29	no	NA	876	8550	6141	71.825	3846	44.982	2295	26.842	1732	20.257	677	7.918	264	2473	1747	70.643	1054	42.62	693	28.023	542	21.917	111	4.488	73	2.952	4900	274	5.592	1100	22.449	283	5.776	4	0.082	84	1.714	311	6.347	66	1.347	2390
2001	Nyayo's	76	23	16	37	no	NA	687	6512	4809	73.848	2837	43.566	1972	30.283	1210	18.581	493	7.571	224	2067	1454	70.343	844	40.832	610	29.511	463	22.4	98	4.741	52	2.516	3681	7	0.19	431	11.709	171	4.645	40	1.087	276	7.498	220	5.977	320	8.693	2017
2001	Omo's	25	8	2	15	no	NA	719	7040	4886	69.403	3382	48.04	1504	21.364	1574	22.358	580	8.239	239	2286	1611	70.472	1047	45.801	564	24.672	502	21.96	123	5.381	50	2.187	4429	72	1.626	486	10.973	257	5.803	97	2.19	316	7.135	104	2.348	327	7.383	2597
2001	Viola's	49	11	8	30	no	NA	666	6465	4400	68.059	2634	40.742	1766	27.316	1497	23.155	568	8.786	222	2099	1517	72.273	850	40.495	667	31.777	459	21.868	91	4.335	32	1.525	3484	165	4.736	320	9.185	246	7.061	129	3.703	248	7.118	339	9.73	208	5.97	1620
2001	Linda's	47	11	12	24	no	NA	558	5303	3373	63.606	2090	39.412	1283	24.194	1469	27.701	461	8.693	175	1605	1045	65.109	619	38.567	426	26.542	404	25.171	117	7.29	39	2.43	2709	12	0.443	544	20.081	276	10.188	27	0.997	334	12.329	317	11.702	112	4.134	940
2001	Weaver's	63	16	14	33	no	NA	470	4551	3307	72.665	2114	46.451	1193	26.214	881	19.358	363	7.976	153	1409	900	63.875	500	35.486	400	28.389	418	29.666	73	5.181	18	1.278	2614	10	0.383	333	12.739	79	3.022	57	2.181	145	5.547	48	1.836	154	5.891	1642
2002	Nyayo's	68	20	13	35	no	NA	670	6246	4364	69.869	2222	35.575	2142	34.294	1497	23.967	385	6.164	303	2658	1835	69.037	976	36.719	859	32.318	629	23.664	137	5.154	57	2.144	3198	13	0.407	572	17.886	414	12.946	49	1.532	173	5.41	167	5.222	195	6.098	1306
2002	Omo's	26	7	2	17	no	NA	652	6190	3867	62.472	2201	35.557	1666	26.914	1896	30.63	427	6.898	310	2833	1897	66.961	1051	37.098	846	29.862	800	28.239	79	2.789	57	2.012	3252	271	8.333	506	15.56	337	10.363	8	0.246	318	9.779	154	4.736	147	4.52	1185
2002	Viola's	44	13	7	24	no	NA	620	5793	3738	64.526	1843	31.814	1895	32.712	1602	27.654	453	7.82	293	2676	1965	73.43	1007	37.631	958	35.8	551	20.59	93	3.475	67	2.504	2850	156	5.474	433	15.193	292	10.246	17	0.596	258	9.053	54	1.895	168	5.895	1221
2002	Linda's	42	10	8	24	no	NA	748	7148	4508	63.067	2517	35.213	1991	27.854	2287	31.995	353	4.938	357	3312	2275	68.69	1240	37.44	1035	31.25	836	25.242	142	4.287	59	1.781	3757	105	2.795	581	15.464	558	14.852	37	0.985	319	8.491	296	7.879	183	4.871	1336
2002	Weaver's	69	16	11	42	no	NA	683	6498	4509	69.391	2516	38.72	1993	30.671	1459	22.453	530	8.156	323	2928	2100	71.721	1056	36.066	1044	35.656	633	21.619	132	4.508	63	2.152	3572	29	0.812	710	19.877	568	15.901	10	0.28	187	5.235	75	2.1	134	3.751	1535
2003	Nyayo's	73	23	16	34	no	NA	440	4131	2912	70.491	1576	38.151	1336	32.341	966	23.384	253	6.124	462	4220	3086	73.128	1715	40.64	1371	32.488	950	22.512	140	3.318	44	1.043	3291	41	1.246	452	13.734	373	11.334	18	0.547	289	8.782	223	6.776	155	4.71	1561
2003	Omo's	31	8	1	22	no	NA	443	4309	2806	65.12	1594	36.992	1212	28.127	1279	29.682	224	5.198	440	4212	3034	72.032	1681	39.91	1353	32.123	1005	23.86	121	2.873	52	1.235	3275	240	7.328	275	8.397	288	8.794	29	0.885	302	9.221	57	1.74	222	6.779	1627
2003	Viola's	49	13	10	26	no	NA	462	4437	2993	67.455	1477	33.288	1516	34.167	1088	24.521	356	8.023	471	4310	3188	73.968	1651	38.306	1537	35.661	872	20.232	181	4.2	69	1.601	3128	109	3.485	400	12.788	322	10.294	28	0.895	193	6.17	170	5.435	178	5.691	1583
2003	Linda's	46	10	10	26	no	NA	481	4586	3136	68.382	1552	33.842	1584	34.54	1156	25.207	294	6.411	516	4800	3527	73.479	1969	41.021	1558	32.458	1050	21.875	126	2.625	97	2.021	3521	146	4.147	383	10.878	554	15.734	32	0.909	328	9.316	525	14.911	418	11.872	986
2003	Weaver's	76	20	14	42	no	NA	430	4094	2748	67.123	1512	36.932	1236	30.191	1025	25.037	321	7.841	412	3791	2777	73.252	1601	42.232	1176	31.021	848	22.369	100	2.638	66	1.741	3113	274	8.802	258	8.288	343	11.018	12	0.385	188	6.039	135	4.337	287	9.219	1333
2004	Nyayo's	76	23	13	40	no	NA	416	3974	2964	74.585	1920	48.314	1044	26.271	779	19.602	231	5.813	413	3880	2904	74.845	1787	46.057	1117	28.789	791	20.387	137	3.531	48	1.237	3707	8	0.216	705	19.018	420	11.33	8	0.216	182	4.91	304	8.201	71	1.915	1831
2004	Omo's	42	12	13	17	no	NA	460	4429	3160	71.348	1702	38.429	1458	32.919	1030	23.256	239	5.396	443	4182	3036	72.597	1726	41.272	1310	31.325	916	21.903	143	3.419	87	2.08	3428	50	1.459	213	6.214	422	12.31	21	0.613	196	5.718	330	9.627	113	3.296	1896
2004	Viola's	55	15	11	29	no	NA	485	4720	3345	70.869	1852	39.237	1493	31.631	1061	22.479	314	6.653	483	4587	3507	76.455	1933	42.141	1574	34.314	901	19.642	134	2.921	45	0.981	3785	10	0.264	432	11.413	470	12.417	24	0.634	155	4.095	267	7.054	168	4.439	2096
2004	Linda's	47	14	7	26	no	NA	402	3909	2574	65.848	1496	38.271	1078	27.577	1105	28.268	230	5.884	400	3819	2751	72.035	1537	40.246	1214	31.788	918	24.038	77	2.016	73	1.911	3033	4	0.132	397	13.089	363	11.968	22	0.725	258	8.506	537	17.705	122	4.022	1076
2004	Weaver's	81	24	15	42	no	NA	437	4196	3058	72.879	1699	40.491	1359	32.388	913	21.759	225	5.362	437	4155	3119	75.066	1699	40.89	1420	34.176	855	20.578	113	2.72	68	1.637	3398	8	0.235	301	8.858	484	14.244	10	0.294	122	3.59	469	13.802	107	3.149	1771
2005	Nyayo's	82	23	17	42	no	NA	558	5406	3756	69.478	2350	43.47	1406	26.008	1313	24.288	337	6.234	590	5599	4063	72.567	2379	42.49	1684	30.077	1193	21.307	266	4.751	77	1.375	4729	18	0.381	250	5.287	722	15.267	8	0.169	212	4.483	792	16.748	412	8.712	2047
2005	Omo's	40	11	12	17	no	NA	681	6638	4986	75.113	3028	45.616	1958	29.497	1298	19.554	354	5.333	660	6325	4885	77.233	2949	46.625	1936	30.609	1152	18.213	151	2.387	137	2.166	5977	79	1.322	583	9.754	825	13.803	30	0.502	327	5.471	411	6.876	396	6.625	3189
2005	Viola's	62	17	11	34	no	NA	706	6829	4768	69.82	2784	40.767	1984	29.053	1626	23.81	435	6.37	676	6459	4782	74.036	2588	40.068	2194	33.968	1414	21.892	185	2.864	78	1.208	5372	268	4.989	346	6.441	779	14.501	10	0.186	246	4.579	725	13.496	406	7.558	2345
2005	Linda's	60	15	19	26	no	NA	657	6383	4383	68.667	2468	38.665	1915	30.002	1648	25.819	352	5.515	634	6042	4452	73.684	2571	42.552	1881	31.132	1328	21.979	199	3.294	63	1.043	5039	162	3.215	384	7.621	747	14.824	31	0.615	228	4.525	689	13.673	351	6.966	2198
2005	Weaver's	86	26	17	43	no	NA	634	6145	4326	70.399	2491	40.537	1835	29.862	1428	23.238	391	6.363	579	5434	4075	74.991	2321	42.713	1754	32.278	1184	21.789	123	2.264	52	0.957	4812	45	0.935	387	8.042	733	15.233	30	0.623	202	4.198	348	7.232	346	7.19	2435
2006	Nyayo's	84	23	21	40	no	NA	648	6219	3986	64.094	2519	40.505	1467	23.589	1839	29.571	394	6.335	613	5745	3872	67.398	2363	41.131	1509	26.266	1576	27.433	259	4.508	38	0.661	4882	26	0.533	155	3.175	975	19.971	68	1.393	235	4.814	728	14.912	441	9.033	2028
2006	Omo's	34	10	9	15	no	NA	755	7362	4854	65.933	3041	41.307	1813	24.626	2149	29.19	359	4.876	673	6474	4546	70.219	2813	43.451	1733	26.769	1630	25.178	152	2.348	146	2.255	5854	244	4.168	198	3.382	933	15.938	241	4.117	365	6.235	579	9.891	546	9.327	2290
2006	Viola's	64	20	13	31	no	NA	794	7614	4882	64.119	2887	37.917	1995	26.202	2268	29.787	464	6.094	705	6682	4438	66.417	2561	38.327	1877	28.09	1972	29.512	186	2.784	86	1.287	5448	336	6.167	423	7.764	902	16.557	101	1.854	211	3.873	661	12.133	484	8.884	1926
2006	Linda's	58	17	13	28	no	NA	759	7381	4672	63.298	2738	37.095	1934	26.202	2324	31.486	385	5.216	664	6338	4394	69.328	2447	38.608	1947	30.719	1682	26.538	189	2.982	73	1.152	5185	221	4.262	116	2.237	1407	27.136	30	0.579	242	4.667	596	11.495	585	11.283	1671
2006	Weaver's	95	29	19	47	no	NA	745	7208	4984	69.145	3004	41.676	1980	27.469	1935	26.845	289	4.009	577	5422	3782	69.753	2245	41.405	1537	28.347	1438	26.522	161	2.969	41	0.756	5249	224	4.267	516	9.83	740	14.098	49	0.934	135	2.572	627	11.945	488	9.297	2176
2007	Nyayo's	88	25	19	44	no	NA	567	5430	4029	74.199	2499	46.022	1530	28.177	1216	22.394	185	3.407	535	4996	3852	77.102	2336	46.757	1516	30.344	1010	20.216	94	1.882	40	0.801	4835	38	0.786	158	3.268	571	11.81	8	0.165	264	5.46	333	6.887	353	7.301	2972
2007	Omo's	36	10	7	19	no	NA	733	7144	5187	72.606	3373	47.214	1814	25.392	1637	22.914	320	4.479	652	6224	4613	74.116	2899	46.578	1714	27.539	1384	22.237	149	2.394	78	1.253	6272	55	0.877	182	2.902	614	9.79	21	0.335	293	4.672	436	6.952	457	7.286	3993
2007	Viola's	72	22	15	35	no	NA	709	6848	5035	73.525	3066	44.772	1969	28.753	1537	22.445	276	4.03	573	5504	4107	74.618	2468	44.84	1639	29.778	1186	21.548	182	3.307	29	0.527	5534	128	2.313	136	2.458	457	8.258	24	0.434	222	4.012	477	8.619	279	5.042	3620
2007	Linda's	62	17	14	31	no	NA	680	6638	4739	71.392	3092	46.58	1647	24.812	1590	23.953	309	4.655	611	5873	4214	71.752	2569	43.743	1645	28.01	1348	22.952	229	3.899	82	1.396	5661	100	1.766	85	1.502	557	9.839	38	0.671	347	6.13	381	6.73	381	6.73	3558
2007	Weaver's	109	30	25	54	no	NA	478	4613	3407	73.856	2321	50.314	1086	23.542	883	19.142	323	7.002	428	3989	3001	75.232	1900	47.631	1101	27.601	877	21.985	85	2.131	26	0.652	4221	41	0.971	129	3.056	373	8.837	11	0.261	117	2.772	369	8.742	235	5.567	2769
2008	Nyayo's	97	24	20	53	no	NA	563	5429	4188	77.141	2577	47.467	1611	29.674	1061	19.543	180	3.316	522	4899	3902	79.649	2350	47.969	1552	31.68	833	17.003	123	2.511	41	0.837	4927	23	0.467	181	3.674	990	20.093	7	0.142	234	4.749	536	10.879	292	5.927	2462
2008	Omo's	40	10	12	18	no	NA	749	7308	5552	75.972	3257	44.568	2295	31.404	1448	19.814	308	4.215	665	6360	5000	78.616	2929	46.053	2071	32.563	1145	18.003	135	2.123	80	1.258	6186	100	1.617	398	6.434	1637	26.463	30	0.485	276	4.462	249	4.025	342	5.529	2921
2008	Viola's	79	23	13	43	no	NA	749	7272	5346	73.515	2948	40.539	2398	32.976	1697	23.336	229	3.149	603	5772	4369	75.693	2365	40.974	2004	34.719	1266	21.933	76	1.317	61	1.057	5313	138	2.597	359	6.757	1477	27.8	7	0.132	198	3.727	459	8.639	234	4.404	2194
2008	Linda's	64	16	15	33	no	NA	851	8315	6489	78.04	3924	47.192	2565	30.848	1574	18.93	252	3.031	738	7037	5408	76.851	2927	41.594	2481	35.257	1318	18.73	137	1.947	174	2.473	6851	166	2.423	408	5.955	1508	22.011	15	0.219	211	3.08	465	6.787	331	4.831	3355
2008	Weaver's	117	31	21	65	no	NA	115	1100	725	65.909	376	34.182	349	31.727	336	30.545	39	3.545	73	677	419	61.891	183	27.031	236	34.86	219	32.349	29	4.284	10	1.477	559	27	4.83	91	16.279	246	44.007	2	0.358	44	7.871	82	14.669	17	3.041	17
2009	Nyayo's	104	26	23	55	no	NA	688	6593	4822	73.138	2604	39.496	2218	33.642	1485	22.524	286	4.338	659	6200	4709	75.952	2488	40.129	2221	35.823	1334	21.516	141	2.274	16	0.258	5092	22	0.432	95	1.866	873	17.145	6	0.118	285	5.597	714	14.022	459	9.014	2411
2009	Omo's	36	8	9	19	no	NA	550	5309	3907	73.592	2076	39.103	1831	34.489	1149	21.642	253	4.765	537	5097	3805	74.652	1942	38.101	1863	36.551	1159	22.739	93	1.825	40	0.785	4018	113	2.812	345	8.586	744	18.517	11	0.274	244	6.073	430	10.702	253	6.297	1734
2009	Viola's	87	23	16	48	no	NA	767	7310	5172	70.752	2189	29.945	2983	40.807	1943	26.58	195	2.668	679	6239	4516	72.383	1977	31.688	2539	40.696	1598	25.613	85	1.362	40	0.641	4166	381	9.145	315	7.561	931	22.348	21	0.504	205	4.921	1136	27.268	124	2.976	846
2009	Linda's	68	17	14	37	no	NA	834	7980	5608	70.276	2997	37.556	2611	32.719	2059	25.802	313	3.922	702	6560	4616	70.366	2147	32.729	2469	37.637	1785	27.21	95	1.448	64	0.976	5144	234	4.549	58	1.128	1325	25.758	24	0.467	390	7.582	884	17.185	263	5.113	1599
2009	Weaver's	123	32	24	67	no	NA	187	1834	1259	68.648	440	23.991	819	44.656	493	26.881	82	4.471	72	677	438	64.697	207	30.576	231	34.121	166	24.52	70	10.34	3	0.443	647	46	7.11	87	13.447	109	16.847	0	0	41	6.337	177	27.357	33	5.1	120
2010	Nyayo's	116	26	23	67	yes	fissioning	485	4662	3428	73.531	1984	42.557	1444	30.974	996	21.364	238	5.105	484	4492	3523	78.428	1943	43.255	1580	35.174	790	17.587	140	3.117	39	0.868	3927	13	0.331	200	5.093	149	3.794	78	1.986	181	4.609	508	12.936	640	16.297	2074
2010	Hokey's	76	19	9	48	no	forming	15	147	111	75.51	71	48.299	40	27.211	33	22.449	3	2.041	NA	NA	NA	NA	NA	NA	NA	NA	NA	NA	NA	NA	NA	NA	71	0	0	14	19.718	1	1.408	0	0	0	0	46	64.789	3	4.225	7
2010	Snap's	29	8	5	16	no	forming	NA	NA	NA	NA	NA	NA	NA	NA	NA	NA	NA	NA	NA	NA	NA	NA	NA	NA	NA	NA	NA	NA	NA	NA	NA	NA	NA	NA	NA	NA	NA	NA	NA	NA	NA	NA	NA	NA	NA	NA	NA	NA
2010	Omo's	23	5	2	16	no	NA	393	3831	2721	71.026	1629	42.522	1092	28.504	920	24.015	190	4.96	412	3916	2924	74.668	1623	41.445	1301	33.223	841	21.476	59	1.507	92	2.349	3252	69	2.122	209	6.427	234	7.196	127	3.905	312	9.594	239	7.349	595	18.296	1370
2010	Viola's	71	21	11	39	no	NA	645	6048	4320	71.429	2391	39.534	1929	31.895	1481	24.487	247	4.084	567	5109	3763	73.654	1977	38.696	1786	34.958	1172	22.94	119	2.329	55	1.077	4368	33	0.755	210	4.808	256	5.861	152	3.48	173	3.961	589	13.484	648	14.835	2162
2010	Linda's	84	20	24	40	no	NA	618	5917	4536	76.66	2563	43.316	1973	33.345	1119	18.912	262	4.428	536	4877	3833	78.593	2036	41.747	1797	36.846	860	17.634	108	2.214	76	1.558	4599	79	1.718	253	5.501	460	10.002	60	1.305	115	2.501	455	9.893	921	20.026	2139
2010	Weaver's	124	30	22	72	no	NA	647	6325	4601	72.743	2810	44.427	1791	28.316	1315	20.791	409	6.466	NA	NA	NA	NA	NA	NA	NA	NA	NA	NA	NA	NA	NA	NA	2810	13	0.463	339	12.064	81	2.883	40	1.423	99	3.523	422	15.018	186	6.619	1574
2011	Nyayo's	104	30	18	56	yes	fissioning	53	528	405	76.705	195	36.932	210	39.773	106	20.076	17	3.22	2	15	15	100	14	93.333	1	6.667	0	0	0	0	0	0	209	0	0	12	5.742	32	15.311	3	1.435	7	3.349	9	4.306	34	16.268	107
2011	Linda's	86	23	21	42	yes	fissioning	306	2962	1842	62.188	997	33.66	845	28.528	971	32.782	149	5.03	282	2642	1784	67.525	905	34.254	879	33.27	784	29.674	47	1.779	27	1.022	1902	100	5.258	249	13.091	690	36.278	12	0.631	133	6.993	122	6.414	177	9.306	323
2011	Narasha's	57	13	13	31	no	forming	275	2644	2019	76.362	1207	45.651	812	30.711	518	19.592	107	4.047	271	2579	1973	76.503	1107	42.924	866	33.579	494	19.155	67	2.598	45	1.745	2314	88	3.803	100	4.322	191	8.254	6	0.259	111	4.797	250	10.804	243	10.501	1178
2011	Mica's	61	16	12	33	no	forming	210	2054	1705	83.009	1075	52.337	630	30.672	274	13.34	75	3.651	175	1640	1399	85.305	851	51.89	548	33.415	181	11.037	36	2.195	24	1.463	1926	107	5.556	18	0.935	81	4.206	3	0.156	121	6.282	260	13.499	186	9.657	1082
2011	Kelly's	100	25	14	61	no	forming	4	40	39	97.5	17	42.5	22	55	1	2.5	0	0	6	55	53	96.364	18	32.727	35	63.636	2	3.636	0	0	0	0	35	0	0	0	0	0	0	0	0	0	0	2	5.714	0	0	33
2011	Laza's	35	10	8	17	no	forming	NA	NA	NA	NA	NA	NA	NA	NA	NA	NA	NA	NA	NA	NA	NA	NA	NA	NA	NA	NA	NA	NA	NA	NA	NA	NA	NA	NA	NA	NA	NA	NA	NA	NA	NA	NA	NA	NA	NA	NA	NA	NA
2011	Omo's	25	6	2	17	no	group temporarily dropped	161	1580	1092	69.114	697	44.114	395	25	392	24.81	96	6.076	128	1204	967	80.316	632	52.492	335	27.824	203	16.86	21	1.744	13	1.08	1329	65	4.891	117	8.804	326	24.53	12	0.903	88	6.622	6	0.451	153	11.512	536
2011	Hokey's	90	23	18	49	no	NA	589	5751	4585	79.725	2651	46.096	1934	33.629	953	16.571	213	3.704	338	3251	2639	81.175	1511	46.478	1128	34.697	516	15.872	70	2.153	26	0.8	4162	7	0.168	375	9.01	487	11.701	47	1.129	215	5.166	202	4.853	493	11.845	2268
2011	Snap's	51	12	12	27	no	NA	202	1920	1604	83.542	1037	54.01	567	29.531	213	11.094	103	5.365	155	1395	1186	85.018	747	53.548	439	31.47	135	9.677	43	3.082	31	2.222	1784	22	1.233	81	4.54	98	5.493	10	0.561	43	2.41	35	1.962	139	7.791	1327
2011	Viola's	75	21	10	44	no	NA	656	6377	4836	75.835	2646	41.493	2190	34.342	1367	21.436	174	2.729	605	5716	4356	76.207	2410	42.162	1946	34.045	1183	20.696	96	1.679	81	1.417	5056	235	4.648	572	11.313	534	10.562	33	0.653	147	2.907	241	4.767	477	9.434	2501
2011	Weaver's	125	33	22	70	no	NA	657	6465	4739	73.302	2657	41.098	2082	32.204	1351	20.897	375	5.8	217	2086	1603	76.846	966	46.309	637	30.537	429	20.566	35	1.678	19	0.911	3623	9	0.248	636	17.555	296	8.17	6	0.166	102	2.815	112	3.091	400	11.041	1880
2012	Weaver's	125	36	27	62	yes	fissioning and dropped group	12	120	85	70.833	29	24.167	56	46.667	23	19.167	12	10	13	120	101	84.167	15	12.5	86	71.667	18	15	0	0	1	0.833	44	0	0	20	45.455	10	22.727	0	0	0	0	0	0	0	0	0
2012	Acacia's	35	8	9	18	no	forming	85	829	674	81.303	423	51.025	251	30.277	109	13.148	46	5.549	82	766	563	73.499	343	44.778	220	28.721	164	21.41	36	4.7	3	0.392	766	31	4.047	60	7.833	19	2.48	2	0.261	42	5.483	105	13.708	49	6.397	439
2012	Kelly's	122	31	31	60	no	forming and dropped group	25	245	191	77.959	98	40	93	37.959	49	20	5	2.041	21	199	165	82.915	80	40.201	85	42.714	26	13.065	8	4.02	0	0	178	0	0	15	8.427	50	28.09	1	0.562	2	1.124	14	7.865	52	29.213	24
2012	Laza's	39	11	8	20	no	forming/fusing	NA	NA	NA	NA	NA	NA	NA	NA	NA	NA	NA	NA	NA	NA	NA	NA	NA	NA	NA	NA	NA	NA	NA	NA	NA	NA	NA	NA	NA	NA	NA	NA	NA	NA	NA	NA	NA	NA	NA	NA	NA	NA
2012	Omo's	22	5	5	12	yes	group temporarily dropped/fusing	NA	NA	NA	NA	NA	NA	NA	NA	NA	NA	NA	NA	NA	NA	NA	NA	NA	NA	NA	NA	NA	NA	NA	NA	NA	NA	NA	NA	NA	NA	NA	NA	NA	NA	NA	NA	NA	NA	NA	NA	NA	NA
2012	Hokey's	86	24	19	43	no	NA	530	5128	4103	80.012	2446	47.699	1657	32.313	785	15.308	240	4.68	488	4610	3613	78.373	2147	46.573	1466	31.8	844	18.308	86	1.866	67	1.453	4593	20	0.435	420	9.144	883	19.225	15	0.327	275	5.987	308	6.706	740	16.111	1761
2012	Snap's	37	12	9	16	no	NA	318	3079	2482	80.611	1436	46.639	1046	33.972	451	14.648	146	4.742	264	2478	2146	86.602	1185	47.821	961	38.781	239	9.645	25	1.009	68	2.744	2621	155	5.914	183	6.982	689	26.288	4	0.153	168	6.41	75	2.862	295	11.255	986
2012	Viola's	84	22	14	48	no	NA	531	5092	3839	75.393	2113	41.496	1726	33.896	1002	19.678	251	4.929	491	4491	3353	74.66	1690	37.631	1663	37.03	918	20.441	98	2.182	122	2.717	3803	285	7.494	666	17.512	504	13.253	8	0.21	145	3.813	334	8.783	606	15.935	1076
2012	Narasha's	59	13	16	30	no	NA	479	4669	3373	72.242	1871	40.073	1502	32.17	970	20.775	326	6.982	456	4317	3330	77.137	1782	41.279	1548	35.858	824	19.087	79	1.83	84	1.946	3653	291	7.966	461	12.62	563	15.412	25	0.684	367	10.047	282	7.72	663	18.149	800
2012	Mica's	46	14	10	22	no	NA	346	3307	2481	75.023	1465	44.3	1016	30.723	644	19.474	182	5.503	318	2977	2219	74.538	1234	41.451	985	33.087	611	20.524	105	3.527	42	1.411	2699	356	13.19	374	13.857	560	20.748	7	0.259	153	5.669	239	8.855	300	11.115	538
2013	Snap's	33	12	8	13	no	dropped group	36	350	309	88.286	225	64.286	84	24	20	5.714	21	6	21	201	183	91.045	107	53.234	76	37.811	15	7.463	0	0	3	1.493	332	24	7.229	0	0	258	77.711	0	0	7	2.108	26	7.831	0	0	6
2013	Mica's	45	15	11	19	no	dropped group	31	292	206	70.548	105	35.959	101	34.589	77	26.37	9	3.082	33	308	217	70.455	101	32.792	116	37.662	79	25.649	5	1.623	7	2.273	206	0	0	3	1.456	150	72.816	0	0	44	21.359	5	2.427	2	0.971	0
2013	Hokey's	92	23	18	51	no	NA	627	5968	4763	79.809	3086	51.709	1677	28.1	890	14.913	315	5.278	572	5296	4204	79.381	2538	47.923	1666	31.458	869	16.409	102	1.926	121	2.285	5624	34	0.605	623	11.078	652	11.593	18	0.32	363	6.454	545	9.691	664	11.807	2513
2013	Acacia's	41	9	11	21	no	NA	522	5017	3877	77.277	2430	48.435	1447	28.842	882	17.58	258	5.143	476	4467	3569	79.897	2219	49.675	1350	30.222	741	16.588	98	2.194	59	1.321	4649	99	2.129	386	8.303	565	12.153	30	0.645	280	6.023	355	7.636	677	14.562	2140
2013	Viola's	97	25	18	54	yes	NA	568	5434	4391	80.806	2424	44.608	1967	36.198	759	13.968	284	5.226	479	4400	3653	83.023	1956	44.455	1697	38.568	556	12.636	123	2.795	68	1.545	4380	107	2.443	440	10.046	641	14.635	7	0.16	254	5.799	408	9.315	584	13.333	1770
2013	Narasha's	64	15	18	31	no	NA	541	5181	3829	73.905	2226	42.965	1603	30.94	1076	20.768	276	5.327	503	4646	3605	77.594	1932	41.584	1673	36.009	787	16.939	132	2.841	122	2.626	4158	104	2.501	451	10.847	508	12.217	9	0.216	304	7.311	348	8.369	729	17.532	1508
2014	Viola's	97	30	16	51	yes	fissioning	14	139	93	66.906	50	35.971	43	30.935	36	25.899	10	7.194	12	119	86	72.269	36	30.252	50	42.017	23	19.328	7	5.882	3	2.521	86	0	0	5	5.814	1	1.163	7	8.14	0	0	1	1.163	0	0	68
2014	Dibble's	96	30	15	51	no	forming	312	3014	2600	86.264	1603	53.185	997	33.079	318	10.551	96	3.185	304	2829	2339	82.679	1423	50.3	916	32.379	397	14.033	57	2.015	36	1.273	3026	113	3.734	313	10.344	247	8.163	54	1.785	148	4.891	108	3.569	121	3.999	1809
2014	Vogue's	88	24	15	49	no	forming	248	2397	1922	80.184	1342	55.987	580	24.197	328	13.684	147	6.133	224	2112	1748	82.765	1137	53.835	611	28.93	287	13.589	53	2.509	24	1.136	2479	64	2.582	277	11.174	120	4.841	32	1.291	166	6.696	129	5.204	342	13.796	1293
2014	Hokey's	95	20	18	57	no	NA	577	5522	4642	84.064	3202	57.986	1440	26.078	592	10.721	288	5.216	555	5159	4288	83.117	2822	54.701	1466	28.416	642	12.444	155	3.004	74	1.434	6024	51	0.847	316	5.246	821	13.629	119	1.975	240	3.984	548	9.097	1109	18.41	2671
2014	Acacia's	41	10	12	19	no	NA	548	5250	4131	78.686	2819	53.695	1312	24.99	872	16.61	247	4.705	493	4581	3640	79.459	2407	52.543	1233	26.916	679	14.822	159	3.471	103	2.248	5226	82	1.569	624	11.94	538	10.295	56	1.072	150	2.87	201	3.846	859	16.437	2567
2014	Narasha's	76	18	25	33	no	NA	501	4821	3777	78.345	2393	49.637	1384	28.708	772	16.013	272	5.642	438	4104	3247	79.118	1830	44.591	1417	34.527	671	16.35	94	2.29	92	2.242	4223	74	1.752	547	12.953	472	11.177	48	1.137	343	8.122	359	8.501	720	17.049	1488
2015	Hokey's	91	21	18	52	no	NA	626	5851	4573	78.158	2772	47.377	1801	30.781	959	16.39	319	5.452	606	5562	4403	79.162	2544	45.739	1859	33.423	922	16.577	159	2.859	78	1.402	5316	45	0.847	507	9.537	652	12.265	60	1.129	360	6.772	244	4.59	965	18.153	2309
2015	Acacia's	45	13	9	23	no	NA	444	4122	3035	73.629	1770	42.94	1265	30.689	927	22.489	160	3.882	420	3850	2921	75.87	1621	42.104	1300	33.766	796	20.675	81	2.104	52	1.351	3391	227	6.694	681	20.083	180	5.308	23	0.678	176	5.19	139	4.099	345	10.174	1457
2015	Dibble's	57	15	12	30	no	NA	507	4716	3579	75.891	1808	38.338	1771	37.553	905	19.19	232	4.919	457	4085	3118	76.328	1558	38.14	1560	38.188	827	20.245	61	1.493	79	1.934	3366	369	10.963	452	13.428	401	11.913	16	0.475	333	9.893	304	9.031	274	8.14	1084
2015	Vogue's	61	21	9	31	no	NA	505	4756	3425	72.014	1958	41.169	1467	30.845	1090	22.918	241	5.067	503	4594	3463	75.381	1886	41.054	1577	34.327	920	20.026	103	2.242	108	2.351	3844	269	6.998	554	14.412	350	9.105	7	0.182	332	8.637	267	6.946	357	9.287	1431
2015	Narasha's	68	23	20	25	no	NA	511	4784	3531	73.809	1757	36.727	1774	37.082	1043	21.802	210	4.39	473	4274	3353	78.451	1686	39.448	1667	39.003	644	15.068	130	3.042	147	3.439	3443	247	7.174	411	11.937	511	14.842	43	1.249	364	10.572	317	9.207	226	6.564	1068
2016	Hokey's	85	22	16	47	no	NA	602	5620	4590	81.673	2829	50.338	1761	31.335	722	12.847	308	5.48	602	5553	4599	82.82	2752	49.559	1847	33.261	746	13.434	114	2.053	94	1.693	5581	120	2.15	152	2.724	473	8.475	33	0.591	525	9.407	471	8.439	1050	18.814	2620
2016	Acacia's	49	16	8	25	no	NA	488	4553	3775	82.912	2141	47.024	1634	35.888	618	13.573	160	3.514	451	3988	3257	81.67	1644	41.224	1613	40.446	534	13.39	119	2.984	78	1.956	3785	80	2.114	316	8.349	298	7.873	43	1.136	401	10.594	194	5.125	729	19.26	1482
2016	Dibble's	56	18	9	29	no	NA	641	5953	4816	80.9	2565	43.088	2251	37.813	844	14.178	293	4.922	614	5568	4415	79.292	2120	38.075	2295	41.218	896	16.092	134	2.407	123	2.209	4685	288	6.147	270	5.763	379	8.09	34	0.726	517	11.035	328	7.001	649	13.853	1948
2016	Vogue's	73	24	13	36	no	NA	530	4857	3876	79.802	2106	43.36	1770	36.442	771	15.874	210	4.324	489	4354	3416	78.457	1701	39.068	1715	39.389	721	16.559	143	3.284	74	1.7	3807	74	1.944	169	4.439	282	7.407	36	0.946	279	7.329	318	8.353	661	17.363	1761
2016	Narasha's	58	21	11	26	no	NA	500	4623	3595	77.763	1840	39.801	1755	37.962	731	15.812	297	6.424	496	4394	3356	76.377	1545	35.162	1811	41.215	772	17.569	115	2.617	151	3.437	3385	198	5.849	152	4.49	272	8.035	29	0.857	386	11.403	523	15.451	469	13.855	1125
2017	Hokey's	80	23	13	44	no	NA	575	5460	4190	76.74	2353	43.095	1837	33.645	946	17.326	324	5.934	563	5314	4034	75.913	2018	37.975	2016	37.938	976	18.367	197	3.707	107	2.014	4371	123	2.814	262	5.994	591	13.521	6	0.137	496	11.348	774	17.708	831	19.012	1133
2017	Acacia's	54	16	11	27	no	NA	459	4294	3226	75.128	1692	39.404	1534	35.724	820	19.096	248	5.776	448	4124	3235	78.443	1574	38.167	1661	40.276	700	16.974	133	3.225	56	1.358	3266	186	5.695	426	13.043	382	11.696	5	0.153	471	14.421	550	16.84	196	6.001	749
2017	Dibble's	61	21	12	28	no	NA	645	6067	4973	81.968	2314	38.141	2659	43.827	875	14.422	219	3.61	616	5745	4539	79.008	1940	33.768	2599	45.239	951	16.554	155	2.698	100	1.741	4254	603	14.175	480	11.283	415	9.756	13	0.306	696	16.361	952	22.379	328	7.71	483
2017	Vogue's	78	23	24	31	no	NA	519	4861	3883	79.881	1755	36.104	2128	43.777	731	15.038	247	5.081	493	4523	3513	77.67	1432	31.66	2081	46.009	785	17.356	94	2.078	131	2.896	3187	391	12.269	431	13.524	500	15.689	17	0.533	357	11.202	634	19.893	181	5.679	425
2017	Narasha's	64	21	11	32	no	NA	624	5807	4474	77.045	2083	35.871	2391	41.174	1028	17.703	305	5.252	616	5653	4484	79.321	1937	34.265	2547	45.056	810	14.329	206	3.644	153	2.707	4020	596	14.826	374	9.303	346	8.607	23	0.572	683	16.99	933	23.209	235	5.846	484
2018	Vogue's	62	23	12	27	yes	fissioning	3	30	20	66.667	8	26.667	12	40	10	33.333	0	0	4	40	30	75	10	25	20	50	10	25	0	0	0	0	18	0	0	6	33.333	1	5.556	0	0	11	61.111	0	0	0	0	0
2018	Hokey's	77	23	15	39	no	NA	450	4244	3427	80.749	2080	49.01	1347	31.739	586	13.808	231	5.443	450	4136	3260	78.82	1808	43.714	1452	35.106	565	13.661	177	4.279	134	3.24	3888	41	1.055	95	2.443	558	14.352	23	0.592	313	8.05	299	7.69	874	22.479	1585
2018	Acacia's	58	20	11	27	no	NA	419	3888	3023	77.752	1774	45.628	1249	32.124	652	16.77	213	5.478	413	3714	2932	78.945	1372	36.941	1560	42.003	544	14.647	132	3.554	106	2.854	3146	117	3.719	274	8.709	296	9.409	39	1.24	217	6.898	126	4.005	737	23.427	1090
2018	Dibble's	60	22	8	30	no	NA	517	4810	4042	84.033	2033	42.266	2009	41.767	630	13.098	138	2.869	485	4433	3601	81.232	1600	36.093	2001	45.139	620	13.986	114	2.572	98	2.211	3633	387	10.652	170	4.679	409	11.258	42	1.156	329	9.056	258	7.102	580	15.965	1251
2018	Yoda's	68	19	13	36	no	NA	303	2808	2363	84.152	1217	43.34	1146	40.812	293	10.434	152	5.413	271	2422	1975	81.544	970	40.05	1005	41.495	332	13.708	68	2.808	47	1.941	2187	181	8.276	173	7.91	306	13.992	42	1.92	73	3.338	83	3.795	577	26.383	648
2018	Europa's	58	20	10	28	no	NA	203	1868	1451	77.677	858	45.931	593	31.745	345	18.469	72	3.854	171	1589	1212	76.274	600	37.76	612	38.515	272	17.118	50	3.147	55	3.461	1458	125	8.573	23	1.578	142	9.739	35	2.401	108	7.407	38	2.606	345	23.663	546
2018	Narasha's	59	20	9	30	no	NA	388	3611	2773	76.793	1451	40.183	1322	36.61	630	17.447	208	5.76	380	3428	2662	77.655	1189	34.685	1473	42.97	521	15.198	107	3.121	138	4.026	2640	479	18.144	222	8.409	331	12.538	50	1.894	302	11.439	365	13.826	362	13.712	382
2019	Hokey's	84	25	16	43	no	NA	366	3395	2746	80.884	1760	51.841	986	29.043	463	13.638	186	5.479	365	3253	2534	77.897	1478	45.435	1056	32.462	527	16.2	110	3.381	82	2.521	3238	101	3.119	208	6.424	475	14.67	42	1.297	444	13.712	262	8.091	287	8.863	1263
2019	Acacia's	67	20	11	36	no	NA	507	4710	3672	77.962	2367	50.255	1305	27.707	749	15.902	289	6.136	488	4363	3436	78.753	1903	43.617	1533	35.136	678	15.54	156	3.576	93	2.132	4270	248	5.808	441	10.328	360	8.431	25	0.585	351	8.22	473	11.077	152	3.56	1962
2019	Dibble's	70	21	14	35	no	NA	460	4264	3395	79.62	1855	43.504	1540	36.116	614	14.4	255	5.98	452	4095	3207	78.315	1558	38.046	1649	40.269	632	15.433	150	3.663	106	2.589	3413	191	5.596	289	8.468	479	14.035	36	1.055	379	11.105	619	18.137	221	6.475	939
2019	Yoda's	57	18	13	26	no	NA	423	3927	2981	75.91	1716	43.697	1265	32.213	676	17.214	270	6.875	388	3487	2762	79.208	1320	37.855	1442	41.354	544	15.601	101	2.896	80	2.294	3036	353	11.627	267	8.794	289	9.519	19	0.626	248	8.169	654	21.542	148	4.875	837
2019	Europa's	27	8	5	14	no	NA	295	2815	2179	77.407	1160	41.208	1019	36.199	482	17.123	154	5.471	284	2633	2012	76.415	968	36.764	1044	39.651	456	17.319	45	1.709	120	4.558	2128	212	9.962	259	12.171	200	9.398	17	0.799	311	14.615	220	10.338	119	5.592	536
2019	Narasha's	68	22	16	30	no	NA	389	3602	2794	77.568	1458	40.478	1336	37.091	507	14.076	301	8.356	372	3289	2538	77.166	1293	39.313	1245	37.853	503	15.293	81	2.463	167	5.078	2751	154	5.598	207	7.525	494	17.957	36	1.309	456	16.576	337	12.25	165	5.998	654
2020	Dibble's	61	26	12	23	no	dropped group	14	132	111	84.091	66	50	45	34.091	17	12.879	4	3.03	14	121	103	85.124	58	47.934	45	37.19	15	12.397	1	0.826	2	1.653	124	3	2.419	13	10.484	40	32.258	1	0.806	12	9.677	30	24.194	1	0.806	0
2020	Hokey's	92	27	12	53	no	NA	444	4250	3488	82.071	2265	53.294	1223	28.776	543	12.776	219	5.153	408	3750	2851	76.027	1780	47.467	1071	28.56	626	16.693	130	3.467	143	3.813	4045	78	1.928	393	9.716	368	9.098	64	1.582	217	5.365	42	1.038	800	19.778	1868
2020	Acacia's	71	25	10	36	no	NA	452	4315	3536	81.947	2131	49.386	1405	32.561	550	12.746	229	5.307	397	3687	2945	79.875	1528	41.443	1417	38.432	522	14.158	66	1.79	154	4.177	3659	204	5.575	277	7.57	213	5.821	99	2.706	64	1.749	101	2.76	930	25.417	1641
2020	Yoda's	59	18	9	32	no	NA	419	3948	3191	80.826	1738	44.022	1453	36.803	577	14.615	180	4.559	385	3451	2861	82.904	1353	39.206	1508	43.697	423	12.257	63	1.826	104	3.014	3091	237	7.667	341	11.032	162	5.241	51	1.65	52	1.682	297	9.609	834	26.982	882
2020	Europa's	25	9	5	11	no	NA	365	3502	2779	79.355	1517	43.318	1262	36.037	582	16.619	141	4.026	312	2970	2321	78.148	1195	40.236	1126	37.912	449	15.118	44	1.481	156	5.253	2712	341	12.574	232	8.555	127	4.683	66	2.434	293	10.804	193	7.117	700	25.811	551
2020	Narasha's	75	23	13	39	no	NA	204	1941	1572	80.989	828	42.658	744	38.331	271	13.962	98	5.049	175	1593	1285	80.665	547	34.338	738	46.328	225	14.124	39	2.448	44	2.762	1375	73	5.309	98	7.127	109	7.927	11	0.8	142	10.327	191	13.891	348	25.309	321
2021	Hokey's	94	28	14	52	no	NA	346	3277	2628	80.195	1414	43.149	1214	37.046	452	13.793	197	6.012	331	3017	2311	76.599	1201	39.808	1110	36.792	489	16.208	96	3.182	121	4.011	2615	149	5.698	412	15.755	566	21.644	27	1.033	219	8.375	25	0.956	275	10.516	794
2021	Acacia's	77	23	10	44	no	NA	286	2717	2162	79.573	1291	47.516	871	32.057	426	15.679	129	4.748	268	2425	1816	74.887	1018	41.979	798	32.907	445	18.351	62	2.557	102	4.206	2309	216	9.355	331	14.335	235	10.178	15	0.65	86	3.725	3	0.13	164	7.103	1128
2021	Yoda's	62	17	9	36	no	NA	290	2707	2201	81.308	1205	44.514	996	36.793	355	13.114	151	5.578	274	2476	1974	79.725	938	37.884	1036	41.842	382	15.428	58	2.342	62	2.504	2143	148	6.906	403	18.805	254	11.853	9	0.42	99	4.62	73	3.406	148	6.906	743
2021	Europa's	21	9	3	9	no	NA	234	2236	1647	73.658	849	37.97	798	35.689	497	22.227	92	4.114	224	2097	1612	76.872	838	39.962	774	36.91	386	18.407	35	1.669	64	3.052	1687	128	7.587	326	19.324	94	5.572	6	0.356	287	17.012	27	1.6	179	10.611	455
2021	Narasha's	81	24	16	41	no	NA	157	1483	1221	82.333	670	45.179	551	37.154	190	12.812	72	4.855	154	1385	1089	78.628	495	35.74	594	42.888	192	13.863	39	2.816	65	4.693	1165	107	9.185	160	13.734	187	16.052	5	0.429	136	11.674	11	0.944	76	6.524	394
2022	Hokey's	82	29	12	41	no	NA	447	4146	3591	86.614	1902	45.876	1689	40.738	359	8.659	196	4.727	441	3973	3324	83.665	1789	45.029	1535	38.636	475	11.956	121	3.046	53	1.334	3691	60	1.626	320	8.67	645	17.475	31	0.84	457	12.381	31	0.84	470	12.734	1507
2022	Acacia's	86	23	18	45	no	NA	395	3622	3003	82.91	1520	41.966	1483	40.944	446	12.314	173	4.776	335	2915	2354	80.755	1023	35.094	1331	45.66	430	14.751	59	2.024	72	2.47	2543	255	10.028	651	25.6	416	16.359	10	0.393	40	1.573	98	3.854	43	1.691	892
2022	Yoda's	74	18	18	38	no	NA	330	2946	2310	78.411	1014	34.42	1296	43.992	421	14.291	215	7.298	299	2540	1963	77.283	868	34.173	1095	43.11	454	17.874	64	2.52	59	2.323	1882	131	6.961	445	23.645	263	13.974	14	0.744	54	2.869	362	19.235	57	3.029	310
2022	Europa's	27	9	9	9	no	NA	293	2745	2194	79.927	1106	40.291	1088	39.636	439	15.993	112	4.08	270	2462	1914	77.742	856	34.768	1058	42.973	421	17.1	63	2.559	64	2.6	1962	150	7.645	493	25.127	180	9.174	7	0.357	446	22.732	83	4.23	46	2.345	315
2022	Narasha's	79	22	14	43	no	NA	123	1156	915	79.152	484	41.869	431	37.284	162	14.014	79	6.834	107	967	750	77.559	365	37.746	385	39.814	173	17.89	29	2.999	15	1.551	849	61	7.185	95	11.19	209	24.617	7	0.824	206	24.264	21	2.473	11	1.296	203
2023	Hokey's	80	29	13	38	no	NA	434	4026	3048	75.708	1529	37.978	1519	37.73	716	17.784	262	6.508	394	3513	2584	73.555	1331	37.888	1253	35.668	718	20.438	132	3.757	79	2.249	2860	34	1.189	283	9.895	593	20.734	42	1.469	395	13.811	417	14.58	358	12.517	600
2023	Acacia's	81	22	13	46	no	NA	538	4983	3742	75.095	1825	36.625	1917	38.471	941	18.884	300	6.02	421	3728	2928	78.541	1298	34.818	1630	43.723	577	15.477	81	2.173	142	3.809	3123	165	5.283	563	18.028	424	13.577	47	1.505	139	4.451	224	7.173	538	17.227	806
2023	Yoda's	70	18	14	38	no	NA	390	3556	2517	70.782	1204	33.858	1313	36.924	777	21.85	262	7.368	350	3025	2177	71.967	996	32.926	1181	39.041	689	22.777	65	2.149	94	3.107	2200	197	8.955	427	19.409	238	10.818	24	1.091	32	1.455	246	11.182	347	15.773	346
2023	Europa's	18	6	3	9	no	NA	442	4129	2951	71.47	1404	34.003	1547	37.467	935	22.645	243	5.885	410	3727	2610	70.03	1198	32.144	1412	37.886	795	21.331	51	1.368	271	7.271	2602	324	12.452	613	23.559	311	11.952	26	0.999	247	9.493	226	8.686	240	9.224	284
2023	Narasha's	72	20	7	45	no	NA	168	1546	1175	76.003	561	36.287	614	39.715	307	19.858	64	4.14	139	1264	968	76.582	442	34.968	526	41.614	223	17.642	50	3.956	23	1.82	1003	23	2.293	246	24.526	192	19.143	5	0.499	135	13.46	182	18.146	40	3.988	71
[truncated: 5 more columns]
