# Supplementary material for: Demographic, behavioral, and ecological data from a long-term field study of wild baboons in Amboseli, Kenya
Source: Sci Data. 2026 Mar 2;13:311. doi: 10.1038/s41597-026-06741-2 (PMC12953632; doi:10.1038/s41597-026-06741-2)
Supplement: Supplementary file 7 — Yearly weather data [file 41597_2026_6741_MOESM7_ESM.csv]

hydroyear	weather_station	avg_tempmin_degc	avg_tempmax_degc	sum_rain_mm
1976	OT	10.045	33.258	0.8
1977	OT	12.1	33.229	258.1
1978	OT	12.028	33.342	423.1
1979	OT	12.536	28.154	547.3
1980	OT	12.08	29.745	268.3
1981	OT	14.395	26.994	341.6
1982	OT	14.571	30.949	211.2
1983	OT	14.435	32.754	435.6
1984	OT	13.307	32.759	157.6
1985	OT	13.775	31.482	313.4
1986	OT	14.139	31.898	268.8
1987	OT	14.248	32.525	300.7
1988	OT	14.721	33.709	363.6
1989	OT	13.914	32.717	473
1990	OT	14.397	32.506	405.6
1991	OT	14.721	33.607	350.4
1992	BC1	14.837	32.846	99
1992	OT	16.589	32.482	161.5
1993	BC1	14.163	33.276	388
1994	BC1	14.914	33.838	348.4
1995	BC1	14.583	31.934	494.6
1996	BC1	14.423	32.849	249
1997	BC1	15.277	32.964	214.5
1997	BC2	13.238	33.328	10.4
1998	BC2	14.715	32.738	756.6
1999	BC2	14.084	34.562	371
2000	BC2	14.176	34.114	188.4
2001	BC2	14.596	33.519	517.1
2002	BC2	15.2	31.98	270.4
2003	BC2	15.117	32.26	330.7
2003	BC3	14.607	33.214	0.8
2004	BC3	15.876	32.648	143.6
2004	BC4	14.216	32.407	77.6
2005	BC4	14.494	33.044	345.5
2006	BC4	14.3	32.971	227.2
2007	BC4	14.378	33.169	418.8
2008	BC4	14.147	33.023	191.1
2009	BC4	14.555	33.847	140.9
2010	BC4	14.888	32.923	559.2
2011	BC4	14.186	33.007	271.1
2012	BC4	14.213	32.862	359.7
2013	BC4	14.123	32.571	436
2014	BC4	14.186	32.13	402.1
2015	BC4	14.146	32.699	214.2
2016	BC4	14.238	32.11	456.3
2017	BC4	14.501	33.206	215.9
2018	BC4	14.04	31.347	619.6
2019	BC4	14.432	33.085	304.1
2020	BC4	14.277	31.788	717.8
2021	BC4	14.679	32.982	482.1
2021	BC5	11.859	31.39	4.8
2022	BC5	14.751	34.791	244.2
2022	BC6	NA	NA	0
2023	BC6	NA	NA	160.5
