# Supplementary material for: Demographic, behavioral, and ecological data from a long-term field study of wild baboons in Amboseli, Kenya
Source: Sci Data. 2026 Mar 2;13:311. doi: 10.1038/s41597-026-06741-2 (PMC12953632; doi:10.1038/s41597-026-06741-2)
Supplement: Supplementary file 8 — Detailed diet data [file 41597_2026_6741_MOESM8_ESM.csv]

grp_name	year	month	food_category	food	food_descr	num_points
Alto's	1984	1	Not recorded	Not recorded	Not recorded	667
Hook's	1984	1	Not recorded	Not recorded	Not recorded	700
Alto's	1984	2	Not recorded	Not recorded	Not recorded	601
Hook's	1984	2	Not recorded	Not recorded	Not recorded	324
Alto's	1984	3	Not recorded	Not recorded	Not recorded	725
Hook's	1984	3	Not recorded	Not recorded	Not recorded	299
Alto's	1984	4	Not recorded	Not recorded	Not recorded	714
Hook's	1984	4	Not recorded	Not recorded	Not recorded	386
Alto's	1984	5	Not recorded	Not recorded	Not recorded	1403
Hook's	1984	5	Not recorded	Not recorded	Not recorded	555
Alto's	1984	6	Not recorded	Not recorded	Not recorded	974
Hook's	1984	6	Not recorded	Not recorded	Not recorded	611
Alto's	1984	7	Not recorded	Not recorded	Not recorded	589
Hook's	1984	7	Not recorded	Not recorded	Not recorded	455
Alto's	1984	8	Not recorded	Not recorded	Not recorded	523
Hook's	1984	8	Not recorded	Not recorded	Not recorded	378
Alto's	1984	9	Not recorded	Not recorded	Not recorded	1350
Hook's	1984	9	Not recorded	Not recorded	Not recorded	476
Alto's	1984	10	Not recorded	Not recorded	Not recorded	1380
Hook's	1984	10	Not recorded	Not recorded	Not recorded	644
Alto's	1984	11	Not recorded	Not recorded	Not recorded	707
Hook's	1984	11	Not recorded	Not recorded	Not recorded	539
Alto's	1984	12	Not recorded	Not recorded	Not recorded	324
Hook's	1984	12	Not recorded	Not recorded	Not recorded	546
Alto's	1985	1	Not recorded	Not recorded	Not recorded	395
Hook's	1985	1	Not recorded	Not recorded	Not recorded	273
Alto's	1985	2	Not recorded	Not recorded	Not recorded	414
Hook's	1985	2	Not recorded	Not recorded	Not recorded	204
Alto's	1985	3	Not recorded	Not recorded	Not recorded	1199
Hook's	1985	3	Not recorded	Not recorded	Not recorded	299
Alto's	1985	4	Not recorded	Not recorded	Not recorded	717
Hook's	1985	4	Not recorded	Not recorded	Not recorded	554
Alto's	1985	5	Not recorded	Not recorded	Not recorded	1191
Hook's	1985	5	Not recorded	Not recorded	Not recorded	776
Alto's	1985	6	Not recorded	Not recorded	Not recorded	1609
Hook's	1985	6	Not recorded	Not recorded	Not recorded	355
Alto's	1985	7	Not recorded	Not recorded	Not recorded	1362
Hook's	1985	7	Not recorded	Not recorded	Not recorded	332
Alto's	1985	8	fruits	SPF	Salvadora persica fruits	4
Alto's	1985	8	grass blades	CDL	Cynodon dactylon leaves	37
Alto's	1985	8	other	WAX	Water	1
Alto's	1985	8	other	XXL	Other or unknown leaves	3
Alto's	1985	8	Not recorded	Not recorded	Not recorded	913
Alto's	1985	8	Vachellia seeds	TOP	Tortilis pods	142
Hook's	1985	8	fruits	SPF	Salvadora persica fruits	6
Hook's	1985	8	fruits	TCF	Trianthema ceratosepala fruits	12
Hook's	1985	8	fruits	WSF	Withania fruits	19
Hook's	1985	8	grass blade bases and seed heads	GRT	Grass blade bases	3
Hook's	1985	8	grass blades	CDL	Cynodon dactylon leaves	1
Hook's	1985	8	grass blades	GRL	Grass leaves of other or unknown species	33
Hook's	1985	8	grass corms	GRC	Grass corms of other or unknown species	1
Hook's	1985	8	grass corms	SKC	Sporobolus kentrophyllus corms	192
Hook's	1985	8	invertebrate	NVR	Invertebrate	4
Hook's	1985	8	other	SUL	Suaeda leaves	2
Hook's	1985	8	other	XXL	Other or unknown leaves	6
Hook's	1985	8	tree gum	FTG	Fever tree gum (may be difficult for observers to discriminate btwn this and FTK)	10
Hook's	1985	8	Not recorded	Not recorded	Not recorded	297
Hook's	1985	8	Vachellia seeds	FTP	Fever tree pods	24
Hook's	1985	8	Vachellia seeds	XXD	In or under dung, or other or unknown seed	3
Alto's	1985	9	flowers	FTB	Fever tree blossoms	3
Alto's	1985	9	flowers	TOB	Tortilis blossoms	1
Alto's	1985	9	fruits	ATF	Azima tetracantha fruits	87
Alto's	1985	9	fruits	SPF	Salvadora persica fruits	3
Alto's	1985	9	fruits	TCF	Trianthema ceratosepala fruits	8
Alto's	1985	9	fruits	WSF	Withania fruits	31
Alto's	1985	9	grass blade bases and seed heads	GRT	Grass blade bases	2
Alto's	1985	9	grass blade bases and seed heads	SCT	Sporobolus consimilis blade bases	26
Alto's	1985	9	grass blades	CDL	Cynodon dactylon leaves	17
Alto's	1985	9	grass blades	GRL	Grass leaves of other or unknown species	102
Alto's	1985	9	grass corms	GRC	Grass corms of other or unknown species	38
Alto's	1985	9	grass corms	SKC	Sporobolus kentrophyllus corms	217
Alto's	1985	9	other	SPL	Salvadora persica leaves	7
Alto's	1985	9	other	SUL	Suaeda leaves	7
Alto's	1985	9	other	UNK	Unknown	54
Alto's	1985	9	other	VRT	Vertebrate	1
Alto's	1985	9	other	WAX	Water	5
Alto's	1985	9	tree gum	FTG	Fever tree gum (may be difficult for observers to discriminate btwn this and FTK)	11
Alto's	1985	9	Vachellia seeds	TOP	Tortilis pods	88
Alto's	1985	9	Vachellia seeds	XXD	In or under dung, or other or unknown seed	42
Hook's	1985	9	flowers	FTB	Fever tree blossoms	17
Hook's	1985	9	fruits	SPF	Salvadora persica fruits	21
Hook's	1985	9	fruits	TCF	Trianthema ceratosepala fruits	106
Hook's	1985	9	fruits	WSF	Withania fruits	11
Hook's	1985	9	grass blade bases and seed heads	GRD	Grass seed head	7
Hook's	1985	9	grass blades	CDL	Cynodon dactylon leaves	3
Hook's	1985	9	grass blades	GRL	Grass leaves of other or unknown species	69
Hook's	1985	9	grass corms	SKC	Sporobolus kentrophyllus corms	368
Hook's	1985	9	other	UNK	Unknown	27
Hook's	1985	9	other	XXL	Other or unknown leaves	3
Hook's	1985	9	tree gum	FTG	Fever tree gum (may be difficult for observers to discriminate btwn this and FTK)	91
Hook's	1985	9	Vachellia seeds	FTP	Fever tree pods	23
Hook's	1985	9	Vachellia seeds	XXD	In or under dung, or other or unknown seed	3
Alto's	1985	10	fruits	ATF	Azima tetracantha fruits	19
Alto's	1985	10	fruits	SPF	Salvadora persica fruits	10
Alto's	1985	10	fruits	TCF	Trianthema ceratosepala fruits	49
Alto's	1985	10	grass blade bases and seed heads	SCT	Sporobolus consimilis blade bases	33
Alto's	1985	10	grass blades	CDL	Cynodon dactylon leaves	1
Alto's	1985	10	grass blades	GRL	Grass leaves of other or unknown species	64
Alto's	1985	10	grass corms	GRC	Grass corms of other or unknown species	18
Alto's	1985	10	grass corms	SKC	Sporobolus kentrophyllus corms	232
Alto's	1985	10	other	SPL	Salvadora persica leaves	4
Alto's	1985	10	other	SUL	Suaeda leaves	4
Alto's	1985	10	other	UNK	Unknown	15
Alto's	1985	10	other	WAX	Water	1
Alto's	1985	10	tree gum	FTG	Fever tree gum (may be difficult for observers to discriminate btwn this and FTK)	73
Alto's	1985	10	Vachellia seeds	XXD	In or under dung, or other or unknown seed	45
Hook's	1985	10	flowers	FTB	Fever tree blossoms	67
Hook's	1985	10	fruits	SPF	Salvadora persica fruits	2
Hook's	1985	10	fruits	TCF	Trianthema ceratosepala fruits	80
Hook's	1985	10	fruits	WSF	Withania fruits	18
Hook's	1985	10	grass blade bases and seed heads	GRT	Grass blade bases	2
Hook's	1985	10	grass blades	CDL	Cynodon dactylon leaves	3
Hook's	1985	10	grass blades	GRL	Grass leaves of other or unknown species	195
Hook's	1985	10	grass corms	GRC	Grass corms of other or unknown species	6
Hook's	1985	10	grass corms	SKC	Sporobolus kentrophyllus corms	104
Hook's	1985	10	other	SUL	Suaeda leaves	1
Hook's	1985	10	other	UNK	Unknown	19
Hook's	1985	10	other	XXL	Other or unknown leaves	2
Hook's	1985	10	tree gum	FTG	Fever tree gum (may be difficult for observers to discriminate btwn this and FTK)	110
Hook's	1985	10	Vachellia seeds	XXD	In or under dung, or other or unknown seed	5
Alto's	1985	11	fruits	ATF	Azima tetracantha fruits	5
Alto's	1985	11	fruits	TCF	Trianthema ceratosepala fruits	2
Alto's	1985	11	grass blade bases and seed heads	SCT	Sporobolus consimilis blade bases	37
Alto's	1985	11	grass blades	CDL	Cynodon dactylon leaves	3
Alto's	1985	11	grass blades	GRL	Grass leaves of other or unknown species	45
Alto's	1985	11	grass corms	GRC	Grass corms of other or unknown species	6
Alto's	1985	11	grass corms	SKC	Sporobolus kentrophyllus corms	138
Alto's	1985	11	other	SPL	Salvadora persica leaves	1
Alto's	1985	11	other	SUL	Suaeda leaves	2
Alto's	1985	11	other	TFL	Lyceum leaves	4
Alto's	1985	11	other	UNK	Unknown	13
Alto's	1985	11	other	WAX	Water	3
Alto's	1985	11	tree gum	FTG	Fever tree gum (may be difficult for observers to discriminate btwn this and FTK)	31
Alto's	1985	11	Vachellia seeds	TOD	Tortilis seeds	2
Alto's	1985	11	Vachellia seeds	XXD	In or under dung, or other or unknown seed	15
Hook's	1985	11	flowers	FTB	Fever tree blossoms	1
Hook's	1985	11	fruits	SPF	Salvadora persica fruits	28
Hook's	1985	11	fruits	TCF	Trianthema ceratosepala fruits	7
Hook's	1985	11	fruits	WSF	Withania fruits	22
Hook's	1985	11	grass blade bases and seed heads	SCT	Sporobolus consimilis blade bases	5
Hook's	1985	11	grass blades	CDL	Cynodon dactylon leaves	17
Hook's	1985	11	grass blades	GRL	Grass leaves of other or unknown species	126
Hook's	1985	11	grass corms	GRC	Grass corms of other or unknown species	2
Hook's	1985	11	grass corms	SKC	Sporobolus kentrophyllus corms	19
Hook's	1985	11	other	GAR	Garbage	2
Hook's	1985	11	other	SPL	Salvadora persica leaves	2
Hook's	1985	11	other	UNK	Unknown	10
Hook's	1985	11	tree gum	FTG	Fever tree gum (may be difficult for observers to discriminate btwn this and FTK)	129
Hook's	1985	11	Vachellia seeds	FTP	Fever tree pods	7
Alto's	1985	12	flowers	RMB	Ramphicarpa montana blossoms	8
Alto's	1985	12	fruits	ATF	Azima tetracantha fruits	229
Alto's	1985	12	fruits	SPF	Salvadora persica fruits	119
Alto's	1985	12	fruits	TFF	Lyceum fruits	9
Alto's	1985	12	fruits	WSF	Withania fruits	18
Alto's	1985	12	grass blade bases and seed heads	GRD	Grass seed head	2
Alto's	1985	12	grass blade bases and seed heads	GRT	Grass blade bases	3
Alto's	1985	12	grass blade bases and seed heads	SCT	Sporobolus consimilis blade bases	29
Alto's	1985	12	grass blades	CDL	Cynodon dactylon leaves	112
Alto's	1985	12	grass blades	GRL	Grass leaves of other or unknown species	101
Alto's	1985	12	grass corms	SKC	Sporobolus kentrophyllus corms	88
Alto's	1985	12	other	TFL	Lyceum leaves	2
Alto's	1985	12	other	TTL	Tribulus terrestris leaves	3
Alto's	1985	12	other	UNK	Unknown	36
Alto's	1985	12	other	WAX	Water	2
Alto's	1985	12	other	XXL	Other or unknown leaves	16
Alto's	1985	12	tree gum	FTG	Fever tree gum (may be difficult for observers to discriminate btwn this and FTK)	22
Alto's	1985	12	Vachellia seeds	XXD	In or under dung, or other or unknown seed	6
Hook's	1985	12	fruits	SPF	Salvadora persica fruits	14
Hook's	1985	12	fruits	TCF	Trianthema ceratosepala fruits	2
Hook's	1985	12	fruits	WSF	Withania fruits	1
Hook's	1985	12	grass blade bases and seed heads	GRT	Grass blade bases	22
Hook's	1985	12	grass blade bases and seed heads	SCT	Sporobolus consimilis blade bases	1
Hook's	1985	12	grass blades	CDL	Cynodon dactylon leaves	30
Hook's	1985	12	other	GAR	Garbage	2
Hook's	1985	12	other	SUL	Suaeda leaves	2
Hook's	1985	12	other	UNK	Unknown	10
Hook's	1985	12	other	WAX	Water	1
Hook's	1985	12	tree gum	FTG	Fever tree gum (may be difficult for observers to discriminate btwn this and FTK)	17
Hook's	1985	12	Vachellia seeds	XXD	In or under dung, or other or unknown seed	1
Alto's	1986	1	flowers	TOB	Tortilis blossoms	13
Alto's	1986	1	fruits	ATF	Azima tetracantha fruits	49
Alto's	1986	1	fruits	SPF	Salvadora persica fruits	6
Alto's	1986	1	fruits	TTF	Tribulus terrestris fruits	2
Alto's	1986	1	grass blade bases and seed heads	GRT	Grass blade bases	12
Alto's	1986	1	grass blades	CDL	Cynodon dactylon leaves	7
Alto's	1986	1	grass blades	GRL	Grass leaves of other or unknown species	12
Alto's	1986	1	other	TFL	Lyceum leaves	5
Alto's	1986	1	other	UNK	Unknown	129
Alto's	1986	1	other	WAX	Water	1
Alto's	1986	1	tree gum	FTG	Fever tree gum (may be difficult for observers to discriminate btwn this and FTK)	3
Hook's	1986	1	flowers	RMB	Ramphicarpa montana blossoms	37
Hook's	1986	1	fruits	ATF	Azima tetracantha fruits	1
Hook's	1986	1	fruits	TCF	Trianthema ceratosepala fruits	15
Hook's	1986	1	fruits	TTF	Tribulus terrestris fruits	19
Hook's	1986	1	fruits	WSF	Withania fruits	92
Hook's	1986	1	grass blade bases and seed heads	GRD	Grass seed head	24
Hook's	1986	1	grass blade bases and seed heads	GRT	Grass blade bases	8
Hook's	1986	1	grass blades	CDL	Cynodon dactylon leaves	34
Hook's	1986	1	grass blades	GRL	Grass leaves of other or unknown species	16
Hook's	1986	1	grass corms	SKC	Sporobolus kentrophyllus corms	1
Hook's	1986	1	other	TTL	Tribulus terrestris leaves	5
Hook's	1986	1	other	UNK	Unknown	20
Hook's	1986	1	other	WAX	Water	1
Hook's	1986	1	other	XXL	Other or unknown leaves	8
Hook's	1986	1	tree gum	FTG	Fever tree gum (may be difficult for observers to discriminate btwn this and FTK)	55
Hook's	1986	1	Vachellia seeds	FTP	Fever tree pods	73
Alto's	1986	2	flowers	RMB	Ramphicarpa montana blossoms	5
Alto's	1986	2	flowers	TOB	Tortilis blossoms	64
Alto's	1986	2	fruits	ATF	Azima tetracantha fruits	28
Alto's	1986	2	fruits	SFF	Commicarpus fruits	125
Alto's	1986	2	fruits	TTF	Tribulus terrestris fruits	8
Alto's	1986	2	fruits	WSF	Withania fruits	7
Alto's	1986	2	grass blade bases and seed heads	SCT	Sporobolus consimilis blade bases	31
Alto's	1986	2	grass blades	CDL	Cynodon dactylon leaves	14
Alto's	1986	2	grass blades	GRL	Grass leaves of other or unknown species	10
Alto's	1986	2	grass corms	GRC	Grass corms of other or unknown species	26
Alto's	1986	2	grass corms	SKC	Sporobolus kentrophyllus corms	91
Alto's	1986	2	grass corms	XXC	Other or unknown corms	19
Alto's	1986	2	other	SUL	Suaeda leaves	2
Alto's	1986	2	other	UNK	Unknown	67
Alto's	1986	2	other	WAX	Water	4
Alto's	1986	2	other	XXL	Other or unknown leaves	5
Alto's	1986	2	tree gum	FTG	Fever tree gum (may be difficult for observers to discriminate btwn this and FTK)	82
Alto's	1986	2	Vachellia seeds	FTP	Fever tree pods	5
Alto's	1986	2	Vachellia seeds	XXD	In or under dung, or other or unknown seed	1
Hook's	1986	2	flowers	TOB	Tortilis blossoms	23
Hook's	1986	2	fruits	WSF	Withania fruits	6
Hook's	1986	2	grass blade bases and seed heads	SCT	Sporobolus consimilis blade bases	8
Hook's	1986	2	grass blades	CDL	Cynodon dactylon leaves	2
Hook's	1986	2	grass blades	GRL	Grass leaves of other or unknown species	18
Hook's	1986	2	grass corms	SKC	Sporobolus kentrophyllus corms	33
Hook's	1986	2	grass corms	XXC	Other or unknown corms	1
Hook's	1986	2	other	SUL	Suaeda leaves	8
Hook's	1986	2	other	UNK	Unknown	8
Hook's	1986	2	other	WAX	Water	1
Hook's	1986	2	tree gum	FTG	Fever tree gum (may be difficult for observers to discriminate btwn this and FTK)	72
Alto's	1986	3	flowers	RMB	Ramphicarpa montana blossoms	19
Alto's	1986	3	flowers	TOB	Tortilis blossoms	107
Alto's	1986	3	fruits	ATF	Azima tetracantha fruits	1
Alto's	1986	3	grass blade bases and seed heads	SCT	Sporobolus consimilis blade bases	101
Alto's	1986	3	grass blades	GRL	Grass leaves of other or unknown species	6
Alto's	1986	3	grass corms	GRC	Grass corms of other or unknown species	85
Alto's	1986	3	grass corms	SKC	Sporobolus kentrophyllus corms	152
Alto's	1986	3	other	UNK	Unknown	11
Alto's	1986	3	tree gum	FTG	Fever tree gum (may be difficult for observers to discriminate btwn this and FTK)	30
Alto's	1986	3	Vachellia seeds	FTP	Fever tree pods	2
Hook's	1986	3	flowers	TOB	Tortilis blossoms	14
Hook's	1986	3	fruits	TCF	Trianthema ceratosepala fruits	3
Hook's	1986	3	fruits	TTF	Tribulus terrestris fruits	1
Hook's	1986	3	fruits	WSF	Withania fruits	27
Hook's	1986	3	fruits	XXF	Other or unknown fruits	4
Hook's	1986	3	grass blade bases and seed heads	SCT	Sporobolus consimilis blade bases	29
Hook's	1986	3	grass blades	CDL	Cynodon dactylon leaves	13
Hook's	1986	3	grass blades	GRL	Grass leaves of other or unknown species	61
Hook's	1986	3	grass corms	GRC	Grass corms of other or unknown species	25
Hook's	1986	3	grass corms	SKC	Sporobolus kentrophyllus corms	8
Hook's	1986	3	grass corms	XXC	Other or unknown corms	1
Hook's	1986	3	invertebrate	NVR	Invertebrate	3
Hook's	1986	3	other	SPL	Salvadora persica leaves	2
Hook's	1986	3	other	UNK	Unknown	22
Hook's	1986	3	other	WAX	Water	5
Hook's	1986	3	other	XXL	Other or unknown leaves	1
Hook's	1986	3	tree gum	FTG	Fever tree gum (may be difficult for observers to discriminate btwn this and FTK)	53
Hook's	1986	3	Vachellia seeds	FTP	Fever tree pods	12
Hook's	1986	3	Vachellia seeds	XXD	In or under dung, or other or unknown seed	2
Alto's	1986	4	flowers	RMB	Ramphicarpa montana blossoms	2
Alto's	1986	4	fruits	TCF	Trianthema ceratosepala fruits	13
Alto's	1986	4	grass blades	CDL	Cynodon dactylon leaves	4
Alto's	1986	4	grass blades	GRL	Grass leaves of other or unknown species	68
Alto's	1986	4	grass corms	GRC	Grass corms of other or unknown species	10
Alto's	1986	4	grass corms	SKC	Sporobolus kentrophyllus corms	65
Alto's	1986	4	grass corms	XXC	Other or unknown corms	6
Alto's	1986	4	other	UNK	Unknown	14
Alto's	1986	4	other	XXL	Other or unknown leaves	9
Alto's	1986	4	tree gum	FTG	Fever tree gum (may be difficult for observers to discriminate btwn this and FTK)	37
Hook's	1986	4	flowers	RMB	Ramphicarpa montana blossoms	3
Hook's	1986	4	flowers	XXB	Other or unknown blossoms	2
Hook's	1986	4	fruits	TCF	Trianthema ceratosepala fruits	41
Hook's	1986	4	fruits	WSF	Withania fruits	6
Hook's	1986	4	fruits	XXF	Other or unknown fruits	8
Hook's	1986	4	grass blade bases and seed heads	SCT	Sporobolus consimilis blade bases	15
Hook's	1986	4	grass blades	CDL	Cynodon dactylon leaves	12
Hook's	1986	4	grass blades	GRL	Grass leaves of other or unknown species	57
Hook's	1986	4	grass corms	SKC	Sporobolus kentrophyllus corms	1
Hook's	1986	4	invertebrate	NVR	Invertebrate	2
Hook's	1986	4	other	UNK	Unknown	9
Hook's	1986	4	other	XXL	Other or unknown leaves	1
Hook's	1986	4	tree gum	FTG	Fever tree gum (may be difficult for observers to discriminate btwn this and FTK)	63
Hook's	1986	4	Vachellia seeds	FTP	Fever tree pods	1
Alto's	1986	5	flowers	RMB	Ramphicarpa montana blossoms	61
Alto's	1986	5	fruits	SFF	Commicarpus fruits	6
Alto's	1986	5	fruits	TCF	Trianthema ceratosepala fruits	3
Alto's	1986	5	fruits	TFF	Lyceum fruits	3
Alto's	1986	5	fruits	XXF	Other or unknown fruits	2
Alto's	1986	5	grass blade bases and seed heads	GRD	Grass seed head	73
Alto's	1986	5	grass blade bases and seed heads	GRT	Grass blade bases	89
Alto's	1986	5	grass blade bases and seed heads	SCT	Sporobolus consimilis blade bases	2
Alto's	1986	5	grass blades	CDL	Cynodon dactylon leaves	17
Alto's	1986	5	grass blades	GRL	Grass leaves of other or unknown species	100
Alto's	1986	5	grass corms	GRC	Grass corms of other or unknown species	1
Alto's	1986	5	grass corms	SKC	Sporobolus kentrophyllus corms	25
Alto's	1986	5	grass corms	XXC	Other or unknown corms	3
Alto's	1986	5	invertebrate	NVR	Invertebrate	1
Alto's	1986	5	other	TFL	Lyceum leaves	12
Alto's	1986	5	other	UNK	Unknown	5
Alto's	1986	5	other	XXL	Other or unknown leaves	15
Alto's	1986	5	tree gum	FTG	Fever tree gum (may be difficult for observers to discriminate btwn this and FTK)	32
Hook's	1986	5	flowers	RMB	Ramphicarpa montana blossoms	11
Hook's	1986	5	fruits	TCF	Trianthema ceratosepala fruits	10
Hook's	1986	5	fruits	WSF	Withania fruits	57
Hook's	1986	5	fruits	XXF	Other or unknown fruits	11
Hook's	1986	5	grass blade bases and seed heads	GRT	Grass blade bases	7
Hook's	1986	5	grass blade bases and seed heads	SCT	Sporobolus consimilis blade bases	3
Hook's	1986	5	grass blades	GRL	Grass leaves of other or unknown species	60
Hook's	1986	5	grass corms	GRC	Grass corms of other or unknown species	2
Hook's	1986	5	grass corms	XXC	Other or unknown corms	2
Hook's	1986	5	invertebrate	NVR	Invertebrate	1
Hook's	1986	5	other	TFL	Lyceum leaves	1
Hook's	1986	5	other	UNK	Unknown	12
Hook's	1986	5	other	VRT	Vertebrate	2
Hook's	1986	5	other	WAX	Water	2
Hook's	1986	5	other	XXL	Other or unknown leaves	15
Hook's	1986	5	tree gum	FTG	Fever tree gum (may be difficult for observers to discriminate btwn this and FTK)	47
Alto's	1986	6	flowers	RMB	Ramphicarpa montana blossoms	8
Alto's	1986	6	fruits	ATF	Azima tetracantha fruits	56
Alto's	1986	6	fruits	SFF	Commicarpus fruits	44
Alto's	1986	6	fruits	TCF	Trianthema ceratosepala fruits	13
Alto's	1986	6	fruits	TFF	Lyceum fruits	3
Alto's	1986	6	fruits	WSF	Withania fruits	15
Alto's	1986	6	grass blade bases and seed heads	GRT	Grass blade bases	8
Alto's	1986	6	grass blade bases and seed heads	SCT	Sporobolus consimilis blade bases	15
Alto's	1986	6	grass blades	GRL	Grass leaves of other or unknown species	46
Alto's	1986	6	grass corms	SKC	Sporobolus kentrophyllus corms	153
Alto's	1986	6	other	SUL	Suaeda leaves	1
Alto's	1986	6	other	TFL	Lyceum leaves	2
Alto's	1986	6	other	UNK	Unknown	27
Alto's	1986	6	other	XXL	Other or unknown leaves	3
Alto's	1986	6	tree gum	FTG	Fever tree gum (may be difficult for observers to discriminate btwn this and FTK)	135
Hook's	1986	6	fruits	ATF	Azima tetracantha fruits	46
Hook's	1986	6	fruits	TCF	Trianthema ceratosepala fruits	6
Hook's	1986	6	fruits	WSF	Withania fruits	32
Hook's	1986	6	grass blade bases and seed heads	GRT	Grass blade bases	1
Hook's	1986	6	grass blade bases and seed heads	SCT	Sporobolus consimilis blade bases	3
Hook's	1986	6	grass blades	CDL	Cynodon dactylon leaves	5
Hook's	1986	6	grass blades	GRL	Grass leaves of other or unknown species	19
Hook's	1986	6	grass corms	SKC	Sporobolus kentrophyllus corms	8
Hook's	1986	6	invertebrate	NVR	Invertebrate	1
Hook's	1986	6	other	SUL	Suaeda leaves	1
Hook's	1986	6	other	UNK	Unknown	8
Hook's	1986	6	other	WAX	Water	1
Hook's	1986	6	other	XXL	Other or unknown leaves	17
Hook's	1986	6	tree gum	FTG	Fever tree gum (may be difficult for observers to discriminate btwn this and FTK)	11
Alto's	1986	7	fruits	ATF	Azima tetracantha fruits	22
Alto's	1986	7	fruits	TFF	Lyceum fruits	6
Alto's	1986	7	fruits	WSF	Withania fruits	15
Alto's	1986	7	grass blade bases and seed heads	SCT	Sporobolus consimilis blade bases	8
Alto's	1986	7	grass blades	GRL	Grass leaves of other or unknown species	7
Alto's	1986	7	grass corms	GRC	Grass corms of other or unknown species	42
Alto's	1986	7	grass corms	SKC	Sporobolus kentrophyllus corms	203
Alto's	1986	7	other	TFL	Lyceum leaves	18
Alto's	1986	7	other	UNK	Unknown	1
Alto's	1986	7	tree gum	FTG	Fever tree gum (may be difficult for observers to discriminate btwn this and FTK)	47
Alto's	1986	7	Vachellia seeds	TOP	Tortilis pods	172
Hook's	1986	7	fruits	ATF	Azima tetracantha fruits	7
Hook's	1986	7	fruits	TCF	Trianthema ceratosepala fruits	22
Hook's	1986	7	fruits	TFF	Lyceum fruits	5
Hook's	1986	7	fruits	WSF	Withania fruits	62
Hook's	1986	7	fruits	XXF	Other or unknown fruits	12
Hook's	1986	7	grass blade bases and seed heads	SCT	Sporobolus consimilis blade bases	2
Hook's	1986	7	grass blades	GRL	Grass leaves of other or unknown species	13
Hook's	1986	7	grass corms	GRC	Grass corms of other or unknown species	43
Hook's	1986	7	grass corms	SKC	Sporobolus kentrophyllus corms	101
Hook's	1986	7	invertebrate	NVR	Invertebrate	1
Hook's	1986	7	other	SUL	Suaeda leaves	1
Hook's	1986	7	other	UNK	Unknown	15
Hook's	1986	7	other	WAX	Water	1
Hook's	1986	7	other	XXL	Other or unknown leaves	5
Hook's	1986	7	tree gum	FTG	Fever tree gum (may be difficult for observers to discriminate btwn this and FTK)	13
Hook's	1986	7	Vachellia seeds	TOP	Tortilis pods	57
Alto's	1986	8	fruits	ATF	Azima tetracantha fruits	28
Alto's	1986	8	fruits	SPF	Salvadora persica fruits	6
Alto's	1986	8	fruits	TCF	Trianthema ceratosepala fruits	20
Alto's	1986	8	fruits	WSF	Withania fruits	2
Alto's	1986	8	grass blade bases and seed heads	SCT	Sporobolus consimilis blade bases	9
Alto's	1986	8	grass blades	GRL	Grass leaves of other or unknown species	12
Alto's	1986	8	grass corms	GRC	Grass corms of other or unknown species	99
Alto's	1986	8	grass corms	SKC	Sporobolus kentrophyllus corms	112
Alto's	1986	8	other	ATL	Azima tetracantha leaves	1
Alto's	1986	8	other	SPL	Salvadora persica leaves	1
Alto's	1986	8	other	SUL	Suaeda leaves	1
Alto's	1986	8	other	TFL	Lyceum leaves	5
Alto's	1986	8	other	UNK	Unknown	40
Alto's	1986	8	other	WAX	Water	3
Alto's	1986	8	tree gum	FTG	Fever tree gum (may be difficult for observers to discriminate btwn this and FTK)	42
Alto's	1986	8	Vachellia seeds	TOP	Tortilis pods	445
Hook's	1986	8	fruits	TCF	Trianthema ceratosepala fruits	22
Hook's	1986	8	fruits	WSF	Withania fruits	16
Hook's	1986	8	grass blade bases and seed heads	SCT	Sporobolus consimilis blade bases	1
Hook's	1986	8	grass blades	GRL	Grass leaves of other or unknown species	26
Hook's	1986	8	grass corms	GRC	Grass corms of other or unknown species	5
Hook's	1986	8	grass corms	SKC	Sporobolus kentrophyllus corms	94
Hook's	1986	8	other	GAR	Garbage	2
Hook's	1986	8	other	SUL	Suaeda leaves	2
Hook's	1986	8	other	UNK	Unknown	18
Hook's	1986	8	other	WAX	Water	4
Hook's	1986	8	tree gum	FTG	Fever tree gum (may be difficult for observers to discriminate btwn this and FTK)	28
Hook's	1986	8	Vachellia seeds	TOP	Tortilis pods	27
Hook's	1986	9	flowers	FTB	Fever tree blossoms	2
Hook's	1986	9	fruits	SPF	Salvadora persica fruits	112
Hook's	1986	9	fruits	TCF	Trianthema ceratosepala fruits	12
Hook's	1986	9	fruits	WSF	Withania fruits	37
Hook's	1986	9	grass blades	CDL	Cynodon dactylon leaves	25
Hook's	1986	9	grass blades	SCL	Sporobolus consimilis leaves	2
Hook's	1986	9	grass corms	GRC	Grass corms of other or unknown species	40
Hook's	1986	9	grass corms	SKC	Sporobolus kentrophyllus corms	220
Hook's	1986	9	grass corms	XXC	Other or unknown corms	8
Hook's	1986	9	other	OTH	Other (formerly a 4-letter code, Othr)	10
Hook's	1986	9	other	SUL	Suaeda leaves	1
Hook's	1986	9	other	UNK	Unknown	32
Hook's	1986	9	tree gum	FTG	Fever tree gum (may be difficult for observers to discriminate btwn this and FTK)	50
Hook's	1986	9	Vachellia seeds	FTP	Fever tree pods	31
Hook's	1986	9	Vachellia seeds	TOP	Tortilis pods	18
Hook's	1986	9	Vachellia seeds	XXD	In or under dung, or other or unknown seed	6
Alto's	1986	10	flowers	FTB	Fever tree blossoms	26
Alto's	1986	10	fruits	TCF	Trianthema ceratosepala fruits	34
Alto's	1986	10	grass blade bases and seed heads	SCT	Sporobolus consimilis blade bases	19
Alto's	1986	10	grass blades	GRL	Grass leaves of other or unknown species	17
Alto's	1986	10	grass corms	GRC	Grass corms of other or unknown species	79
Alto's	1986	10	grass corms	SKC	Sporobolus kentrophyllus corms	140
Alto's	1986	10	other	SUL	Suaeda leaves	1
Alto's	1986	10	other	UNK	Unknown	2
Alto's	1986	10	other	VRT	Vertebrate	2
Alto's	1986	10	other	XXL	Other or unknown leaves	12
Alto's	1986	10	tree gum	FTG	Fever tree gum (may be difficult for observers to discriminate btwn this and FTK)	4
Alto's	1986	10	Vachellia seeds	TOD	Tortilis seeds	18
Hook's	1986	10	flowers	FTB	Fever tree blossoms	19
Hook's	1986	10	fruits	TCF	Trianthema ceratosepala fruits	20
Hook's	1986	10	fruits	WSF	Withania fruits	28
Hook's	1986	10	grass blade bases and seed heads	SCT	Sporobolus consimilis blade bases	2
Hook's	1986	10	grass blades	CDL	Cynodon dactylon leaves	147
Hook's	1986	10	grass corms	GRC	Grass corms of other or unknown species	135
Hook's	1986	10	grass corms	SKC	Sporobolus kentrophyllus corms	67
Hook's	1986	10	grass corms	XXC	Other or unknown corms	2
Hook's	1986	10	other	SPL	Salvadora persica leaves	2
Hook's	1986	10	other	SUL	Suaeda leaves	2
Hook's	1986	10	other	TFL	Lyceum leaves	1
Hook's	1986	10	other	UNK	Unknown	12
Hook's	1986	10	other	WAX	Water	6
Hook's	1986	10	tree gum	FTG	Fever tree gum (may be difficult for observers to discriminate btwn this and FTK)	112
Hook's	1986	10	Vachellia seeds	FTP	Fever tree pods	109
Hook's	1986	10	Vachellia seeds	TOP	Tortilis pods	4
Hook's	1986	10	Vachellia seeds	XXD	In or under dung, or other or unknown seed	4
Alto's	1986	11	fruits	TCF	Trianthema ceratosepala fruits	9
Alto's	1986	11	grass blades	GRL	Grass leaves of other or unknown species	3
Alto's	1986	11	grass corms	GRC	Grass corms of other or unknown species	4
Alto's	1986	11	grass corms	XXC	Other or unknown corms	3
Alto's	1986	11	invertebrate	NVR	Invertebrate	4
Alto's	1986	11	other	OTH	Other (formerly a 4-letter code, Othr)	1
Alto's	1986	11	other	TFL	Lyceum leaves	7
Alto's	1986	11	other	UNK	Unknown	1
Alto's	1986	11	other	WAX	Water	1
Alto's	1986	11	tree gum	FTG	Fever tree gum (may be difficult for observers to discriminate btwn this and FTK)	4
Alto's	1986	11	Vachellia seeds	XXD	In or under dung, or other or unknown seed	6
Hook's	1986	11	flowers	RMB	Ramphicarpa montana blossoms	2
Hook's	1986	11	fruits	TCF	Trianthema ceratosepala fruits	18
Hook's	1986	11	fruits	TTF	Tribulus terrestris fruits	1
Hook's	1986	11	fruits	WSF	Withania fruits	76
Hook's	1986	11	grass blade bases and seed heads	GRT	Grass blade bases	9
Hook's	1986	11	grass blade bases and seed heads	SCT	Sporobolus consimilis blade bases	8
Hook's	1986	11	grass blades	CDL	Cynodon dactylon leaves	229
Hook's	1986	11	grass blades	GRL	Grass leaves of other or unknown species	103
Hook's	1986	11	other	OTH	Other (formerly a 4-letter code, Othr)	5
Hook's	1986	11	other	TFL	Lyceum leaves	13
Hook's	1986	11	other	TTL	Tribulus terrestris leaves	3
Hook's	1986	11	other	UNK	Unknown	32
Hook's	1986	11	other	WAX	Water	4
Hook's	1986	11	other	XXL	Other or unknown leaves	11
Hook's	1986	11	tree gum	FTG	Fever tree gum (may be difficult for observers to discriminate btwn this and FTK)	191
Hook's	1986	11	Vachellia seeds	FTP	Fever tree pods	34
Hook's	1986	11	Vachellia seeds	XXD	In or under dung, or other or unknown seed	8
Alto's	1986	12	flowers	RMB	Ramphicarpa montana blossoms	25
Alto's	1986	12	fruits	ATF	Azima tetracantha fruits	59
Alto's	1986	12	fruits	TCF	Trianthema ceratosepala fruits	19
Alto's	1986	12	fruits	TTF	Tribulus terrestris fruits	17
Alto's	1986	12	fruits	XXF	Other or unknown fruits	2
Alto's	1986	12	grass blade bases and seed heads	GRT	Grass blade bases	42
Alto's	1986	12	grass blades	CDL	Cynodon dactylon leaves	13
Alto's	1986	12	grass blades	GRL	Grass leaves of other or unknown species	72
Alto's	1986	12	grass corms	GRC	Grass corms of other or unknown species	1
Alto's	1986	12	grass corms	XXC	Other or unknown corms	33
Alto's	1986	12	other	TFL	Lyceum leaves	5
Alto's	1986	12	other	UNK	Unknown	11
Alto's	1986	12	other	WAX	Water	5
Alto's	1986	12	other	XXL	Other or unknown leaves	17
Alto's	1986	12	tree gum	FTG	Fever tree gum (may be difficult for observers to discriminate btwn this and FTK)	48
Hook's	1986	12	flowers	RMB	Ramphicarpa montana blossoms	46
Hook's	1986	12	fruits	ABF	Abutelon fruits	1
Hook's	1986	12	fruits	ATF	Azima tetracantha fruits	11
Hook's	1986	12	fruits	TCF	Trianthema ceratosepala fruits	20
Hook's	1986	12	fruits	TTF	Tribulus terrestris fruits	8
Hook's	1986	12	fruits	WSF	Withania fruits	4
Hook's	1986	12	grass blade bases and seed heads	GRT	Grass blade bases	105
Hook's	1986	12	grass blade bases and seed heads	SCT	Sporobolus consimilis blade bases	2
Hook's	1986	12	grass blades	CDL	Cynodon dactylon leaves	72
Hook's	1986	12	grass blades	GRL	Grass leaves of other or unknown species	148
Hook's	1986	12	grass corms	XXC	Other or unknown corms	1
Hook's	1986	12	other	OTH	Other (formerly a 4-letter code, Othr)	11
Hook's	1986	12	other	SPL	Salvadora persica leaves	1
Hook's	1986	12	other	TTL	Tribulus terrestris leaves	2
Hook's	1986	12	other	TTX	Tribulus terrestris unknown part	1
Hook's	1986	12	other	UNK	Unknown	26
Hook's	1986	12	other	WAX	Water	6
Hook's	1986	12	other	XXL	Other or unknown leaves	22
Hook's	1986	12	tree gum	FTG	Fever tree gum (may be difficult for observers to discriminate btwn this and FTK)	103
Hook's	1986	12	Vachellia seeds	FTP	Fever tree pods	24
Hook's	1986	12	Vachellia seeds	XXD	In or under dung, or other or unknown seed	6
Alto's	1987	1	flowers	TOB	Tortilis blossoms	11
Alto's	1987	1	fruits	ATF	Azima tetracantha fruits	127
Alto's	1987	1	fruits	SFF	Commicarpus fruits	44
Alto's	1987	1	fruits	XXF	Other or unknown fruits	6
Alto's	1987	1	grass blade bases and seed heads	GRD	Grass seed head	17
Alto's	1987	1	grass blade bases and seed heads	SCT	Sporobolus consimilis blade bases	12
Alto's	1987	1	grass blades	CDL	Cynodon dactylon leaves	10
Alto's	1987	1	grass blades	GRL	Grass leaves of other or unknown species	12
Alto's	1987	1	grass corms	GRC	Grass corms of other or unknown species	2
Alto's	1987	1	grass corms	SKC	Sporobolus kentrophyllus corms	5
Alto's	1987	1	grass corms	XXC	Other or unknown corms	34
Alto's	1987	1	invertebrate	NVR	Invertebrate	107
Alto's	1987	1	other	TFL	Lyceum leaves	5
Alto's	1987	1	other	UNK	Unknown	6
Alto's	1987	1	other	WAX	Water	10
Alto's	1987	1	other	XXL	Other or unknown leaves	16
Hook's	1987	1	flowers	RMB	Ramphicarpa montana blossoms	5
Hook's	1987	1	fruits	ATF	Azima tetracantha fruits	157
Hook's	1987	1	fruits	SFF	Commicarpus fruits	5
Hook's	1987	1	fruits	SPF	Salvadora persica fruits	2
Hook's	1987	1	fruits	TTF	Tribulus terrestris fruits	18
Hook's	1987	1	fruits	WSF	Withania fruits	27
Hook's	1987	1	fruits	XXF	Other or unknown fruits	2
Hook's	1987	1	grass blade bases and seed heads	GRD	Grass seed head	94
Hook's	1987	1	grass blade bases and seed heads	GRT	Grass blade bases	23
Hook's	1987	1	grass blade bases and seed heads	SCT	Sporobolus consimilis blade bases	10
Hook's	1987	1	grass blades	CDL	Cynodon dactylon leaves	3
Hook's	1987	1	grass blades	GRL	Grass leaves of other or unknown species	81
Hook's	1987	1	grass corms	GRC	Grass corms of other or unknown species	6
Hook's	1987	1	grass corms	SKC	Sporobolus kentrophyllus corms	1
Hook's	1987	1	grass corms	XXC	Other or unknown corms	17
Hook's	1987	1	invertebrate	NVR	Invertebrate	86
Hook's	1987	1	other	GAR	Garbage	1
Hook's	1987	1	other	OTH	Other (formerly a 4-letter code, Othr)	45
Hook's	1987	1	other	TFL	Lyceum leaves	1
Hook's	1987	1	other	UNK	Unknown	60
Hook's	1987	1	other	VRT	Vertebrate	1
Hook's	1987	1	other	WAX	Water	9
Hook's	1987	1	other	XXL	Other or unknown leaves	11
Hook's	1987	1	tree gum	FTG	Fever tree gum (may be difficult for observers to discriminate btwn this and FTK)	26
Hook's	1987	1	Vachellia seeds	FTP	Fever tree pods	3
Hook's	1987	1	Vachellia seeds	XXD	In or under dung, or other or unknown seed	20
Alto's	1987	2	flowers	TOB	Tortilis blossoms	20
Alto's	1987	2	fruits	ATF	Azima tetracantha fruits	70
Alto's	1987	2	fruits	SFF	Commicarpus fruits	2
Alto's	1987	2	fruits	TCF	Trianthema ceratosepala fruits	24
Alto's	1987	2	fruits	WSF	Withania fruits	5
Alto's	1987	2	fruits	XXF	Other or unknown fruits	1
Alto's	1987	2	grass blade bases and seed heads	SCT	Sporobolus consimilis blade bases	72
Alto's	1987	2	grass blades	CDL	Cynodon dactylon leaves	1
Alto's	1987	2	grass blades	GRL	Grass leaves of other or unknown species	4
Alto's	1987	2	grass corms	GRC	Grass corms of other or unknown species	50
Alto's	1987	2	grass corms	SKC	Sporobolus kentrophyllus corms	87
Alto's	1987	2	grass corms	XXC	Other or unknown corms	26
Alto's	1987	2	invertebrate	NVR	Invertebrate	34
Alto's	1987	2	other	TFL	Lyceum leaves	1
Alto's	1987	2	other	UNK	Unknown	17
Alto's	1987	2	other	WAX	Water	8
Alto's	1987	2	other	XXL	Other or unknown leaves	2
Alto's	1987	2	tree gum	FTG	Fever tree gum (may be difficult for observers to discriminate btwn this and FTK)	61
Alto's	1987	2	Vachellia seeds	FTP	Fever tree pods	1
Alto's	1987	2	Vachellia seeds	XXD	In or under dung, or other or unknown seed	1
Hook's	1987	2	flowers	TOB	Tortilis blossoms	28
Hook's	1987	2	fruits	ATF	Azima tetracantha fruits	15
Hook's	1987	2	fruits	CTF	Capparis tomentosa fruit	7
Hook's	1987	2	fruits	SFF	Commicarpus fruits	1
Hook's	1987	2	fruits	TCF	Trianthema ceratosepala fruits	11
Hook's	1987	2	fruits	WSF	Withania fruits	126
Hook's	1987	2	fruits	XXF	Other or unknown fruits	10
Hook's	1987	2	grass blade bases and seed heads	SCT	Sporobolus consimilis blade bases	136
Hook's	1987	2	grass blades	CDL	Cynodon dactylon leaves	30
Hook's	1987	2	grass blades	GRL	Grass leaves of other or unknown species	67
Hook's	1987	2	grass corms	GRC	Grass corms of other or unknown species	38
Hook's	1987	2	grass corms	SKC	Sporobolus kentrophyllus corms	142
Hook's	1987	2	grass corms	XXC	Other or unknown corms	212
Hook's	1987	2	invertebrate	NVR	Invertebrate	18
Hook's	1987	2	other	OTH	Other (formerly a 4-letter code, Othr)	9
Hook's	1987	2	other	TFL	Lyceum leaves	2
Hook's	1987	2	other	UNK	Unknown	23
Hook's	1987	2	other	VRT	Vertebrate	2
Hook's	1987	2	other	WAX	Water	10
Hook's	1987	2	other	XXL	Other or unknown leaves	20
Hook's	1987	2	tree gum	FTG	Fever tree gum (may be difficult for observers to discriminate btwn this and FTK)	102
Hook's	1987	2	Vachellia seeds	FTP	Fever tree pods	43
Hook's	1987	2	Vachellia seeds	XXD	In or under dung, or other or unknown seed	18
Alto's	1987	3	flowers	RMB	Ramphicarpa montana blossoms	1
Alto's	1987	3	flowers	TOB	Tortilis blossoms	196
Alto's	1987	3	fruits	ATF	Azima tetracantha fruits	2
Alto's	1987	3	fruits	CTF	Capparis tomentosa fruit	30
Alto's	1987	3	fruits	TCF	Trianthema ceratosepala fruits	27
Alto's	1987	3	fruits	WSF	Withania fruits	4
Alto's	1987	3	fruits	XXF	Other or unknown fruits	1
Alto's	1987	3	grass blade bases and seed heads	SCT	Sporobolus consimilis blade bases	20
Alto's	1987	3	grass blades	GRL	Grass leaves of other or unknown species	44
Alto's	1987	3	grass corms	GRC	Grass corms of other or unknown species	47
Alto's	1987	3	grass corms	SKC	Sporobolus kentrophyllus corms	107
Alto's	1987	3	grass corms	XXC	Other or unknown corms	6
Alto's	1987	3	invertebrate	NVR	Invertebrate	2
Alto's	1987	3	other	TFL	Lyceum leaves	3
Alto's	1987	3	other	UNK	Unknown	11
Alto's	1987	3	other	WAX	Water	8
Alto's	1987	3	tree gum	FTG	Fever tree gum (may be difficult for observers to discriminate btwn this and FTK)	51
Alto's	1987	3	Vachellia seeds	XXD	In or under dung, or other or unknown seed	2
Hook's	1987	3	flowers	FTB	Fever tree blossoms	14
Hook's	1987	3	flowers	RMB	Ramphicarpa montana blossoms	4
Hook's	1987	3	flowers	TOB	Tortilis blossoms	82
Hook's	1987	3	fruits	ATF	Azima tetracantha fruits	6
Hook's	1987	3	fruits	CTF	Capparis tomentosa fruit	150
Hook's	1987	3	fruits	TCF	Trianthema ceratosepala fruits	23
Hook's	1987	3	fruits	TTF	Tribulus terrestris fruits	1
Hook's	1987	3	fruits	WSF	Withania fruits	9
Hook's	1987	3	grass blade bases and seed heads	SCT	Sporobolus consimilis blade bases	53
Hook's	1987	3	grass blades	CDL	Cynodon dactylon leaves	24
Hook's	1987	3	grass blades	GRL	Grass leaves of other or unknown species	120
Hook's	1987	3	grass corms	GRC	Grass corms of other or unknown species	64
Hook's	1987	3	grass corms	SKC	Sporobolus kentrophyllus corms	2
Hook's	1987	3	grass corms	XXC	Other or unknown corms	9
Hook's	1987	3	invertebrate	NVR	Invertebrate	9
Hook's	1987	3	other	OTH	Other (formerly a 4-letter code, Othr)	24
Hook's	1987	3	other	SPL	Salvadora persica leaves	1
Hook's	1987	3	other	TFL	Lyceum leaves	11
Hook's	1987	3	other	UNK	Unknown	17
Hook's	1987	3	other	VRT	Vertebrate	3
Hook's	1987	3	other	WAX	Water	8
Hook's	1987	3	other	XXL	Other or unknown leaves	19
Hook's	1987	3	tree gum	FTG	Fever tree gum (may be difficult for observers to discriminate btwn this and FTK)	90
Hook's	1987	3	Vachellia seeds	FTP	Fever tree pods	18
Hook's	1987	3	Vachellia seeds	TOP	Tortilis pods	9
Hook's	1987	3	Vachellia seeds	XXD	In or under dung, or other or unknown seed	21
Alto's	1987	4	flowers	RMB	Ramphicarpa montana blossoms	18
Alto's	1987	4	fruits	TCF	Trianthema ceratosepala fruits	10
Alto's	1987	4	grass blade bases and seed heads	SCT	Sporobolus consimilis blade bases	7
Alto's	1987	4	grass blades	CDL	Cynodon dactylon leaves	6
Alto's	1987	4	grass blades	GRL	Grass leaves of other or unknown species	56
Alto's	1987	4	grass corms	GRC	Grass corms of other or unknown species	23
Alto's	1987	4	grass corms	SKC	Sporobolus kentrophyllus corms	24
Alto's	1987	4	invertebrate	NVR	Invertebrate	1
Alto's	1987	4	other	OTH	Other (formerly a 4-letter code, Othr)	3
Alto's	1987	4	other	TFL	Lyceum leaves	10
Alto's	1987	4	other	UNK	Unknown	9
Alto's	1987	4	other	WAX	Water	5
Alto's	1987	4	tree gum	FTG	Fever tree gum (may be difficult for observers to discriminate btwn this and FTK)	83
Alto's	1987	4	Vachellia seeds	FTD	Fever tree seeds	1
Alto's	1987	4	Vachellia seeds	XXD	In or under dung, or other or unknown seed	30
Hook's	1987	4	fruits	TCF	Trianthema ceratosepala fruits	49
Hook's	1987	4	fruits	TTF	Tribulus terrestris fruits	2
Hook's	1987	4	fruits	WSF	Withania fruits	7
Hook's	1987	4	fruits	XXF	Other or unknown fruits	35
Hook's	1987	4	grass blade bases and seed heads	GRT	Grass blade bases	32
Hook's	1987	4	grass blade bases and seed heads	SCT	Sporobolus consimilis blade bases	42
Hook's	1987	4	grass blades	CDL	Cynodon dactylon leaves	21
Hook's	1987	4	grass blades	GRL	Grass leaves of other or unknown species	88
Hook's	1987	4	grass corms	SKC	Sporobolus kentrophyllus corms	1
Hook's	1987	4	invertebrate	NVR	Invertebrate	3
Hook's	1987	4	other	OTH	Other (formerly a 4-letter code, Othr)	40
Hook's	1987	4	other	SPL	Salvadora persica leaves	1
Hook's	1987	4	other	TFL	Lyceum leaves	1
Hook's	1987	4	other	UNK	Unknown	12
Hook's	1987	4	other	WAX	Water	4
Hook's	1987	4	other	XXL	Other or unknown leaves	48
Hook's	1987	4	tree gum	FTG	Fever tree gum (may be difficult for observers to discriminate btwn this and FTK)	25
Alto's	1987	5	flowers	RMB	Ramphicarpa montana blossoms	1
Alto's	1987	5	fruits	ABF	Abutelon fruits	1
Alto's	1987	5	fruits	SFF	Commicarpus fruits	8
Alto's	1987	5	fruits	TCF	Trianthema ceratosepala fruits	13
Alto's	1987	5	fruits	TFF	Lyceum fruits	1
Alto's	1987	5	fruits	WSF	Withania fruits	2
Alto's	1987	5	fruits	XXF	Other or unknown fruits	13
Alto's	1987	5	grass blade bases and seed heads	GRT	Grass blade bases	41
Alto's	1987	5	grass blade bases and seed heads	SCT	Sporobolus consimilis blade bases	24
Alto's	1987	5	grass blades	CDL	Cynodon dactylon leaves	2
Alto's	1987	5	grass blades	GRL	Grass leaves of other or unknown species	29
Alto's	1987	5	grass corms	GRC	Grass corms of other or unknown species	3
Alto's	1987	5	grass corms	SKC	Sporobolus kentrophyllus corms	115
Alto's	1987	5	invertebrate	NVR	Invertebrate	1
Alto's	1987	5	other	OTH	Other (formerly a 4-letter code, Othr)	13
Alto's	1987	5	other	SUL	Suaeda leaves	1
Alto's	1987	5	other	TFL	Lyceum leaves	2
Alto's	1987	5	other	UNK	Unknown	15
Alto's	1987	5	other	WAX	Water	13
Alto's	1987	5	other	XXL	Other or unknown leaves	1
Alto's	1987	5	tree gum	FTG	Fever tree gum (may be difficult for observers to discriminate btwn this and FTK)	44
Alto's	1987	5	Vachellia seeds	XXD	In or under dung, or other or unknown seed	9
Hook's	1987	5	fruits	ABF	Abutelon fruits	1
Hook's	1987	5	fruits	SFF	Commicarpus fruits	2
Hook's	1987	5	fruits	TCF	Trianthema ceratosepala fruits	2
Hook's	1987	5	fruits	XXF	Other or unknown fruits	37
Hook's	1987	5	grass blade bases and seed heads	GRD	Grass seed head	23
Hook's	1987	5	grass blade bases and seed heads	GRT	Grass blade bases	1
Hook's	1987	5	grass blade bases and seed heads	SCT	Sporobolus consimilis blade bases	9
Hook's	1987	5	grass blades	GRL	Grass leaves of other or unknown species	14
Hook's	1987	5	grass corms	SKC	Sporobolus kentrophyllus corms	3
Hook's	1987	5	invertebrate	NVR	Invertebrate	6
Hook's	1987	5	other	OTH	Other (formerly a 4-letter code, Othr)	10
Hook's	1987	5	other	SPL	Salvadora persica leaves	2
Hook's	1987	5	other	UNK	Unknown	8
Hook's	1987	5	other	WAX	Water	1
Hook's	1987	5	other	XXL	Other or unknown leaves	8
Alto's	1987	6	fruits	ATF	Azima tetracantha fruits	4
Alto's	1987	6	fruits	TCF	Trianthema ceratosepala fruits	44
Alto's	1987	6	fruits	WSF	Withania fruits	2
Alto's	1987	6	grass blade bases and seed heads	SCT	Sporobolus consimilis blade bases	2
Alto's	1987	6	grass blades	GRL	Grass leaves of other or unknown species	17
Alto's	1987	6	grass corms	GRC	Grass corms of other or unknown species	9
Alto's	1987	6	grass corms	SKC	Sporobolus kentrophyllus corms	172
Alto's	1987	6	other	SUL	Suaeda leaves	4
Alto's	1987	6	other	TFL	Lyceum leaves	3
Alto's	1987	6	other	UNK	Unknown	3
Alto's	1987	6	other	WAX	Water	2
Alto's	1987	6	tree gum	FTG	Fever tree gum (may be difficult for observers to discriminate btwn this and FTK)	37
Alto's	1987	6	Vachellia seeds	XXD	In or under dung, or other or unknown seed	13
Hook's	1987	6	fruits	ATF	Azima tetracantha fruits	12
Hook's	1987	6	fruits	TCF	Trianthema ceratosepala fruits	18
Hook's	1987	6	fruits	WSF	Withania fruits	190
Hook's	1987	6	grass blade bases and seed heads	SCT	Sporobolus consimilis blade bases	10
Hook's	1987	6	grass blades	CDL	Cynodon dactylon leaves	12
Hook's	1987	6	grass blades	GRL	Grass leaves of other or unknown species	25
Hook's	1987	6	grass corms	GRC	Grass corms of other or unknown species	27
Hook's	1987	6	grass corms	SKC	Sporobolus kentrophyllus corms	530
Hook's	1987	6	grass corms	XXC	Other or unknown corms	3
Hook's	1987	6	invertebrate	NVR	Invertebrate	18
Hook's	1987	6	other	OTH	Other (formerly a 4-letter code, Othr)	34
Hook's	1987	6	other	UNK	Unknown	28
Hook's	1987	6	other	WAX	Water	7
Hook's	1987	6	other	XXL	Other or unknown leaves	23
Hook's	1987	6	tree gum	FTG	Fever tree gum (may be difficult for observers to discriminate btwn this and FTK)	71
Hook's	1987	6	Vachellia seeds	XXD	In or under dung, or other or unknown seed	54
Alto's	1987	7	fruits	ATF	Azima tetracantha fruits	6
Alto's	1987	7	fruits	TCF	Trianthema ceratosepala fruits	55
Alto's	1987	7	fruits	TFF	Lyceum fruits	2
Alto's	1987	7	grass blade bases and seed heads	SCT	Sporobolus consimilis blade bases	22
Alto's	1987	7	grass blades	GRL	Grass leaves of other or unknown species	1
Alto's	1987	7	grass corms	GRC	Grass corms of other or unknown species	27
Alto's	1987	7	grass corms	SKC	Sporobolus kentrophyllus corms	221
Alto's	1987	7	other	OTH	Other (formerly a 4-letter code, Othr)	2
Alto's	1987	7	other	SUL	Suaeda leaves	4
Alto's	1987	7	other	TFL	Lyceum leaves	4
Alto's	1987	7	other	UNK	Unknown	8
Alto's	1987	7	other	WAX	Water	3
Alto's	1987	7	tree gum	FTG	Fever tree gum (may be difficult for observers to discriminate btwn this and FTK)	25
Alto's	1987	7	Vachellia seeds	TOP	Tortilis pods	53
Alto's	1987	7	Vachellia seeds	XXD	In or under dung, or other or unknown seed	12
Hook's	1987	7	fruits	ATF	Azima tetracantha fruits	3
Hook's	1987	7	fruits	SPF	Salvadora persica fruits	1
Hook's	1987	7	fruits	TCF	Trianthema ceratosepala fruits	33
Hook's	1987	7	fruits	WSF	Withania fruits	28
Hook's	1987	7	fruits	XXF	Other or unknown fruits	6
Hook's	1987	7	grass blade bases and seed heads	GRT	Grass blade bases	8
Hook's	1987	7	grass blade bases and seed heads	SCT	Sporobolus consimilis blade bases	12
Hook's	1987	7	grass blades	CDL	Cynodon dactylon leaves	14
Hook's	1987	7	grass blades	GRL	Grass leaves of other or unknown species	50
Hook's	1987	7	grass corms	GRC	Grass corms of other or unknown species	45
Hook's	1987	7	grass corms	SKC	Sporobolus kentrophyllus corms	450
Hook's	1987	7	grass corms	XXC	Other or unknown corms	1
Hook's	1987	7	invertebrate	NVR	Invertebrate	5
Hook's	1987	7	other	GAR	Garbage	1
Hook's	1987	7	other	OTH	Other (formerly a 4-letter code, Othr)	15
Hook's	1987	7	other	UNK	Unknown	18
Hook's	1987	7	other	VRT	Vertebrate	8
Hook's	1987	7	other	WAX	Water	3
Hook's	1987	7	other	XXL	Other or unknown leaves	10
Hook's	1987	7	tree gum	FTG	Fever tree gum (may be difficult for observers to discriminate btwn this and FTK)	106
Hook's	1987	7	Vachellia seeds	FTP	Fever tree pods	48
Hook's	1987	7	Vachellia seeds	TOP	Tortilis pods	31
Hook's	1987	7	Vachellia seeds	XXD	In or under dung, or other or unknown seed	30
Alto's	1987	8	fruits	ATF	Azima tetracantha fruits	5
Alto's	1987	8	fruits	SPF	Salvadora persica fruits	10
Alto's	1987	8	fruits	TCF	Trianthema ceratosepala fruits	85
Alto's	1987	8	fruits	TFF	Lyceum fruits	2
Alto's	1987	8	grass blade bases and seed heads	SCT	Sporobolus consimilis blade bases	22
Alto's	1987	8	grass blades	GRL	Grass leaves of other or unknown species	2
Alto's	1987	8	grass corms	GRC	Grass corms of other or unknown species	37
Alto's	1987	8	grass corms	SKC	Sporobolus kentrophyllus corms	127
Alto's	1987	8	invertebrate	NVR	Invertebrate	1
Alto's	1987	8	other	OTH	Other (formerly a 4-letter code, Othr)	3
Alto's	1987	8	other	SPL	Salvadora persica leaves	1
Alto's	1987	8	other	SUL	Suaeda leaves	1
Alto's	1987	8	other	TFL	Lyceum leaves	19
Alto's	1987	8	other	UNK	Unknown	8
Alto's	1987	8	tree gum	FTG	Fever tree gum (may be difficult for observers to discriminate btwn this and FTK)	28
Alto's	1987	8	Vachellia seeds	TOP	Tortilis pods	196
Alto's	1987	8	Vachellia seeds	XXD	In or under dung, or other or unknown seed	2
Hook's	1987	8	fruits	TCF	Trianthema ceratosepala fruits	7
Hook's	1987	8	fruits	WSF	Withania fruits	29
Hook's	1987	8	grass blade bases and seed heads	SCT	Sporobolus consimilis blade bases	1
Hook's	1987	8	grass blades	GRL	Grass leaves of other or unknown species	3
Hook's	1987	8	grass corms	GRC	Grass corms of other or unknown species	13
Hook's	1987	8	grass corms	SKC	Sporobolus kentrophyllus corms	118
Hook's	1987	8	invertebrate	NVR	Invertebrate	4
Hook's	1987	8	other	OTH	Other (formerly a 4-letter code, Othr)	3
Hook's	1987	8	other	TFL	Lyceum leaves	1
Hook's	1987	8	other	UNK	Unknown	6
Hook's	1987	8	tree gum	ADG	Acacia drepanolobium gum	5
Hook's	1987	8	tree gum	FTG	Fever tree gum (may be difficult for observers to discriminate btwn this and FTK)	18
Hook's	1987	8	Vachellia seeds	TOP	Tortilis pods	14
Hook's	1987	8	Vachellia seeds	XXD	In or under dung, or other or unknown seed	3
Alto's	1987	9	fruits	ATF	Azima tetracantha fruits	2
Alto's	1987	9	fruits	TCF	Trianthema ceratosepala fruits	15
Alto's	1987	9	grass blade bases and seed heads	SCT	Sporobolus consimilis blade bases	1
Alto's	1987	9	grass corms	SKC	Sporobolus kentrophyllus corms	77
Alto's	1987	9	other	UNK	Unknown	1
Alto's	1987	9	tree gum	FTG	Fever tree gum (may be difficult for observers to discriminate btwn this and FTK)	16
Alto's	1987	9	Vachellia seeds	XXD	In or under dung, or other or unknown seed	3
Hook's	1987	9	fruits	ATF	Azima tetracantha fruits	3
Hook's	1987	9	fruits	SPF	Salvadora persica fruits	54
Hook's	1987	9	fruits	TCF	Trianthema ceratosepala fruits	22
Hook's	1987	9	fruits	WSF	Withania fruits	6
Hook's	1987	9	grass blade bases and seed heads	SCT	Sporobolus consimilis blade bases	8
Hook's	1987	9	grass blades	GRL	Grass leaves of other or unknown species	3
Hook's	1987	9	grass corms	GRC	Grass corms of other or unknown species	8
Hook's	1987	9	grass corms	SKC	Sporobolus kentrophyllus corms	10
Hook's	1987	9	invertebrate	NVR	Invertebrate	2
Hook's	1987	9	other	EDJ	Juice from elephant dung	1
Hook's	1987	9	other	OTH	Other (formerly a 4-letter code, Othr)	2
Hook's	1987	9	other	UNK	Unknown	1
Hook's	1987	9	tree gum	FTG	Fever tree gum (may be difficult for observers to discriminate btwn this and FTK)	5
Hook's	1987	9	Vachellia seeds	TOP	Tortilis pods	20
Alto's	1987	10	flowers	FTB	Fever tree blossoms	2
Alto's	1987	10	fruits	ATF	Azima tetracantha fruits	3
Alto's	1987	10	fruits	TCF	Trianthema ceratosepala fruits	48
Alto's	1987	10	grass blade bases and seed heads	GRT	Grass blade bases	1
Alto's	1987	10	grass blade bases and seed heads	SCT	Sporobolus consimilis blade bases	13
Alto's	1987	10	grass blades	GRL	Grass leaves of other or unknown species	2
Alto's	1987	10	grass corms	GRC	Grass corms of other or unknown species	15
Alto's	1987	10	grass corms	SKC	Sporobolus kentrophyllus corms	37
Alto's	1987	10	invertebrate	NVR	Invertebrate	1
Alto's	1987	10	other	SUL	Suaeda leaves	2
Alto's	1987	10	other	UNK	Unknown	2
Alto's	1987	10	tree gum	FTG	Fever tree gum (may be difficult for observers to discriminate btwn this and FTK)	21
Alto's	1987	10	Vachellia seeds	FTP	Fever tree pods	8
Alto's	1987	10	Vachellia seeds	XXD	In or under dung, or other or unknown seed	6
Hook's	1987	10	fruits	SPF	Salvadora persica fruits	2
Hook's	1987	10	fruits	WSF	Withania fruits	10
Hook's	1987	10	grass blades	GRL	Grass leaves of other or unknown species	33
Hook's	1987	10	grass corms	GRC	Grass corms of other or unknown species	43
Hook's	1987	10	grass corms	SKC	Sporobolus kentrophyllus corms	36
Hook's	1987	10	other	OTH	Other (formerly a 4-letter code, Othr)	2
Hook's	1987	10	other	UNK	Unknown	1
Hook's	1987	10	other	WAX	Water	3
Hook's	1987	10	tree gum	FTG	Fever tree gum (may be difficult for observers to discriminate btwn this and FTK)	38
Hook's	1987	10	Vachellia seeds	FTP	Fever tree pods	2
Hook's	1987	10	Vachellia seeds	XXD	In or under dung, or other or unknown seed	21
Alto's	1987	11	flowers	RMB	Ramphicarpa montana blossoms	3
Alto's	1987	11	fruits	ATF	Azima tetracantha fruits	12
Alto's	1987	11	fruits	TCF	Trianthema ceratosepala fruits	23
Alto's	1987	11	grass blade bases and seed heads	SCT	Sporobolus consimilis blade bases	2
Alto's	1987	11	grass blades	GRL	Grass leaves of other or unknown species	56
Alto's	1987	11	grass corms	SKC	Sporobolus kentrophyllus corms	6
Alto's	1987	11	grass corms	XXC	Other or unknown corms	2
Alto's	1987	11	other	RML	Ramphicarpa montana leaves	1
Alto's	1987	11	other	SUL	Suaeda leaves	1
Alto's	1987	11	other	TFL	Lyceum leaves	14
Alto's	1987	11	other	WAX	Water	1
Alto's	1987	11	tree gum	FTG	Fever tree gum (may be difficult for observers to discriminate btwn this and FTK)	49
Hook's	1987	11	fruits	ATF	Azima tetracantha fruits	14
Hook's	1987	11	fruits	SPF	Salvadora persica fruits	1
Hook's	1987	11	fruits	TCF	Trianthema ceratosepala fruits	7
Hook's	1987	11	grass blade bases and seed heads	SCT	Sporobolus consimilis blade bases	3
Hook's	1987	11	grass blades	GRL	Grass leaves of other or unknown species	65
Hook's	1987	11	grass corms	GRC	Grass corms of other or unknown species	26
Hook's	1987	11	grass corms	SKC	Sporobolus kentrophyllus corms	5
Hook's	1987	11	invertebrate	NVR	Invertebrate	5
Hook's	1987	11	other	OTH	Other (formerly a 4-letter code, Othr)	4
Hook's	1987	11	other	SUL	Suaeda leaves	3
Hook's	1987	11	other	TFL	Lyceum leaves	8
Hook's	1987	11	other	UNK	Unknown	1
Hook's	1987	11	other	WAX	Water	5
Hook's	1987	11	tree gum	FTG	Fever tree gum (may be difficult for observers to discriminate btwn this and FTK)	33
Hook's	1987	11	Vachellia seeds	XXD	In or under dung, or other or unknown seed	17
Alto's	1987	12	flowers	RMB	Ramphicarpa montana blossoms	2
Alto's	1987	12	fruits	ATF	Azima tetracantha fruits	60
Alto's	1987	12	fruits	TCF	Trianthema ceratosepala fruits	17
Alto's	1987	12	fruits	TFF	Lyceum fruits	1
Alto's	1987	12	grass blade bases and seed heads	GRT	Grass blade bases	3
Alto's	1987	12	grass blade bases and seed heads	SCT	Sporobolus consimilis blade bases	5
Alto's	1987	12	grass blades	GRL	Grass leaves of other or unknown species	15
Alto's	1987	12	grass corms	GRC	Grass corms of other or unknown species	5
Alto's	1987	12	grass corms	SKC	Sporobolus kentrophyllus corms	3
Alto's	1987	12	grass corms	XXC	Other or unknown corms	2
Alto's	1987	12	invertebrate	NVR	Invertebrate	6
Alto's	1987	12	other	OTH	Other (formerly a 4-letter code, Othr)	7
Alto's	1987	12	other	TFL	Lyceum leaves	23
Alto's	1987	12	other	UNK	Unknown	2
Alto's	1987	12	other	WAX	Water	1
Alto's	1987	12	tree gum	FTG	Fever tree gum (may be difficult for observers to discriminate btwn this and FTK)	27
Alto's	1987	12	Vachellia seeds	XXD	In or under dung, or other or unknown seed	1
Hook's	1987	12	fruits	ATF	Azima tetracantha fruits	12
Hook's	1987	12	fruits	WSF	Withania fruits	36
Hook's	1987	12	grass blade bases and seed heads	GRT	Grass blade bases	76
Hook's	1987	12	grass blade bases and seed heads	SCT	Sporobolus consimilis blade bases	17
Hook's	1987	12	grass blades	CDL	Cynodon dactylon leaves	3
Hook's	1987	12	grass blades	GRL	Grass leaves of other or unknown species	61
Hook's	1987	12	grass corms	GRC	Grass corms of other or unknown species	2
Hook's	1987	12	grass corms	SKC	Sporobolus kentrophyllus corms	9
Hook's	1987	12	invertebrate	NVR	Invertebrate	1
Hook's	1987	12	other	OTH	Other (formerly a 4-letter code, Othr)	14
Hook's	1987	12	other	SPL	Salvadora persica leaves	1
Hook's	1987	12	other	TFL	Lyceum leaves	11
Hook's	1987	12	other	UNK	Unknown	3
Hook's	1987	12	other	WAX	Water	4
Hook's	1987	12	tree gum	FTG	Fever tree gum (may be difficult for observers to discriminate btwn this and FTK)	117
Hook's	1987	12	Vachellia seeds	FTP	Fever tree pods	34
Hook's	1987	12	Vachellia seeds	XXD	In or under dung, or other or unknown seed	41
Alto's	1988	1	flowers	RMB	Ramphicarpa montana blossoms	7
Alto's	1988	1	flowers	TOB	Tortilis blossoms	1
Alto's	1988	1	fruits	ATF	Azima tetracantha fruits	5
Alto's	1988	1	fruits	SFF	Commicarpus fruits	1
Alto's	1988	1	fruits	TCF	Trianthema ceratosepala fruits	63
Alto's	1988	1	fruits	TFF	Lyceum fruits	3
Alto's	1988	1	fruits	WSF	Withania fruits	10
Alto's	1988	1	grass blade bases and seed heads	SCT	Sporobolus consimilis blade bases	13
Alto's	1988	1	grass blades	CDL	Cynodon dactylon leaves	1
Alto's	1988	1	grass blades	GRL	Grass leaves of other or unknown species	22
Alto's	1988	1	grass corms	GRC	Grass corms of other or unknown species	27
Alto's	1988	1	grass corms	SKC	Sporobolus kentrophyllus corms	28
Alto's	1988	1	invertebrate	NVR	Invertebrate	5
Alto's	1988	1	other	SUL	Suaeda leaves	1
Alto's	1988	1	other	TFL	Lyceum leaves	7
Alto's	1988	1	other	UNK	Unknown	6
Alto's	1988	1	other	WAX	Water	6
Alto's	1988	1	tree gum	FTG	Fever tree gum (may be difficult for observers to discriminate btwn this and FTK)	69
Alto's	1988	1	Vachellia seeds	XXD	In or under dung, or other or unknown seed	3
Hook's	1988	1	flowers	TOB	Tortilis blossoms	2
Hook's	1988	1	fruits	ATF	Azima tetracantha fruits	1
Hook's	1988	1	fruits	WSF	Withania fruits	12
Hook's	1988	1	grass blade bases and seed heads	GRT	Grass blade bases	11
Hook's	1988	1	grass blade bases and seed heads	SCT	Sporobolus consimilis blade bases	9
Hook's	1988	1	grass blades	CDL	Cynodon dactylon leaves	12
Hook's	1988	1	grass blades	GRL	Grass leaves of other or unknown species	60
Hook's	1988	1	other	OTH	Other (formerly a 4-letter code, Othr)	13
Hook's	1988	1	other	TFL	Lyceum leaves	10
Hook's	1988	1	other	UNK	Unknown	1
Hook's	1988	1	other	WAX	Water	2
Hook's	1988	1	other	XXL	Other or unknown leaves	2
Hook's	1988	1	tree gum	FTG	Fever tree gum (may be difficult for observers to discriminate btwn this and FTK)	36
Hook's	1988	1	Vachellia seeds	XXD	In or under dung, or other or unknown seed	15
Alto's	1988	2	flowers	TOB	Tortilis blossoms	1
Alto's	1988	2	fruits	ATF	Azima tetracantha fruits	2
Alto's	1988	2	fruits	TCF	Trianthema ceratosepala fruits	12
Alto's	1988	2	grass blade bases and seed heads	SCT	Sporobolus consimilis blade bases	3
Alto's	1988	2	grass blades	GRL	Grass leaves of other or unknown species	2
Alto's	1988	2	grass corms	GRC	Grass corms of other or unknown species	12
Alto's	1988	2	grass corms	SKC	Sporobolus kentrophyllus corms	25
Alto's	1988	2	other	TFL	Lyceum leaves	11
Alto's	1988	2	other	UNK	Unknown	6
Alto's	1988	2	other	WAX	Water	1
Alto's	1988	2	tree gum	FTG	Fever tree gum (may be difficult for observers to discriminate btwn this and FTK)	41
Alto's	1988	2	Vachellia seeds	XXD	In or under dung, or other or unknown seed	15
Hook's	1988	2	fruits	TTF	Tribulus terrestris fruits	2
Hook's	1988	2	fruits	WSF	Withania fruits	37
Hook's	1988	2	other	OTH	Other (formerly a 4-letter code, Othr)	3
Hook's	1988	2	tree gum	FTG	Fever tree gum (may be difficult for observers to discriminate btwn this and FTK)	8
Hook's	1988	2	Vachellia seeds	XXD	In or under dung, or other or unknown seed	8
Alto's	1988	5	flowers	RMB	Ramphicarpa montana blossoms	6
Alto's	1988	5	fruits	ATF	Azima tetracantha fruits	25
Alto's	1988	5	fruits	TCF	Trianthema ceratosepala fruits	3
Alto's	1988	5	fruits	TTF	Tribulus terrestris fruits	3
Alto's	1988	5	fruits	XXF	Other or unknown fruits	1
Alto's	1988	5	grass blade bases and seed heads	GRD	Grass seed head	7
Alto's	1988	5	grass blade bases and seed heads	GRT	Grass blade bases	7
Alto's	1988	5	grass blade bases and seed heads	SCT	Sporobolus consimilis blade bases	1
Alto's	1988	5	grass blades	GRL	Grass leaves of other or unknown species	6
Alto's	1988	5	grass corms	XXC	Other or unknown corms	1
Alto's	1988	5	invertebrate	NVR	Invertebrate	147
Alto's	1988	5	other	OTH	Other (formerly a 4-letter code, Othr)	2
Alto's	1988	5	other	TFL	Lyceum leaves	4
Alto's	1988	5	other	UNK	Unknown	10
Alto's	1988	5	other	VRT	Vertebrate	7
Alto's	1988	5	other	WAX	Water	2
Alto's	1988	5	tree gum	FTG	Fever tree gum (may be difficult for observers to discriminate btwn this and FTK)	32
Hook's	1988	5	fruits	ATF	Azima tetracantha fruits	10
Hook's	1988	5	fruits	SFF	Commicarpus fruits	3
Hook's	1988	5	fruits	TCF	Trianthema ceratosepala fruits	1
Hook's	1988	5	fruits	WSF	Withania fruits	13
Hook's	1988	5	fruits	XXF	Other or unknown fruits	42
Hook's	1988	5	grass blade bases and seed heads	GRD	Grass seed head	97
Hook's	1988	5	grass blade bases and seed heads	GRT	Grass blade bases	1
Hook's	1988	5	grass blade bases and seed heads	SCT	Sporobolus consimilis blade bases	22
Hook's	1988	5	grass blades	CDL	Cynodon dactylon leaves	4
Hook's	1988	5	grass blades	GRL	Grass leaves of other or unknown species	13
Hook's	1988	5	grass corms	GRC	Grass corms of other or unknown species	1
Hook's	1988	5	invertebrate	NVR	Invertebrate	27
Hook's	1988	5	other	OTH	Other (formerly a 4-letter code, Othr)	25
Hook's	1988	5	other	SUL	Suaeda leaves	1
Hook's	1988	5	other	TFL	Lyceum leaves	5
Hook's	1988	5	other	UNK	Unknown	3
Hook's	1988	5	other	VRT	Vertebrate	1
Hook's	1988	5	other	WAX	Water	7
Hook's	1988	5	other	XXL	Other or unknown leaves	6
Hook's	1988	5	tree gum	FTG	Fever tree gum (may be difficult for observers to discriminate btwn this and FTK)	41
Alto's	1988	6	fruits	ATF	Azima tetracantha fruits	14
Alto's	1988	6	fruits	TCF	Trianthema ceratosepala fruits	10
Alto's	1988	6	fruits	XXF	Other or unknown fruits	6
Alto's	1988	6	grass blade bases and seed heads	GRD	Grass seed head	16
Alto's	1988	6	grass blade bases and seed heads	SCT	Sporobolus consimilis blade bases	69
Alto's	1988	6	grass blades	GRL	Grass leaves of other or unknown species	7
Alto's	1988	6	grass corms	GRC	Grass corms of other or unknown species	14
Alto's	1988	6	grass corms	SKC	Sporobolus kentrophyllus corms	87
Alto's	1988	6	invertebrate	NVR	Invertebrate	7
Alto's	1988	6	other	OTH	Other (formerly a 4-letter code, Othr)	8
Alto's	1988	6	other	SUL	Suaeda leaves	1
Alto's	1988	6	other	TFL	Lyceum leaves	8
Alto's	1988	6	other	UNK	Unknown	1
Alto's	1988	6	other	XXL	Other or unknown leaves	5
Alto's	1988	6	tree gum	FTG	Fever tree gum (may be difficult for observers to discriminate btwn this and FTK)	99
Hook's	1988	6	fruits	ATF	Azima tetracantha fruits	1
Hook's	1988	6	fruits	TCF	Trianthema ceratosepala fruits	8
Hook's	1988	6	fruits	WSF	Withania fruits	83
Hook's	1988	6	fruits	XXF	Other or unknown fruits	16
Hook's	1988	6	grass blade bases and seed heads	GRD	Grass seed head	10
Hook's	1988	6	grass blade bases and seed heads	SCT	Sporobolus consimilis blade bases	51
Hook's	1988	6	grass blades	GRL	Grass leaves of other or unknown species	12
Hook's	1988	6	grass corms	GRC	Grass corms of other or unknown species	12
Hook's	1988	6	grass corms	SKC	Sporobolus kentrophyllus corms	67
Hook's	1988	6	invertebrate	NVR	Invertebrate	20
Hook's	1988	6	other	OTH	Other (formerly a 4-letter code, Othr)	16
Hook's	1988	6	other	SUL	Suaeda leaves	1
Hook's	1988	6	other	TFL	Lyceum leaves	5
Hook's	1988	6	other	UNK	Unknown	1
Hook's	1988	6	other	WAX	Water	2
Hook's	1988	6	tree gum	FTG	Fever tree gum (may be difficult for observers to discriminate btwn this and FTK)	48
Hook's	1988	6	Vachellia seeds	XXD	In or under dung, or other or unknown seed	7
Alto's	1988	7	fruits	ATF	Azima tetracantha fruits	2
Alto's	1988	7	fruits	TCF	Trianthema ceratosepala fruits	39
Alto's	1988	7	fruits	TTF	Tribulus terrestris fruits	37
Alto's	1988	7	grass blade bases and seed heads	GRD	Grass seed head	1
Alto's	1988	7	grass blade bases and seed heads	SCT	Sporobolus consimilis blade bases	29
Alto's	1988	7	grass corms	GRC	Grass corms of other or unknown species	20
Alto's	1988	7	grass corms	SKC	Sporobolus kentrophyllus corms	172
Alto's	1988	7	invertebrate	NVR	Invertebrate	5
Alto's	1988	7	other	OTH	Other (formerly a 4-letter code, Othr)	9
Alto's	1988	7	other	SPL	Salvadora persica leaves	2
Alto's	1988	7	other	SUL	Suaeda leaves	7
Alto's	1988	7	other	TFL	Lyceum leaves	7
Alto's	1988	7	other	UNK	Unknown	1
Alto's	1988	7	other	WAX	Water	1
Alto's	1988	7	tree gum	FTG	Fever tree gum (may be difficult for observers to discriminate btwn this and FTK)	108
Alto's	1988	7	Vachellia seeds	TOP	Tortilis pods	24
Alto's	1988	7	Vachellia seeds	XXD	In or under dung, or other or unknown seed	20
Hook's	1988	7	fruits	TCF	Trianthema ceratosepala fruits	32
Hook's	1988	7	fruits	TTF	Tribulus terrestris fruits	9
Hook's	1988	7	grass blade bases and seed heads	GRD	Grass seed head	1
Hook's	1988	7	grass blade bases and seed heads	GRT	Grass blade bases	1
Hook's	1988	7	grass blade bases and seed heads	SCT	Sporobolus consimilis blade bases	50
Hook's	1988	7	grass blades	GRL	Grass leaves of other or unknown species	5
Hook's	1988	7	grass corms	GRC	Grass corms of other or unknown species	15
Hook's	1988	7	grass corms	SKC	Sporobolus kentrophyllus corms	2
Hook's	1988	7	invertebrate	NVR	Invertebrate	6
Hook's	1988	7	other	FTX	Fever tree unknown part	1
Hook's	1988	7	other	OTH	Other (formerly a 4-letter code, Othr)	4
Hook's	1988	7	other	SUL	Suaeda leaves	1
Hook's	1988	7	other	TFL	Lyceum leaves	6
Hook's	1988	7	other	WAX	Water	4
Hook's	1988	7	other	XXL	Other or unknown leaves	2
Hook's	1988	7	tree gum	FTG	Fever tree gum (may be difficult for observers to discriminate btwn this and FTK)	12
Hook's	1988	7	Vachellia seeds	TOP	Tortilis pods	77
Hook's	1988	7	Vachellia seeds	XXD	In or under dung, or other or unknown seed	16
Alto's	1988	8	flowers	FTB	Fever tree blossoms	11
Alto's	1988	8	fruits	TCF	Trianthema ceratosepala fruits	86
Alto's	1988	8	fruits	TTF	Tribulus terrestris fruits	16
Alto's	1988	8	grass blade bases and seed heads	SCT	Sporobolus consimilis blade bases	15
Alto's	1988	8	grass corms	GRC	Grass corms of other or unknown species	13
Alto's	1988	8	grass corms	SKC	Sporobolus kentrophyllus corms	198
Alto's	1988	8	invertebrate	NVR	Invertebrate	3
Alto's	1988	8	other	OTH	Other (formerly a 4-letter code, Othr)	7
Alto's	1988	8	other	SUL	Suaeda leaves	5
Alto's	1988	8	other	TFL	Lyceum leaves	29
Alto's	1988	8	other	UNK	Unknown	5
Alto's	1988	8	other	WAX	Water	1
Alto's	1988	8	tree gum	FTG	Fever tree gum (may be difficult for observers to discriminate btwn this and FTK)	81
Alto's	1988	8	Vachellia seeds	XXD	In or under dung, or other or unknown seed	27
Hook's	1988	8	flowers	FTB	Fever tree blossoms	10
Hook's	1988	8	fruits	ATF	Azima tetracantha fruits	1
Hook's	1988	8	fruits	TCF	Trianthema ceratosepala fruits	30
Hook's	1988	8	fruits	TTF	Tribulus terrestris fruits	63
Hook's	1988	8	fruits	WSF	Withania fruits	41
Hook's	1988	8	grass blade bases and seed heads	GRT	Grass blade bases	3
Hook's	1988	8	grass blade bases and seed heads	SCT	Sporobolus consimilis blade bases	44
Hook's	1988	8	grass blades	GRL	Grass leaves of other or unknown species	47
Hook's	1988	8	grass corms	GRC	Grass corms of other or unknown species	125
Hook's	1988	8	grass corms	SKC	Sporobolus kentrophyllus corms	311
Hook's	1988	8	invertebrate	NVR	Invertebrate	12
Hook's	1988	8	other	EDJ	Juice from elephant dung	4
Hook's	1988	8	other	OTH	Other (formerly a 4-letter code, Othr)	15
Hook's	1988	8	other	SUL	Suaeda leaves	1
Hook's	1988	8	other	TFL	Lyceum leaves	6
Hook's	1988	8	other	UNK	Unknown	7
Hook's	1988	8	other	WAX	Water	9
Hook's	1988	8	other	XXL	Other or unknown leaves	1
Hook's	1988	8	tree gum	FTG	Fever tree gum (may be difficult for observers to discriminate btwn this and FTK)	83
Hook's	1988	8	Vachellia seeds	TOP	Tortilis pods	127
Hook's	1988	8	Vachellia seeds	XXD	In or under dung, or other or unknown seed	7
Alto's	1988	9	flowers	FTB	Fever tree blossoms	10
Alto's	1988	9	fruits	TCF	Trianthema ceratosepala fruits	31
Alto's	1988	9	fruits	TTF	Tribulus terrestris fruits	7
Alto's	1988	9	grass blade bases and seed heads	SCT	Sporobolus consimilis blade bases	4
Alto's	1988	9	grass blades	GRL	Grass leaves of other or unknown species	1
Alto's	1988	9	grass corms	GRC	Grass corms of other or unknown species	1
Alto's	1988	9	grass corms	SKC	Sporobolus kentrophyllus corms	53
Alto's	1988	9	invertebrate	NVR	Invertebrate	2
Alto's	1988	9	other	OTH	Other (formerly a 4-letter code, Othr)	1
Alto's	1988	9	other	SUL	Suaeda leaves	13
Alto's	1988	9	other	TFL	Lyceum leaves	15
Alto's	1988	9	other	WAX	Water	2
Alto's	1988	9	tree gum	FTG	Fever tree gum (may be difficult for observers to discriminate btwn this and FTK)	43
Hook's	1988	9	flowers	FTB	Fever tree blossoms	3
Hook's	1988	9	fruits	WSF	Withania fruits	5
Hook's	1988	9	grass blades	GRL	Grass leaves of other or unknown species	4
Hook's	1988	9	grass corms	GRC	Grass corms of other or unknown species	1
Hook's	1988	9	grass corms	SKC	Sporobolus kentrophyllus corms	67
Hook's	1988	9	other	UNK	Unknown	1
Hook's	1988	9	tree gum	FTG	Fever tree gum (may be difficult for observers to discriminate btwn this and FTK)	16
Alto's	1988	10	flowers	FTB	Fever tree blossoms	26
Alto's	1988	10	fruits	TCF	Trianthema ceratosepala fruits	46
Alto's	1988	10	fruits	TTF	Tribulus terrestris fruits	34
Alto's	1988	10	grass corms	GRC	Grass corms of other or unknown species	2
Alto's	1988	10	grass corms	SKC	Sporobolus kentrophyllus corms	66
Alto's	1988	10	other	OTH	Other (formerly a 4-letter code, Othr)	3
Alto's	1988	10	other	TFL	Lyceum leaves	1
Alto's	1988	10	other	UNK	Unknown	1
Alto's	1988	10	tree gum	FTG	Fever tree gum (may be difficult for observers to discriminate btwn this and FTK)	35
Alto's	1988	10	Vachellia seeds	FTP	Fever tree pods	6
Hook's	1988	10	fruits	WSF	Withania fruits	26
Hook's	1988	10	grass blade bases and seed heads	SCT	Sporobolus consimilis blade bases	62
Hook's	1988	10	grass blades	GRL	Grass leaves of other or unknown species	11
Hook's	1988	10	grass corms	GRC	Grass corms of other or unknown species	75
Hook's	1988	10	grass corms	SKC	Sporobolus kentrophyllus corms	67
Hook's	1988	10	invertebrate	NVR	Invertebrate	5
Hook's	1988	10	other	OTH	Other (formerly a 4-letter code, Othr)	1
Hook's	1988	10	other	WAX	Water	1
Hook's	1988	10	tree gum	FTG	Fever tree gum (may be difficult for observers to discriminate btwn this and FTK)	36
Hook's	1988	10	Vachellia seeds	FTP	Fever tree pods	4
Alto's	1988	11	fruits	ATF	Azima tetracantha fruits	2
Alto's	1988	11	fruits	TCF	Trianthema ceratosepala fruits	25
Alto's	1988	11	fruits	TTF	Tribulus terrestris fruits	10
Alto's	1988	11	grass blade bases and seed heads	SCT	Sporobolus consimilis blade bases	1
Alto's	1988	11	grass blades	GRL	Grass leaves of other or unknown species	12
Alto's	1988	11	grass corms	GRC	Grass corms of other or unknown species	1
Alto's	1988	11	grass corms	SKC	Sporobolus kentrophyllus corms	9
Alto's	1988	11	invertebrate	NVR	Invertebrate	1
Alto's	1988	11	other	OTH	Other (formerly a 4-letter code, Othr)	8
Alto's	1988	11	other	UNK	Unknown	10
Alto's	1988	11	tree gum	FTG	Fever tree gum (may be difficult for observers to discriminate btwn this and FTK)	12
Hook's	1988	11	fruits	TCF	Trianthema ceratosepala fruits	3
Hook's	1988	11	fruits	WSF	Withania fruits	5
Hook's	1988	11	grass blade bases and seed heads	SCT	Sporobolus consimilis blade bases	1
Hook's	1988	11	grass blades	CDL	Cynodon dactylon leaves	1
Hook's	1988	11	grass blades	GRL	Grass leaves of other or unknown species	59
Hook's	1988	11	grass corms	GRC	Grass corms of other or unknown species	2
Hook's	1988	11	grass corms	XXC	Other or unknown corms	5
Hook's	1988	11	invertebrate	NVR	Invertebrate	1
Hook's	1988	11	other	OTH	Other (formerly a 4-letter code, Othr)	23
Hook's	1988	11	other	TFL	Lyceum leaves	10
Hook's	1988	11	other	UNK	Unknown	1
Hook's	1988	11	other	WAX	Water	1
Hook's	1988	11	other	XXL	Other or unknown leaves	6
Hook's	1988	11	tree gum	FTG	Fever tree gum (may be difficult for observers to discriminate btwn this and FTK)	33
Hook's	1988	11	Vachellia seeds	FTP	Fever tree pods	46
Hook's	1988	11	Vachellia seeds	XXD	In or under dung, or other or unknown seed	4
Alto's	1988	12	fruits	ATF	Azima tetracantha fruits	11
Alto's	1988	12	other	OTH	Other (formerly a 4-letter code, Othr)	1
Hook's	1988	12	fruits	ATF	Azima tetracantha fruits	16
Hook's	1988	12	fruits	SPF	Salvadora persica fruits	10
Hook's	1988	12	fruits	TCF	Trianthema ceratosepala fruits	1
Hook's	1988	12	fruits	TFF	Lyceum fruits	4
Hook's	1988	12	grass blades	GRL	Grass leaves of other or unknown species	1
Hook's	1988	12	grass corms	GRC	Grass corms of other or unknown species	1
Hook's	1988	12	invertebrate	NVR	Invertebrate	1
Hook's	1988	12	other	UNK	Unknown	2
Hook's	1988	12	other	WAX	Water	2
Hook's	1988	12	tree gum	FTG	Fever tree gum (may be difficult for observers to discriminate btwn this and FTK)	8
Hook's	1988	12	Vachellia seeds	FTP	Fever tree pods	1
Hook's	1988	12	Vachellia seeds	XXD	In or under dung, or other or unknown seed	1
Alto's	1989	1	flowers	RMB	Ramphicarpa montana blossoms	9
Alto's	1989	1	fruits	ATF	Azima tetracantha fruits	41
Alto's	1989	1	fruits	TCF	Trianthema ceratosepala fruits	6
Alto's	1989	1	grass blade bases and seed heads	GRT	Grass blade bases	11
Alto's	1989	1	grass blade bases and seed heads	SCT	Sporobolus consimilis blade bases	2
Alto's	1989	1	grass blades	GRL	Grass leaves of other or unknown species	31
Alto's	1989	1	invertebrate	NVR	Invertebrate	10
Alto's	1989	1	other	OTH	Other (formerly a 4-letter code, Othr)	19
Alto's	1989	1	other	TFL	Lyceum leaves	8
Alto's	1989	1	other	UNK	Unknown	3
Alto's	1989	1	other	WAX	Water	2
Alto's	1989	1	tree gum	FTG	Fever tree gum (may be difficult for observers to discriminate btwn this and FTK)	40
Hook's	1989	1	flowers	TOB	Tortilis blossoms	5
Hook's	1989	1	fruits	ATF	Azima tetracantha fruits	19
Hook's	1989	1	fruits	CTF	Capparis tomentosa fruit	1
Hook's	1989	1	fruits	XXF	Other or unknown fruits	1
Hook's	1989	1	grass blade bases and seed heads	SCT	Sporobolus consimilis blade bases	3
Hook's	1989	1	grass blades	GRL	Grass leaves of other or unknown species	47
Hook's	1989	1	other	OTH	Other (formerly a 4-letter code, Othr)	29
Hook's	1989	1	other	TFL	Lyceum leaves	5
Hook's	1989	1	other	UNK	Unknown	4
Hook's	1989	1	other	WAX	Water	1
Hook's	1989	1	other	XXL	Other or unknown leaves	11
Hook's	1989	1	Vachellia seeds	XXD	In or under dung, or other or unknown seed	1
Alto's	1989	2	flowers	RMB	Ramphicarpa montana blossoms	3
Alto's	1989	2	fruits	ATF	Azima tetracantha fruits	37
Alto's	1989	2	fruits	SFF	Commicarpus fruits	3
Alto's	1989	2	fruits	TCF	Trianthema ceratosepala fruits	2
Alto's	1989	2	fruits	TFF	Lyceum fruits	2
Alto's	1989	2	fruits	TTF	Tribulus terrestris fruits	3
Alto's	1989	2	fruits	XXF	Other or unknown fruits	1
Alto's	1989	2	grass blade bases and seed heads	GRD	Grass seed head	10
Alto's	1989	2	grass blade bases and seed heads	GRT	Grass blade bases	6
Alto's	1989	2	grass blade bases and seed heads	SCT	Sporobolus consimilis blade bases	5
Alto's	1989	2	grass blades	GRL	Grass leaves of other or unknown species	42
Alto's	1989	2	grass corms	GRC	Grass corms of other or unknown species	34
Alto's	1989	2	grass corms	SKC	Sporobolus kentrophyllus corms	25
Alto's	1989	2	grass corms	XXC	Other or unknown corms	21
Alto's	1989	2	invertebrate	NVR	Invertebrate	62
Alto's	1989	2	other	OTH	Other (formerly a 4-letter code, Othr)	20
Alto's	1989	2	other	TFL	Lyceum leaves	1
Alto's	1989	2	other	UNK	Unknown	11
Alto's	1989	2	other	WAX	Water	2
Alto's	1989	2	tree gum	FTG	Fever tree gum (may be difficult for observers to discriminate btwn this and FTK)	36
Alto's	1989	2	Vachellia seeds	FTP	Fever tree pods	11
Alto's	1989	2	Vachellia seeds	XXD	In or under dung, or other or unknown seed	2
Hook's	1989	2	fruits	ATF	Azima tetracantha fruits	22
Hook's	1989	2	fruits	WSF	Withania fruits	9
Hook's	1989	2	fruits	XXF	Other or unknown fruits	3
Hook's	1989	2	grass blade bases and seed heads	GRD	Grass seed head	5
Hook's	1989	2	grass blade bases and seed heads	SCT	Sporobolus consimilis blade bases	11
Hook's	1989	2	grass blades	GRL	Grass leaves of other or unknown species	50
Hook's	1989	2	invertebrate	NVR	Invertebrate	4
Hook's	1989	2	other	OTH	Other (formerly a 4-letter code, Othr)	37
Hook's	1989	2	other	TFL	Lyceum leaves	1
Hook's	1989	2	other	UNK	Unknown	2
Hook's	1989	2	other	WAX	Water	1
Hook's	1989	2	other	XXL	Other or unknown leaves	1
Hook's	1989	2	tree gum	FTG	Fever tree gum (may be difficult for observers to discriminate btwn this and FTK)	3
Alto's	1989	3	flowers	TOB	Tortilis blossoms	81
Alto's	1989	3	fruits	TCF	Trianthema ceratosepala fruits	13
Alto's	1989	3	fruits	WSF	Withania fruits	1
Alto's	1989	3	grass blade bases and seed heads	SCT	Sporobolus consimilis blade bases	24
Alto's	1989	3	grass blades	GRL	Grass leaves of other or unknown species	5
Alto's	1989	3	grass corms	GRC	Grass corms of other or unknown species	14
Alto's	1989	3	grass corms	SKC	Sporobolus kentrophyllus corms	41
Alto's	1989	3	grass corms	XXC	Other or unknown corms	6
Alto's	1989	3	invertebrate	NVR	Invertebrate	1
Alto's	1989	3	other	OTH	Other (formerly a 4-letter code, Othr)	1
Alto's	1989	3	other	TFL	Lyceum leaves	2
Alto's	1989	3	other	UNK	Unknown	2
Alto's	1989	3	other	WAX	Water	1
Alto's	1989	3	tree gum	FTG	Fever tree gum (may be difficult for observers to discriminate btwn this and FTK)	23
Alto's	1989	3	Vachellia seeds	FTP	Fever tree pods	24
Alto's	1989	3	Vachellia seeds	XXD	In or under dung, or other or unknown seed	5
Hook's	1989	3	fruits	CTF	Capparis tomentosa fruit	30
Hook's	1989	3	fruits	TCF	Trianthema ceratosepala fruits	12
Hook's	1989	3	fruits	WSF	Withania fruits	17
Hook's	1989	3	grass blade bases and seed heads	GRT	Grass blade bases	1
Hook's	1989	3	grass blade bases and seed heads	SCT	Sporobolus consimilis blade bases	59
Hook's	1989	3	grass blades	GRL	Grass leaves of other or unknown species	21
Hook's	1989	3	grass corms	GRC	Grass corms of other or unknown species	11
Hook's	1989	3	grass corms	SKC	Sporobolus kentrophyllus corms	6
Hook's	1989	3	invertebrate	NVR	Invertebrate	8
Hook's	1989	3	other	OTH	Other (formerly a 4-letter code, Othr)	4
Hook's	1989	3	other	TFL	Lyceum leaves	5
Hook's	1989	3	other	UNK	Unknown	6
Hook's	1989	3	other	WAX	Water	2
Hook's	1989	3	Vachellia seeds	XXD	In or under dung, or other or unknown seed	7
Alto's	1989	4	flowers	RMB	Ramphicarpa montana blossoms	53
Alto's	1989	4	fruits	TCF	Trianthema ceratosepala fruits	32
Alto's	1989	4	grass blade bases and seed heads	GRT	Grass blade bases	1
Alto's	1989	4	grass blade bases and seed heads	SCT	Sporobolus consimilis blade bases	8
Alto's	1989	4	grass blades	GRL	Grass leaves of other or unknown species	103
Alto's	1989	4	grass corms	GRC	Grass corms of other or unknown species	2
Alto's	1989	4	invertebrate	NVR	Invertebrate	3
Alto's	1989	4	other	OTH	Other (formerly a 4-letter code, Othr)	2
Alto's	1989	4	other	TFL	Lyceum leaves	37
Alto's	1989	4	other	UNK	Unknown	9
Alto's	1989	4	tree gum	FTG	Fever tree gum (may be difficult for observers to discriminate btwn this and FTK)	91
Alto's	1989	4	Vachellia seeds	FTP	Fever tree pods	38
Alto's	1989	4	Vachellia seeds	XXD	In or under dung, or other or unknown seed	1
Hook's	1989	4	fruits	TCF	Trianthema ceratosepala fruits	13
Hook's	1989	4	grass blade bases and seed heads	GRT	Grass blade bases	11
Hook's	1989	4	grass blade bases and seed heads	SCT	Sporobolus consimilis blade bases	6
Hook's	1989	4	grass blades	GRL	Grass leaves of other or unknown species	176
Hook's	1989	4	other	OTH	Other (formerly a 4-letter code, Othr)	8
Hook's	1989	4	other	UNK	Unknown	4
Hook's	1989	4	other	WAX	Water	4
Hook's	1989	4	other	XXL	Other or unknown leaves	35
Hook's	1989	4	tree gum	FTG	Fever tree gum (may be difficult for observers to discriminate btwn this and FTK)	7
Alto's	1989	5	flowers	RMB	Ramphicarpa montana blossoms	14
Alto's	1989	5	fruits	RMF	Ramphicarpa montana fruits	15
Alto's	1989	5	fruits	SFF	Commicarpus fruits	20
Alto's	1989	5	fruits	TCF	Trianthema ceratosepala fruits	17
Alto's	1989	5	grass blade bases and seed heads	GRD	Grass seed head	8
Alto's	1989	5	grass blade bases and seed heads	GRT	Grass blade bases	14
Alto's	1989	5	grass blade bases and seed heads	SCT	Sporobolus consimilis blade bases	31
Alto's	1989	5	grass blades	CDL	Cynodon dactylon leaves	2
Alto's	1989	5	grass blades	GRL	Grass leaves of other or unknown species	61
Alto's	1989	5	grass corms	GRC	Grass corms of other or unknown species	3
Alto's	1989	5	grass corms	SKC	Sporobolus kentrophyllus corms	1
Alto's	1989	5	grass corms	XXC	Other or unknown corms	1
Alto's	1989	5	invertebrate	NVR	Invertebrate	4
Alto's	1989	5	other	OTH	Other (formerly a 4-letter code, Othr)	9
Alto's	1989	5	other	TFL	Lyceum leaves	6
Alto's	1989	5	other	UNK	Unknown	1
Alto's	1989	5	other	WAX	Water	2
Alto's	1989	5	other	XXL	Other or unknown leaves	1
Alto's	1989	5	tree gum	FTG	Fever tree gum (may be difficult for observers to discriminate btwn this and FTK)	75
Alto's	1989	5	Vachellia seeds	FTP	Fever tree pods	40
Hook's	1989	5	fruits	TCF	Trianthema ceratosepala fruits	9
Hook's	1989	5	fruits	XXF	Other or unknown fruits	10
Hook's	1989	5	grass blade bases and seed heads	GRT	Grass blade bases	6
Hook's	1989	5	grass blade bases and seed heads	SCT	Sporobolus consimilis blade bases	11
Hook's	1989	5	grass blades	GRL	Grass leaves of other or unknown species	10
Hook's	1989	5	invertebrate	NVR	Invertebrate	1
Hook's	1989	5	other	OTH	Other (formerly a 4-letter code, Othr)	8
Hook's	1989	5	other	TFL	Lyceum leaves	1
Alto's	1989	6	fruits	ATF	Azima tetracantha fruits	3
Alto's	1989	6	fruits	SFF	Commicarpus fruits	7
Alto's	1989	6	fruits	TCF	Trianthema ceratosepala fruits	5
Alto's	1989	6	fruits	WSF	Withania fruits	1
Alto's	1989	6	fruits	XXF	Other or unknown fruits	22
Alto's	1989	6	grass blade bases and seed heads	GRD	Grass seed head	21
Alto's	1989	6	grass blade bases and seed heads	GRT	Grass blade bases	1
Alto's	1989	6	grass blade bases and seed heads	SCT	Sporobolus consimilis blade bases	9
Alto's	1989	6	grass blades	GRL	Grass leaves of other or unknown species	14
Alto's	1989	6	grass corms	GRC	Grass corms of other or unknown species	7
Alto's	1989	6	grass corms	SKC	Sporobolus kentrophyllus corms	124
Alto's	1989	6	grass corms	XXC	Other or unknown corms	2
Alto's	1989	6	invertebrate	NVR	Invertebrate	6
Alto's	1989	6	other	OTH	Other (formerly a 4-letter code, Othr)	18
Alto's	1989	6	other	SUL	Suaeda leaves	2
Alto's	1989	6	other	TFL	Lyceum leaves	10
Alto's	1989	6	other	UNK	Unknown	2
Alto's	1989	6	other	WAX	Water	2
Alto's	1989	6	tree gum	FTG	Fever tree gum (may be difficult for observers to discriminate btwn this and FTK)	38
Alto's	1989	6	Vachellia seeds	FTP	Fever tree pods	11
Alto's	1989	6	Vachellia seeds	TOP	Tortilis pods	34
Hook's	1989	6	fruits	TCF	Trianthema ceratosepala fruits	20
Hook's	1989	6	fruits	WSF	Withania fruits	20
Hook's	1989	6	fruits	XXF	Other or unknown fruits	5
Hook's	1989	6	grass blade bases and seed heads	GRD	Grass seed head	11
Hook's	1989	6	grass blade bases and seed heads	GRT	Grass blade bases	4
Hook's	1989	6	grass blade bases and seed heads	SCT	Sporobolus consimilis blade bases	19
Hook's	1989	6	grass blades	GRL	Grass leaves of other or unknown species	23
Hook's	1989	6	grass corms	GRC	Grass corms of other or unknown species	21
Hook's	1989	6	grass corms	SKC	Sporobolus kentrophyllus corms	139
Hook's	1989	6	invertebrate	NVR	Invertebrate	21
Hook's	1989	6	other	OTH	Other (formerly a 4-letter code, Othr)	17
Hook's	1989	6	other	TFL	Lyceum leaves	1
Hook's	1989	6	other	UNK	Unknown	2
Hook's	1989	6	other	WAX	Water	6
Hook's	1989	6	tree gum	FTG	Fever tree gum (may be difficult for observers to discriminate btwn this and FTK)	8
Hook's	1989	6	Vachellia seeds	TOP	Tortilis pods	3
Hook's	1989	6	Vachellia seeds	XXD	In or under dung, or other or unknown seed	4
Alto's	1989	7	fruits	ATF	Azima tetracantha fruits	6
Alto's	1989	7	fruits	TCF	Trianthema ceratosepala fruits	3
Alto's	1989	7	grass blade bases and seed heads	SCT	Sporobolus consimilis blade bases	1
Alto's	1989	7	grass corms	GRC	Grass corms of other or unknown species	1
Alto's	1989	7	grass corms	SKC	Sporobolus kentrophyllus corms	114
Alto's	1989	7	other	OTH	Other (formerly a 4-letter code, Othr)	2
Alto's	1989	7	other	SUL	Suaeda leaves	3
Alto's	1989	7	other	TFL	Lyceum leaves	5
Alto's	1989	7	other	UNK	Unknown	3
Alto's	1989	7	tree gum	FTG	Fever tree gum (may be difficult for observers to discriminate btwn this and FTK)	15
Alto's	1989	7	Vachellia seeds	FTP	Fever tree pods	4
Alto's	1989	7	Vachellia seeds	TOP	Tortilis pods	213
Hook's	1989	7	fruits	ATF	Azima tetracantha fruits	3
Hook's	1989	7	fruits	TCF	Trianthema ceratosepala fruits	7
Hook's	1989	7	fruits	WSF	Withania fruits	77
Hook's	1989	7	grass blade bases and seed heads	GRT	Grass blade bases	4
Hook's	1989	7	grass blade bases and seed heads	SCT	Sporobolus consimilis blade bases	19
Hook's	1989	7	grass blades	CDL	Cynodon dactylon leaves	1
Hook's	1989	7	grass blades	GRL	Grass leaves of other or unknown species	15
Hook's	1989	7	grass corms	GRC	Grass corms of other or unknown species	12
Hook's	1989	7	grass corms	SKC	Sporobolus kentrophyllus corms	330
Hook's	1989	7	invertebrate	NVR	Invertebrate	10
Hook's	1989	7	other	OTH	Other (formerly a 4-letter code, Othr)	25
Hook's	1989	7	other	SUL	Suaeda leaves	5
Hook's	1989	7	other	UNK	Unknown	6
Hook's	1989	7	other	WAX	Water	3
Hook's	1989	7	tree gum	FTG	Fever tree gum (may be difficult for observers to discriminate btwn this and FTK)	12
Hook's	1989	7	Vachellia seeds	TOP	Tortilis pods	44
Hook's	1989	7	Vachellia seeds	XXD	In or under dung, or other or unknown seed	4
Alto's	1989	8	fruits	ATF	Azima tetracantha fruits	1
Alto's	1989	8	fruits	TCF	Trianthema ceratosepala fruits	7
Alto's	1989	8	grass blade bases and seed heads	SCT	Sporobolus consimilis blade bases	3
Alto's	1989	8	grass blades	GRL	Grass leaves of other or unknown species	1
Alto's	1989	8	grass corms	GRC	Grass corms of other or unknown species	8
Alto's	1989	8	grass corms	SKC	Sporobolus kentrophyllus corms	26
Alto's	1989	8	other	OTH	Other (formerly a 4-letter code, Othr)	2
Alto's	1989	8	other	UNK	Unknown	6
Alto's	1989	8	tree gum	FTG	Fever tree gum (may be difficult for observers to discriminate btwn this and FTK)	19
Alto's	1989	8	Vachellia seeds	TOP	Tortilis pods	138
Alto's	1989	8	Vachellia seeds	XXD	In or under dung, or other or unknown seed	2
Hook's	1989	8	fruits	TCF	Trianthema ceratosepala fruits	26
Hook's	1989	8	fruits	WSF	Withania fruits	15
Hook's	1989	8	fruits	XXF	Other or unknown fruits	1
Hook's	1989	8	grass blade bases and seed heads	SCT	Sporobolus consimilis blade bases	4
Hook's	1989	8	grass blades	CDL	Cynodon dactylon leaves	4
Hook's	1989	8	grass blades	GRL	Grass leaves of other or unknown species	33
Hook's	1989	8	grass corms	GRC	Grass corms of other or unknown species	7
Hook's	1989	8	grass corms	SKC	Sporobolus kentrophyllus corms	265
Hook's	1989	8	invertebrate	NVR	Invertebrate	8
Hook's	1989	8	other	OTH	Other (formerly a 4-letter code, Othr)	11
Hook's	1989	8	other	UNK	Unknown	2
Hook's	1989	8	other	WAX	Water	1
Hook's	1989	8	other	XXL	Other or unknown leaves	1
Hook's	1989	8	tree gum	FTG	Fever tree gum (may be difficult for observers to discriminate btwn this and FTK)	1
Hook's	1989	8	Vachellia seeds	TOP	Tortilis pods	84
Hook's	1989	8	Vachellia seeds	XXD	In or under dung, or other or unknown seed	1
Alto's	1989	9	flowers	FTB	Fever tree blossoms	24
Alto's	1989	9	fruits	ATF	Azima tetracantha fruits	2
Alto's	1989	9	fruits	TCF	Trianthema ceratosepala fruits	16
Alto's	1989	9	grass blade bases and seed heads	SCT	Sporobolus consimilis blade bases	1
Alto's	1989	9	grass blades	GRL	Grass leaves of other or unknown species	1
Alto's	1989	9	grass corms	GRC	Grass corms of other or unknown species	1
Alto's	1989	9	grass corms	SKC	Sporobolus kentrophyllus corms	4
Alto's	1989	9	other	OTH	Other (formerly a 4-letter code, Othr)	1
Alto's	1989	9	other	TFL	Lyceum leaves	1
Alto's	1989	9	other	UNK	Unknown	1
Alto's	1989	9	tree gum	FTG	Fever tree gum (may be difficult for observers to discriminate btwn this and FTK)	13
Hook's	1989	9	fruits	WSF	Withania fruits	29
Hook's	1989	9	grass blade bases and seed heads	SCT	Sporobolus consimilis blade bases	11
Hook's	1989	9	grass blades	CDL	Cynodon dactylon leaves	13
Hook's	1989	9	grass blades	GRL	Grass leaves of other or unknown species	29
Hook's	1989	9	grass corms	GRC	Grass corms of other or unknown species	73
Hook's	1989	9	grass corms	SKC	Sporobolus kentrophyllus corms	17
Hook's	1989	9	invertebrate	NVR	Invertebrate	3
Hook's	1989	9	other	OTH	Other (formerly a 4-letter code, Othr)	2
Hook's	1989	9	other	SUL	Suaeda leaves	1
Hook's	1989	9	other	UNK	Unknown	2
Hook's	1989	9	other	WAX	Water	2
Hook's	1989	9	tree gum	ADG	Acacia drepanolobium gum	6
Hook's	1989	9	Vachellia seeds	TOP	Tortilis pods	64
Alto's	1989	10	flowers	FTB	Fever tree blossoms	34
Alto's	1989	10	fruits	ATF	Azima tetracantha fruits	1
Alto's	1989	10	fruits	TCF	Trianthema ceratosepala fruits	53
Alto's	1989	10	grass blade bases and seed heads	GRT	Grass blade bases	8
Alto's	1989	10	grass blade bases and seed heads	SCT	Sporobolus consimilis blade bases	19
Alto's	1989	10	grass blades	GRL	Grass leaves of other or unknown species	12
Alto's	1989	10	grass corms	GRC	Grass corms of other or unknown species	13
Alto's	1989	10	grass corms	SKC	Sporobolus kentrophyllus corms	160
Alto's	1989	10	invertebrate	NVR	Invertebrate	6
Alto's	1989	10	other	OTH	Other (formerly a 4-letter code, Othr)	15
Alto's	1989	10	other	SUL	Suaeda leaves	1
Alto's	1989	10	other	TFL	Lyceum leaves	4
Alto's	1989	10	other	UNK	Unknown	7
Alto's	1989	10	other	WAX	Water	4
Alto's	1989	10	tree gum	FTG	Fever tree gum (may be difficult for observers to discriminate btwn this and FTK)	70
Alto's	1989	10	Vachellia seeds	FTP	Fever tree pods	45
Hook's	1989	10	flowers	TOB	Tortilis blossoms	8
Hook's	1989	10	fruits	SPF	Salvadora persica fruits	2
Hook's	1989	10	fruits	TCF	Trianthema ceratosepala fruits	20
Hook's	1989	10	fruits	WSF	Withania fruits	15
Hook's	1989	10	grass blade bases and seed heads	GRT	Grass blade bases	8
Hook's	1989	10	grass blade bases and seed heads	SCT	Sporobolus consimilis blade bases	11
Hook's	1989	10	grass blades	CDL	Cynodon dactylon leaves	8
Hook's	1989	10	grass blades	GRL	Grass leaves of other or unknown species	34
Hook's	1989	10	grass corms	GRC	Grass corms of other or unknown species	27
Hook's	1989	10	grass corms	SKC	Sporobolus kentrophyllus corms	184
Hook's	1989	10	invertebrate	NVR	Invertebrate	4
Hook's	1989	10	other	OTH	Other (formerly a 4-letter code, Othr)	8
Hook's	1989	10	other	SPL	Salvadora persica leaves	3
Hook's	1989	10	other	SUL	Suaeda leaves	1
Hook's	1989	10	other	UNK	Unknown	5
Hook's	1989	10	other	WAX	Water	3
Hook's	1989	10	other	XXL	Other or unknown leaves	5
Hook's	1989	10	tree gum	FTG	Fever tree gum (may be difficult for observers to discriminate btwn this and FTK)	21
Hook's	1989	10	Vachellia seeds	FTP	Fever tree pods	10
Hook's	1989	10	Vachellia seeds	TOP	Tortilis pods	14
Hook's	1989	10	Vachellia seeds	XXD	In or under dung, or other or unknown seed	12
Alto's	1989	11	flowers	FTB	Fever tree blossoms	10
Alto's	1989	11	fruits	ATF	Azima tetracantha fruits	5
Alto's	1989	11	fruits	TCF	Trianthema ceratosepala fruits	114
Alto's	1989	11	fruits	TFF	Lyceum fruits	1
Alto's	1989	11	grass blade bases and seed heads	GRT	Grass blade bases	4
Alto's	1989	11	grass blade bases and seed heads	SCT	Sporobolus consimilis blade bases	19
Alto's	1989	11	grass blades	GRL	Grass leaves of other or unknown species	325
Alto's	1989	11	grass corms	GRC	Grass corms of other or unknown species	10
Alto's	1989	11	grass corms	SKC	Sporobolus kentrophyllus corms	17
Alto's	1989	11	invertebrate	NVR	Invertebrate	11
Alto's	1989	11	other	OTH	Other (formerly a 4-letter code, Othr)	19
Alto's	1989	11	other	SUL	Suaeda leaves	6
Alto's	1989	11	other	TFL	Lyceum leaves	44
Alto's	1989	11	other	UNK	Unknown	9
Alto's	1989	11	tree gum	FTG	Fever tree gum (may be difficult for observers to discriminate btwn this and FTK)	175
Alto's	1989	11	Vachellia seeds	FTP	Fever tree pods	54
Alto's	1989	11	Vachellia seeds	XXD	In or under dung, or other or unknown seed	18
Hook's	1989	11	flowers	RMB	Ramphicarpa montana blossoms	4
Hook's	1989	11	fruits	ATF	Azima tetracantha fruits	2
Hook's	1989	11	fruits	CTF	Capparis tomentosa fruit	2
Hook's	1989	11	fruits	TCF	Trianthema ceratosepala fruits	8
Hook's	1989	11	fruits	WSF	Withania fruits	151
Hook's	1989	11	grass blade bases and seed heads	GRT	Grass blade bases	3
Hook's	1989	11	grass blade bases and seed heads	SCT	Sporobolus consimilis blade bases	8
Hook's	1989	11	grass blades	CDL	Cynodon dactylon leaves	20
Hook's	1989	11	grass blades	GRL	Grass leaves of other or unknown species	330
Hook's	1989	11	grass corms	GRC	Grass corms of other or unknown species	122
Hook's	1989	11	grass corms	SKC	Sporobolus kentrophyllus corms	56
Hook's	1989	11	invertebrate	NVR	Invertebrate	13
Hook's	1989	11	other	OTH	Other (formerly a 4-letter code, Othr)	30
Hook's	1989	11	other	TFL	Lyceum leaves	1
Hook's	1989	11	other	UNK	Unknown	20
Hook's	1989	11	other	WAX	Water	3
Hook's	1989	11	other	XXL	Other or unknown leaves	1
Hook's	1989	11	tree gum	FTG	Fever tree gum (may be difficult for observers to discriminate btwn this and FTK)	24
Hook's	1989	11	Vachellia seeds	TOP	Tortilis pods	3
Hook's	1989	11	Vachellia seeds	XXD	In or under dung, or other or unknown seed	44
Alto's	1989	12	flowers	RMB	Ramphicarpa montana blossoms	59
Alto's	1989	12	fruits	ATF	Azima tetracantha fruits	22
Alto's	1989	12	fruits	RMF	Ramphicarpa montana fruits	9
Alto's	1989	12	fruits	SFF	Commicarpus fruits	1
Alto's	1989	12	fruits	TCF	Trianthema ceratosepala fruits	22
Alto's	1989	12	grass blade bases and seed heads	GRT	Grass blade bases	87
Alto's	1989	12	grass blades	CDL	Cynodon dactylon leaves	1
Alto's	1989	12	grass blades	GRL	Grass leaves of other or unknown species	233
Alto's	1989	12	grass corms	SKC	Sporobolus kentrophyllus corms	1
Alto's	1989	12	invertebrate	NVR	Invertebrate	3
Alto's	1989	12	other	OTH	Other (formerly a 4-letter code, Othr)	11
Alto's	1989	12	other	TFL	Lyceum leaves	20
Alto's	1989	12	other	UNK	Unknown	12
Alto's	1989	12	other	VRT	Vertebrate	1
Alto's	1989	12	other	WAX	Water	2
Alto's	1989	12	other	XXL	Other or unknown leaves	30
Alto's	1989	12	tree gum	FTG	Fever tree gum (may be difficult for observers to discriminate btwn this and FTK)	50
Hook's	1989	12	fruits	TCF	Trianthema ceratosepala fruits	8
Hook's	1989	12	fruits	TFF	Lyceum fruits	1
Hook's	1989	12	grass blade bases and seed heads	GRT	Grass blade bases	19
Hook's	1989	12	grass blade bases and seed heads	SCT	Sporobolus consimilis blade bases	3
Hook's	1989	12	grass blades	CDL	Cynodon dactylon leaves	16
Hook's	1989	12	grass blades	GRL	Grass leaves of other or unknown species	181
Hook's	1989	12	grass corms	XXC	Other or unknown corms	1
Hook's	1989	12	invertebrate	NVR	Invertebrate	9
Hook's	1989	12	other	OTH	Other (formerly a 4-letter code, Othr)	3
Hook's	1989	12	other	UNK	Unknown	8
Hook's	1989	12	other	WAX	Water	6
Hook's	1989	12	other	XXL	Other or unknown leaves	14
Hook's	1989	12	tree gum	ADG	Acacia drepanolobium gum	1
Hook's	1989	12	Vachellia seeds	XXD	In or under dung, or other or unknown seed	7
Alto's	1990	1	flowers	RMB	Ramphicarpa montana blossoms	4
Alto's	1990	1	fruits	ATF	Azima tetracantha fruits	76
Alto's	1990	1	fruits	RMF	Ramphicarpa montana fruits	10
Alto's	1990	1	fruits	TCF	Trianthema ceratosepala fruits	10
Alto's	1990	1	fruits	TFF	Lyceum fruits	2
Alto's	1990	1	fruits	TTF	Tribulus terrestris fruits	1
Alto's	1990	1	fruits	WSF	Withania fruits	2
Alto's	1990	1	grass blade bases and seed heads	GRD	Grass seed head	30
Alto's	1990	1	grass blade bases and seed heads	GRT	Grass blade bases	30
Alto's	1990	1	grass blade bases and seed heads	SCT	Sporobolus consimilis blade bases	6
Alto's	1990	1	grass blades	GRL	Grass leaves of other or unknown species	66
Alto's	1990	1	invertebrate	NVR	Invertebrate	20
Alto's	1990	1	other	OTH	Other (formerly a 4-letter code, Othr)	5
Alto's	1990	1	other	TFL	Lyceum leaves	8
Alto's	1990	1	other	UNK	Unknown	4
Alto's	1990	1	other	WAX	Water	3
Alto's	1990	1	other	XXL	Other or unknown leaves	4
Alto's	1990	1	tree gum	FTG	Fever tree gum (may be difficult for observers to discriminate btwn this and FTK)	45
Alto's	1990	1	Vachellia seeds	FTP	Fever tree pods	10
Alto's	1990	1	Vachellia seeds	XXD	In or under dung, or other or unknown seed	3
Hook's	1990	1	fruits	TCF	Trianthema ceratosepala fruits	3
Hook's	1990	1	fruits	XXF	Other or unknown fruits	2
Hook's	1990	1	grass blade bases and seed heads	GRD	Grass seed head	81
Hook's	1990	1	grass blade bases and seed heads	GRT	Grass blade bases	19
Hook's	1990	1	grass blade bases and seed heads	SCT	Sporobolus consimilis blade bases	1
Hook's	1990	1	grass blades	GRL	Grass leaves of other or unknown species	64
Hook's	1990	1	grass corms	GRC	Grass corms of other or unknown species	53
Hook's	1990	1	grass corms	XXC	Other or unknown corms	16
Hook's	1990	1	invertebrate	NVR	Invertebrate	35
Hook's	1990	1	other	OTH	Other (formerly a 4-letter code, Othr)	35
Hook's	1990	1	other	TFL	Lyceum leaves	4
Hook's	1990	1	other	UNK	Unknown	2
Hook's	1990	1	other	WAX	Water	3
Hook's	1990	1	other	XXL	Other or unknown leaves	5
Hook's	1990	1	other	XXR	Other or unknown roots	7
Hook's	1990	1	tree gum	FTG	Fever tree gum (may be difficult for observers to discriminate btwn this and FTK)	2
Hook's	1990	1	Vachellia seeds	FTP	Fever tree pods	9
Hook's	1990	1	Vachellia seeds	XXD	In or under dung, or other or unknown seed	2
Alto's	1990	2	flowers	TOB	Tortilis blossoms	15
Alto's	1990	2	fruits	ATF	Azima tetracantha fruits	56
Alto's	1990	2	fruits	TCF	Trianthema ceratosepala fruits	11
Alto's	1990	2	fruits	WSF	Withania fruits	11
Alto's	1990	2	grass blade bases and seed heads	GRD	Grass seed head	65
Alto's	1990	2	grass blade bases and seed heads	GRT	Grass blade bases	38
Alto's	1990	2	grass blade bases and seed heads	SCT	Sporobolus consimilis blade bases	59
Alto's	1990	2	grass blades	GRL	Grass leaves of other or unknown species	91
Alto's	1990	2	grass corms	GRC	Grass corms of other or unknown species	10
Alto's	1990	2	grass corms	SKC	Sporobolus kentrophyllus corms	73
Alto's	1990	2	invertebrate	NVR	Invertebrate	11
Alto's	1990	2	other	OTH	Other (formerly a 4-letter code, Othr)	3
Alto's	1990	2	other	SUL	Suaeda leaves	2
Alto's	1990	2	other	TFL	Lyceum leaves	21
Alto's	1990	2	other	UNK	Unknown	11
Alto's	1990	2	other	WAX	Water	14
Alto's	1990	2	other	XXL	Other or unknown leaves	6
Alto's	1990	2	tree gum	FTG	Fever tree gum (may be difficult for observers to discriminate btwn this and FTK)	140
Alto's	1990	2	Vachellia seeds	FTP	Fever tree pods	8
Alto's	1990	2	Vachellia seeds	XXD	In or under dung, or other or unknown seed	1
Hook's	1990	2	flowers	TOB	Tortilis blossoms	2
Hook's	1990	2	fruits	CTF	Capparis tomentosa fruit	2
Hook's	1990	2	fruits	WSF	Withania fruits	14
Hook's	1990	2	fruits	XXF	Other or unknown fruits	12
Hook's	1990	2	grass blade bases and seed heads	GRT	Grass blade bases	5
Hook's	1990	2	grass blade bases and seed heads	SCT	Sporobolus consimilis blade bases	7
Hook's	1990	2	grass blades	CDL	Cynodon dactylon leaves	1
Hook's	1990	2	grass blades	GRL	Grass leaves of other or unknown species	20
Hook's	1990	2	grass corms	GRC	Grass corms of other or unknown species	32
Hook's	1990	2	grass corms	SKC	Sporobolus kentrophyllus corms	17
Hook's	1990	2	grass corms	XXC	Other or unknown corms	6
Hook's	1990	2	invertebrate	NVR	Invertebrate	6
Hook's	1990	2	other	OTH	Other (formerly a 4-letter code, Othr)	13
Hook's	1990	2	other	TFL	Lyceum leaves	3
Hook's	1990	2	other	WAX	Water	4
Hook's	1990	2	other	XXL	Other or unknown leaves	3
Hook's	1990	2	tree gum	FTG	Fever tree gum (may be difficult for observers to discriminate btwn this and FTK)	25
Hook's	1990	2	Vachellia seeds	TOP	Tortilis pods	6
Hook's	1990	2	Vachellia seeds	XXD	In or under dung, or other or unknown seed	3
Alto's	1990	3	fruits	ATF	Azima tetracantha fruits	2
Alto's	1990	3	fruits	TCF	Trianthema ceratosepala fruits	12
Alto's	1990	3	fruits	XXF	Other or unknown fruits	13
Alto's	1990	3	grass blade bases and seed heads	GRD	Grass seed head	1
Alto's	1990	3	grass blade bases and seed heads	GRT	Grass blade bases	41
Alto's	1990	3	grass blade bases and seed heads	SCT	Sporobolus consimilis blade bases	11
Alto's	1990	3	grass blades	CDL	Cynodon dactylon leaves	1
Alto's	1990	3	grass blades	GRL	Grass leaves of other or unknown species	74
Alto's	1990	3	grass corms	SKC	Sporobolus kentrophyllus corms	23
Alto's	1990	3	grass corms	XXC	Other or unknown corms	4
Alto's	1990	3	invertebrate	NVR	Invertebrate	8
Alto's	1990	3	other	OTH	Other (formerly a 4-letter code, Othr)	8
Alto's	1990	3	other	SUL	Suaeda leaves	1
Alto's	1990	3	other	TFL	Lyceum leaves	18
Alto's	1990	3	other	UNK	Unknown	10
Alto's	1990	3	other	WAX	Water	3
Alto's	1990	3	other	XXL	Other or unknown leaves	1
Alto's	1990	3	tree gum	FTG	Fever tree gum (may be difficult for observers to discriminate btwn this and FTK)	90
Alto's	1990	3	Vachellia seeds	FTP	Fever tree pods	26
Alto's	1990	3	Vachellia seeds	XXD	In or under dung, or other or unknown seed	3
Alto's split	1990	3	fruits	TCF	Trianthema ceratosepala fruits	5
Alto's split	1990	3	grass blade bases and seed heads	GRT	Grass blade bases	13
Alto's split	1990	3	grass blade bases and seed heads	SCT	Sporobolus consimilis blade bases	3
Alto's split	1990	3	grass blades	GRL	Grass leaves of other or unknown species	12
Alto's split	1990	3	grass corms	SKC	Sporobolus kentrophyllus corms	10
Alto's split	1990	3	invertebrate	NVR	Invertebrate	1
Alto's split	1990	3	other	OTH	Other (formerly a 4-letter code, Othr)	1
Alto's split	1990	3	other	WAX	Water	1
Alto's split	1990	3	tree gum	FTG	Fever tree gum (may be difficult for observers to discriminate btwn this and FTK)	13
Alto's split	1990	3	Vachellia seeds	FTP	Fever tree pods	3
Alto's split	1990	3	Vachellia seeds	XXD	In or under dung, or other or unknown seed	2
Hook's	1990	3	flowers	RMB	Ramphicarpa montana blossoms	1
Hook's	1990	3	fruits	CTF	Capparis tomentosa fruit	3
Hook's	1990	3	fruits	WSF	Withania fruits	27
Hook's	1990	3	grass blade bases and seed heads	GRD	Grass seed head	188
Hook's	1990	3	grass blade bases and seed heads	GRT	Grass blade bases	43
Hook's	1990	3	grass blade bases and seed heads	SCT	Sporobolus consimilis blade bases	43
Hook's	1990	3	grass blades	GRL	Grass leaves of other or unknown species	240
Hook's	1990	3	grass corms	GRC	Grass corms of other or unknown species	1
Hook's	1990	3	grass corms	SKC	Sporobolus kentrophyllus corms	1
Hook's	1990	3	invertebrate	NVR	Invertebrate	30
Hook's	1990	3	other	OTH	Other (formerly a 4-letter code, Othr)	10
Hook's	1990	3	other	TFL	Lyceum leaves	14
Hook's	1990	3	other	UNK	Unknown	11
Hook's	1990	3	other	WAX	Water	7
Hook's	1990	3	other	XXL	Other or unknown leaves	1
Hook's	1990	3	tree gum	ADG	Acacia drepanolobium gum	2
Hook's	1990	3	tree gum	FTG	Fever tree gum (may be difficult for observers to discriminate btwn this and FTK)	3
Hook's	1990	3	Vachellia seeds	XXD	In or under dung, or other or unknown seed	21
Alto's	1990	4	flowers	RMB	Ramphicarpa montana blossoms	13
Alto's	1990	4	fruits	CTF	Capparis tomentosa fruit	1
Alto's	1990	4	fruits	TCF	Trianthema ceratosepala fruits	54
Alto's	1990	4	grass blade bases and seed heads	GRT	Grass blade bases	5
Alto's	1990	4	grass blade bases and seed heads	SCT	Sporobolus consimilis blade bases	37
Alto's	1990	4	grass blades	GRL	Grass leaves of other or unknown species	43
Alto's	1990	4	grass corms	GRC	Grass corms of other or unknown species	4
Alto's	1990	4	grass corms	SKC	Sporobolus kentrophyllus corms	1
Alto's	1990	4	invertebrate	NVR	Invertebrate	5
Alto's	1990	4	other	OTH	Other (formerly a 4-letter code, Othr)	1
Alto's	1990	4	other	SUL	Suaeda leaves	3
Alto's	1990	4	other	UNK	Unknown	2
Alto's	1990	4	other	WAX	Water	1
Alto's	1990	4	tree gum	FTG	Fever tree gum (may be difficult for observers to discriminate btwn this and FTK)	114
Alto's	1990	4	Vachellia seeds	FTP	Fever tree pods	18
Alto's	1990	4	Vachellia seeds	XXD	In or under dung, or other or unknown seed	17
Alto's split	1990	4	flowers	RMB	Ramphicarpa montana blossoms	2
Alto's split	1990	4	fruits	TCF	Trianthema ceratosepala fruits	40
Alto's split	1990	4	grass blade bases and seed heads	GRD	Grass seed head	1
Alto's split	1990	4	grass blade bases and seed heads	GRT	Grass blade bases	1
Alto's split	1990	4	grass blade bases and seed heads	SCT	Sporobolus consimilis blade bases	22
Alto's split	1990	4	grass blades	GRL	Grass leaves of other or unknown species	93
Alto's split	1990	4	grass corms	GRC	Grass corms of other or unknown species	4
Alto's split	1990	4	grass corms	SKC	Sporobolus kentrophyllus corms	13
Alto's split	1990	4	invertebrate	NVR	Invertebrate	6
Alto's split	1990	4	other	OTH	Other (formerly a 4-letter code, Othr)	5
Alto's split	1990	4	other	SUL	Suaeda leaves	2
Alto's split	1990	4	other	TFL	Lyceum leaves	1
Alto's split	1990	4	other	UNK	Unknown	1
Alto's split	1990	4	tree gum	FTG	Fever tree gum (may be difficult for observers to discriminate btwn this and FTK)	128
Alto's split	1990	4	Vachellia seeds	FTP	Fever tree pods	4
Alto's split	1990	4	Vachellia seeds	XXD	In or under dung, or other or unknown seed	2
Hook's	1990	4	fruits	TCF	Trianthema ceratosepala fruits	3
Hook's	1990	4	fruits	WSF	Withania fruits	3
Hook's	1990	4	fruits	XXF	Other or unknown fruits	22
Hook's	1990	4	grass blade bases and seed heads	GRD	Grass seed head	45
Hook's	1990	4	grass blade bases and seed heads	GRT	Grass blade bases	49
Hook's	1990	4	grass blade bases and seed heads	SCT	Sporobolus consimilis blade bases	23
Hook's	1990	4	grass blades	CDL	Cynodon dactylon leaves	15
Hook's	1990	4	grass blades	GRL	Grass leaves of other or unknown species	75
Hook's	1990	4	grass corms	GRC	Grass corms of other or unknown species	8
Hook's	1990	4	grass corms	SKC	Sporobolus kentrophyllus corms	2
Hook's	1990	4	invertebrate	NVR	Invertebrate	97
Hook's	1990	4	other	OTH	Other (formerly a 4-letter code, Othr)	54
Hook's	1990	4	other	SUL	Suaeda leaves	2
Hook's	1990	4	other	TFL	Lyceum leaves	3
Hook's	1990	4	other	UNK	Unknown	2
Hook's	1990	4	other	VRT	Vertebrate	2
Hook's	1990	4	other	WAX	Water	3
Hook's	1990	4	other	XXL	Other or unknown leaves	2
Hook's	1990	4	tree gum	FTG	Fever tree gum (may be difficult for observers to discriminate btwn this and FTK)	45
Hook's	1990	4	tree gum	XXG	Other or unknown gum	2
Hook's	1990	4	Vachellia seeds	XXD	In or under dung, or other or unknown seed	11
Proton's	1990	4	flowers	RMB	Ramphicarpa montana blossoms	2
Proton's	1990	4	grass blade bases and seed heads	SCT	Sporobolus consimilis blade bases	5
Proton's	1990	4	grass blades	GRL	Grass leaves of other or unknown species	8
Proton's	1990	4	other	OTH	Other (formerly a 4-letter code, Othr)	1
Proton's	1990	4	tree gum	FTG	Fever tree gum (may be difficult for observers to discriminate btwn this and FTK)	27
Proton's	1990	4	Vachellia seeds	FTP	Fever tree pods	1
Alto's	1990	5	fruits	TCF	Trianthema ceratosepala fruits	15
Alto's	1990	5	grass blade bases and seed heads	GRD	Grass seed head	1
Alto's	1990	5	grass blade bases and seed heads	GRT	Grass blade bases	1
Alto's	1990	5	grass blade bases and seed heads	SCT	Sporobolus consimilis blade bases	11
Alto's	1990	5	grass blades	GRL	Grass leaves of other or unknown species	3
Alto's	1990	5	grass corms	GRC	Grass corms of other or unknown species	13
Alto's	1990	5	grass corms	SKC	Sporobolus kentrophyllus corms	238
Alto's	1990	5	invertebrate	NVR	Invertebrate	5
Alto's	1990	5	other	OTH	Other (formerly a 4-letter code, Othr)	4
Alto's	1990	5	other	SUL	Suaeda leaves	3
Alto's	1990	5	other	TFL	Lyceum leaves	19
Alto's	1990	5	other	UNK	Unknown	2
Alto's	1990	5	tree gum	FTG	Fever tree gum (may be difficult for observers to discriminate btwn this and FTK)	29
Alto's split	1990	5	grass blade bases and seed heads	GRD	Grass seed head	3
Alto's split	1990	5	grass blade bases and seed heads	GRT	Grass blade bases	9
Alto's split	1990	5	grass blade bases and seed heads	SCT	Sporobolus consimilis blade bases	1
Alto's split	1990	5	grass blades	GRL	Grass leaves of other or unknown species	17
Alto's split	1990	5	grass corms	GRC	Grass corms of other or unknown species	5
Alto's split	1990	5	grass corms	SKC	Sporobolus kentrophyllus corms	47
Alto's split	1990	5	invertebrate	NVR	Invertebrate	2
Alto's split	1990	5	other	OTH	Other (formerly a 4-letter code, Othr)	2
Alto's split	1990	5	other	TFL	Lyceum leaves	16
Alto's split	1990	5	other	XXL	Other or unknown leaves	3
Alto's split	1990	5	tree gum	FTG	Fever tree gum (may be difficult for observers to discriminate btwn this and FTK)	15
Hook's	1990	5	fruits	ABF	Abutelon fruits	2
Hook's	1990	5	fruits	TCF	Trianthema ceratosepala fruits	15
Hook's	1990	5	fruits	WSF	Withania fruits	9
Hook's	1990	5	fruits	XXF	Other or unknown fruits	12
Hook's	1990	5	grass blade bases and seed heads	GRD	Grass seed head	15
Hook's	1990	5	grass blade bases and seed heads	GRT	Grass blade bases	4
Hook's	1990	5	grass blade bases and seed heads	SCT	Sporobolus consimilis blade bases	32
Hook's	1990	5	grass blades	CDL	Cynodon dactylon leaves	4
Hook's	1990	5	grass blades	GRL	Grass leaves of other or unknown species	15
Hook's	1990	5	grass corms	GRC	Grass corms of other or unknown species	37
Hook's	1990	5	grass corms	SKC	Sporobolus kentrophyllus corms	324
Hook's	1990	5	grass corms	XXC	Other or unknown corms	8
Hook's	1990	5	invertebrate	NVR	Invertebrate	24
Hook's	1990	5	other	OTH	Other (formerly a 4-letter code, Othr)	20
Hook's	1990	5	other	SPL	Salvadora persica leaves	2
Hook's	1990	5	other	SUL	Suaeda leaves	4
Hook's	1990	5	other	TFL	Lyceum leaves	3
Hook's	1990	5	other	UNK	Unknown	11
Hook's	1990	5	other	VRT	Vertebrate	2
Hook's	1990	5	other	WAX	Water	4
Hook's	1990	5	other	XXL	Other or unknown leaves	4
Hook's	1990	5	tree gum	ADG	Acacia drepanolobium gum	3
Hook's	1990	5	Vachellia seeds	XXD	In or under dung, or other or unknown seed	11
Alto's	1990	6	fruits	SFF	Commicarpus fruits	6
Alto's	1990	6	fruits	TCF	Trianthema ceratosepala fruits	22
Alto's	1990	6	fruits	XXF	Other or unknown fruits	1
Alto's	1990	6	grass blade bases and seed heads	GRD	Grass seed head	1
Alto's	1990	6	grass blade bases and seed heads	SCT	Sporobolus consimilis blade bases	9
Alto's	1990	6	grass blades	GRL	Grass leaves of other or unknown species	4
Alto's	1990	6	grass corms	GRC	Grass corms of other or unknown species	2
Alto's	1990	6	grass corms	SKC	Sporobolus kentrophyllus corms	219
Alto's	1990	6	invertebrate	NVR	Invertebrate	2
Alto's	1990	6	other	OTH	Other (formerly a 4-letter code, Othr)	8
Alto's	1990	6	other	SPL	Salvadora persica leaves	3
Alto's	1990	6	other	SUL	Suaeda leaves	2
Alto's	1990	6	other	TFL	Lyceum leaves	2
Alto's	1990	6	other	UNK	Unknown	1
Alto's	1990	6	other	WAX	Water	3
Alto's	1990	6	other	XXL	Other or unknown leaves	2
Alto's	1990	6	tree gum	FTG	Fever tree gum (may be difficult for observers to discriminate btwn this and FTK)	75
Alto's split	1990	6	fruits	TCF	Trianthema ceratosepala fruits	8
Alto's split	1990	6	grass blade bases and seed heads	SCT	Sporobolus consimilis blade bases	7
Alto's split	1990	6	grass corms	GRC	Grass corms of other or unknown species	6
Alto's split	1990	6	grass corms	SKC	Sporobolus kentrophyllus corms	177
Alto's split	1990	6	grass corms	XXC	Other or unknown corms	6
Alto's split	1990	6	invertebrate	NVR	Invertebrate	2
Alto's split	1990	6	other	OTH	Other (formerly a 4-letter code, Othr)	1
Alto's split	1990	6	other	SUL	Suaeda leaves	1
Alto's split	1990	6	other	TFL	Lyceum leaves	3
Alto's split	1990	6	other	UNK	Unknown	6
Alto's split	1990	6	other	XXL	Other or unknown leaves	7
Alto's split	1990	6	tree gum	FTG	Fever tree gum (may be difficult for observers to discriminate btwn this and FTK)	39
Hook's	1990	6	flowers	RMB	Ramphicarpa montana blossoms	1
Hook's	1990	6	fruits	TCF	Trianthema ceratosepala fruits	16
Hook's	1990	6	fruits	WSF	Withania fruits	32
Hook's	1990	6	fruits	XXF	Other or unknown fruits	12
Hook's	1990	6	grass blade bases and seed heads	GRT	Grass blade bases	5
Hook's	1990	6	grass blades	CDL	Cynodon dactylon leaves	1
Hook's	1990	6	grass blades	GRL	Grass leaves of other or unknown species	22
Hook's	1990	6	grass corms	GRC	Grass corms of other or unknown species	12
Hook's	1990	6	grass corms	SKC	Sporobolus kentrophyllus corms	647
Hook's	1990	6	invertebrate	NVR	Invertebrate	9
Hook's	1990	6	other	OTH	Other (formerly a 4-letter code, Othr)	3
Hook's	1990	6	other	SPL	Salvadora persica leaves	1
Hook's	1990	6	other	SUL	Suaeda leaves	1
Hook's	1990	6	other	UNK	Unknown	4
Hook's	1990	6	other	WAX	Water	3
Hook's	1990	6	other	XXL	Other or unknown leaves	5
Hook's	1990	6	tree gum	FTG	Fever tree gum (may be difficult for observers to discriminate btwn this and FTK)	2
Hook's	1990	6	Vachellia seeds	FTP	Fever tree pods	1
Hook's	1990	6	Vachellia seeds	XXD	In or under dung, or other or unknown seed	5
Proton's	1990	6	tree gum	FTG	Fever tree gum (may be difficult for observers to discriminate btwn this and FTK)	16
Proton's	1990	6	Vachellia seeds	XXD	In or under dung, or other or unknown seed	1
Alto's	1990	7	fruits	TCF	Trianthema ceratosepala fruits	4
Alto's	1990	7	grass blade bases and seed heads	SCT	Sporobolus consimilis blade bases	3
Alto's	1990	7	grass corms	GRC	Grass corms of other or unknown species	4
Alto's	1990	7	grass corms	SKC	Sporobolus kentrophyllus corms	44
Alto's	1990	7	invertebrate	NVR	Invertebrate	5
Alto's	1990	7	other	OTH	Other (formerly a 4-letter code, Othr)	2
Alto's	1990	7	other	SUL	Suaeda leaves	1
Alto's	1990	7	other	TFL	Lyceum leaves	3
Alto's	1990	7	other	UNK	Unknown	2
Alto's	1990	7	other	XXL	Other or unknown leaves	3
Alto's	1990	7	tree gum	FTG	Fever tree gum (may be difficult for observers to discriminate btwn this and FTK)	38
Alto's	1990	7	Vachellia seeds	XXD	In or under dung, or other or unknown seed	4
Alto's split	1990	7	fruits	TCF	Trianthema ceratosepala fruits	51
Alto's split	1990	7	grass blade bases and seed heads	SCT	Sporobolus consimilis blade bases	9
Alto's split	1990	7	grass corms	GRC	Grass corms of other or unknown species	16
Alto's split	1990	7	grass corms	SKC	Sporobolus kentrophyllus corms	111
Alto's split	1990	7	invertebrate	NVR	Invertebrate	11
Alto's split	1990	7	other	OTH	Other (formerly a 4-letter code, Othr)	1
Alto's split	1990	7	other	SUL	Suaeda leaves	3
Alto's split	1990	7	other	UNK	Unknown	3
Alto's split	1990	7	other	XXL	Other or unknown leaves	2
Alto's split	1990	7	tree gum	FTG	Fever tree gum (may be difficult for observers to discriminate btwn this and FTK)	54
Alto's split	1990	7	Vachellia seeds	FTP	Fever tree pods	2
Hook's	1990	7	fruits	TCF	Trianthema ceratosepala fruits	9
Hook's	1990	7	fruits	WSF	Withania fruits	76
Hook's	1990	7	grass blade bases and seed heads	GRT	Grass blade bases	2
Hook's	1990	7	grass blade bases and seed heads	SCT	Sporobolus consimilis blade bases	5
Hook's	1990	7	grass blades	GRL	Grass leaves of other or unknown species	1
Hook's	1990	7	grass corms	GRC	Grass corms of other or unknown species	11
Hook's	1990	7	grass corms	SKC	Sporobolus kentrophyllus corms	120
Hook's	1990	7	invertebrate	NVR	Invertebrate	5
Hook's	1990	7	other	UNK	Unknown	4
Hook's	1990	7	other	VRT	Vertebrate	1
Hook's	1990	7	other	WAX	Water	1
Hook's	1990	7	tree gum	FTG	Fever tree gum (may be difficult for observers to discriminate btwn this and FTK)	8
Hook's	1990	7	Vachellia seeds	TOP	Tortilis pods	52
Proton's	1990	7	fruits	TCF	Trianthema ceratosepala fruits	3
Proton's	1990	7	grass blade bases and seed heads	SCT	Sporobolus consimilis blade bases	4
Proton's	1990	7	grass corms	GRC	Grass corms of other or unknown species	5
Proton's	1990	7	grass corms	SKC	Sporobolus kentrophyllus corms	33
Proton's	1990	7	other	SUL	Suaeda leaves	2
Proton's	1990	7	other	UNK	Unknown	3
Proton's	1990	7	other	XXL	Other or unknown leaves	2
Proton's	1990	7	tree gum	FTG	Fever tree gum (may be difficult for observers to discriminate btwn this and FTK)	34
Alto's split	1990	8	fruits	TCF	Trianthema ceratosepala fruits	19
Alto's split	1990	8	grass blades	GRL	Grass leaves of other or unknown species	2
Alto's split	1990	8	grass corms	GRC	Grass corms of other or unknown species	46
Alto's split	1990	8	grass corms	SKC	Sporobolus kentrophyllus corms	41
Alto's split	1990	8	invertebrate	NVR	Invertebrate	4
Alto's split	1990	8	other	OTH	Other (formerly a 4-letter code, Othr)	4
Alto's split	1990	8	other	TFL	Lyceum leaves	3
Alto's split	1990	8	other	UNK	Unknown	20
Alto's split	1990	8	other	WAX	Water	1
Alto's split	1990	8	tree gum	FTG	Fever tree gum (may be difficult for observers to discriminate btwn this and FTK)	17
Hook's	1990	8	fruits	WSF	Withania fruits	21
Hook's	1990	8	grass blade bases and seed heads	SCT	Sporobolus consimilis blade bases	7
Hook's	1990	8	grass corms	SKC	Sporobolus kentrophyllus corms	9
Hook's	1990	8	invertebrate	NVR	Invertebrate	1
Hook's	1990	8	other	UNK	Unknown	2
Hook's	1990	8	other	XXL	Other or unknown leaves	1
Hook's	1990	8	Vachellia seeds	TOP	Tortilis pods	33
Hook's	1990	8	Vachellia seeds	XXD	In or under dung, or other or unknown seed	2
Proton's	1990	8	grass corms	SKC	Sporobolus kentrophyllus corms	7
Hook's	1990	9	fruits	WSF	Withania fruits	38
Hook's	1990	9	grass blades	CDL	Cynodon dactylon leaves	7
Hook's	1990	9	grass blades	GRL	Grass leaves of other or unknown species	2
Hook's	1990	9	grass corms	GRC	Grass corms of other or unknown species	13
Hook's	1990	9	grass corms	SKC	Sporobolus kentrophyllus corms	111
Hook's	1990	9	grass corms	XXC	Other or unknown corms	1
Hook's	1990	9	other	OTH	Other (formerly a 4-letter code, Othr)	1
Hook's	1990	9	other	SPL	Salvadora persica leaves	4
Hook's	1990	9	other	SUL	Suaeda leaves	2
Hook's	1990	9	other	TFL	Lyceum leaves	1
Hook's	1990	9	other	UNK	Unknown	7
Hook's	1990	9	other	WAX	Water	2
Hook's	1990	9	other	XXL	Other or unknown leaves	2
Hook's	1990	9	tree gum	ADG	Acacia drepanolobium gum	1
Hook's	1990	9	tree gum	FTG	Fever tree gum (may be difficult for observers to discriminate btwn this and FTK)	16
Hook's	1990	9	Vachellia seeds	TOP	Tortilis pods	19
Hook's	1990	9	Vachellia seeds	XXD	In or under dung, or other or unknown seed	2
Hook's	1990	10	flowers	FTB	Fever tree blossoms	10
Hook's	1990	10	fruits	TCF	Trianthema ceratosepala fruits	24
Hook's	1990	10	fruits	WSF	Withania fruits	52
Hook's	1990	10	grass blade bases and seed heads	GRT	Grass blade bases	1
Hook's	1990	10	grass blades	CDL	Cynodon dactylon leaves	9
Hook's	1990	10	grass blades	GRL	Grass leaves of other or unknown species	27
Hook's	1990	10	grass corms	GRC	Grass corms of other or unknown species	67
Hook's	1990	10	grass corms	SKC	Sporobolus kentrophyllus corms	29
Hook's	1990	10	invertebrate	NVR	Invertebrate	4
Hook's	1990	10	other	OTH	Other (formerly a 4-letter code, Othr)	2
Hook's	1990	10	other	SPL	Salvadora persica leaves	1
Hook's	1990	10	other	UNK	Unknown	10
Hook's	1990	10	other	WAX	Water	1
Hook's	1990	10	tree gum	ADG	Acacia drepanolobium gum	6
Hook's	1990	10	tree gum	FTG	Fever tree gum (may be difficult for observers to discriminate btwn this and FTK)	46
Hook's	1990	10	Vachellia seeds	TOP	Tortilis pods	1
Hook's	1990	10	Vachellia seeds	XXD	In or under dung, or other or unknown seed	7
Hook's	1990	11	fruits	TCF	Trianthema ceratosepala fruits	3
Hook's	1990	11	fruits	WSF	Withania fruits	79
Hook's	1990	11	grass blade bases and seed heads	GRT	Grass blade bases	10
Hook's	1990	11	grass blade bases and seed heads	SCT	Sporobolus consimilis blade bases	1
Hook's	1990	11	grass blades	CDL	Cynodon dactylon leaves	44
Hook's	1990	11	grass blades	GRL	Grass leaves of other or unknown species	51
Hook's	1990	11	grass corms	GRC	Grass corms of other or unknown species	29
Hook's	1990	11	grass corms	SKC	Sporobolus kentrophyllus corms	37
Hook's	1990	11	invertebrate	NVR	Invertebrate	2
Hook's	1990	11	other	OTH	Other (formerly a 4-letter code, Othr)	4
Hook's	1990	11	other	SPL	Salvadora persica leaves	1
Hook's	1990	11	other	UNK	Unknown	1
Hook's	1990	11	other	WAX	Water	1
Hook's	1990	11	tree gum	FTG	Fever tree gum (may be difficult for observers to discriminate btwn this and FTK)	32
Hook's	1990	11	Vachellia seeds	FTP	Fever tree pods	4
Hook's	1990	11	Vachellia seeds	XXD	In or under dung, or other or unknown seed	11
Hook's	1990	12	fruits	ATF	Azima tetracantha fruits	8
Hook's	1990	12	fruits	TCF	Trianthema ceratosepala fruits	2
Hook's	1990	12	grass blade bases and seed heads	SCT	Sporobolus consimilis blade bases	4
Hook's	1990	12	grass blades	CDL	Cynodon dactylon leaves	6
Hook's	1990	12	grass blades	GRL	Grass leaves of other or unknown species	1
Hook's	1990	12	invertebrate	NVR	Invertebrate	1
Hook's	1990	12	Vachellia seeds	XXD	In or under dung, or other or unknown seed	1
Hook's	1991	1	fruits	SPF	Salvadora persica fruits	4
Hook's	1991	1	fruits	TCF	Trianthema ceratosepala fruits	1
Hook's	1991	1	fruits	WSF	Withania fruits	38
Hook's	1991	1	grass blade bases and seed heads	SCT	Sporobolus consimilis blade bases	6
Hook's	1991	1	grass blades	GRL	Grass leaves of other or unknown species	10
Hook's	1991	1	grass corms	XXC	Other or unknown corms	8
Hook's	1991	1	other	XXR	Other or unknown roots	3
Hook's	1991	1	tree gum	FTG	Fever tree gum (may be difficult for observers to discriminate btwn this and FTK)	3
Hook's	1991	2	flowers	TOB	Tortilis blossoms	14
Hook's	1991	2	fruits	WSF	Withania fruits	5
Hook's	1991	2	grass blade bases and seed heads	SCT	Sporobolus consimilis blade bases	3
Hook's	1991	2	grass blades	CDL	Cynodon dactylon leaves	1
Hook's	1991	2	grass blades	GRL	Grass leaves of other or unknown species	1
Hook's	1991	2	grass corms	GRC	Grass corms of other or unknown species	14
Hook's	1991	2	grass corms	SKC	Sporobolus kentrophyllus corms	3
Hook's	1991	2	invertebrate	NVR	Invertebrate	2
Hook's	1991	2	other	OTH	Other (formerly a 4-letter code, Othr)	1
Hook's	1991	2	other	UNK	Unknown	6
Hook's	1991	2	other	WAX	Water	1
Hook's	1991	2	tree gum	FTG	Fever tree gum (may be difficult for observers to discriminate btwn this and FTK)	3
Hook's	1991	2	Vachellia seeds	FTP	Fever tree pods	2
Hook's	1991	3	flowers	TOB	Tortilis blossoms	26
Hook's	1991	3	fruits	CTF	Capparis tomentosa fruit	3
Hook's	1991	3	grass blades	CDL	Cynodon dactylon leaves	2
Hook's	1991	3	grass corms	GRC	Grass corms of other or unknown species	3
Hook's	1991	3	tree gum	FTG	Fever tree gum (may be difficult for observers to discriminate btwn this and FTK)	6
Hook's	1991	3	Vachellia seeds	XXD	In or under dung, or other or unknown seed	8
Hook's	1991	4	fruits	WSF	Withania fruits	2
Hook's	1991	4	grass blade bases and seed heads	SCT	Sporobolus consimilis blade bases	2
Hook's	1991	4	grass blades	CDL	Cynodon dactylon leaves	6
Hook's	1991	4	grass blades	GRL	Grass leaves of other or unknown species	15
Hook's	1991	4	other	UNK	Unknown	1
Hook's	1991	6	fruits	ATF	Azima tetracantha fruits	18
Hook's	1991	6	fruits	TCF	Trianthema ceratosepala fruits	6
Hook's	1991	6	fruits	WSF	Withania fruits	19
Hook's	1991	6	grass blade bases and seed heads	GRT	Grass blade bases	24
Hook's	1991	6	grass blade bases and seed heads	SCT	Sporobolus consimilis blade bases	55
Hook's	1991	6	grass blades	CDL	Cynodon dactylon leaves	1
Hook's	1991	6	grass blades	GRL	Grass leaves of other or unknown species	4
Hook's	1991	6	grass corms	GRC	Grass corms of other or unknown species	4
Hook's	1991	6	invertebrate	NVR	Invertebrate	3
Hook's	1991	6	other	OTH	Other (formerly a 4-letter code, Othr)	10
Hook's	1991	6	other	WAX	Water	2
Hook's	1991	6	tree gum	FTG	Fever tree gum (may be difficult for observers to discriminate btwn this and FTK)	7
Hook's	1991	6	Vachellia seeds	TOP	Tortilis pods	30
Hook's	1991	7	fruits	ATF	Azima tetracantha fruits	4
[truncated: 21,312 more rows]
